# Supplementary material for: 0.79 ppm scale-factor nonlinearity whole-angle microshell gyroscope realized by real-time calibration of capacitive displacement detection
Source: Microsyst Nanoeng. 2021 Oct 13;7:79. doi: 10.1038/s41378-021-00306-6 (PMC8514555; doi:10.1038/s41378-021-00306-6)
Supplement: Supplementary file 2 — ALLAN [file 41378_2021_306_MOESM2_ESM.m]

%% Allan·½²î¼ÆËãÄâºÏ³ÌÐò
%×÷Õß£ºÂ·À« 2019/01/05  ÐÞ¸Ä2019/01/08
%¹¦ÄÜ£º¶ÁÈ¡²ÉÑùÊý¾Ý£¬»æÖÆAllan·½²îË«¶ÔÊýÍ¼£¬±ê¼Ç½Ç¶ÈËæ»úÓÎ×ßÏµÊý¼°ÁãÆ«²»ÎÈ¶¨ÐÔ£¬Í¬Ê±¶ÔAllan·½²îÇúÏß½øÐÐÄâºÏ£¬¸ø³öÄâºÏ²ÎÊý
%ÔÚÊ¹ÓÃÊ±£¬Èç¹ûÊý¾ÝÆ¯ÒÆÑÏÖØ£¬ÐèÒªÏÈÀûÓÃÆµÂÊ×Ô²¹³¥£¬È»ºóÔÙÔËÐÐ³ÌÐò
%% Êý¾Ý¶ÁÈ¡
clear
clc
close all
data=load('figure6f_bias inatability1.txt');   %txtÎÄµµ¶ÁÈ¡

data_output=data(1:3600,1); %¶ÁÈ¡ÎÄµµÖÐÊä³öÊý¾Ý£¬ÏÖÄ¬ÈÏÊä³öÊý¾ÝÎªÎÄµµÖÐµÚÈýÁÐ
% ¶¨Òå±ê¶ÈÒòÊý
SF=1; %±ê¶ÈÒòÊý
data_outputr=data_output*3600; %Êä³öÖµÓÉÊý×ÖÁ¿±äÎª½ÇËÙ¶È£¬µ¥Î»Îª¡ã/h
Ts=1; %²ÉÑùÊ±¼ä£¬Êý×Ö°åÄ¬ÈÏ²ÉÑùÊ±¼äÎª1s
%% 
%%»æÖÆÔ­Ê¼Êä³öÇúÏß
figure(1);
data_t=(1:length(data_outputr))*Ts;
plot(data_t,data_outputr);
title('Êµ¼ÊÊä³öÇúÏß');
xlabel('Time(s)');
ylabel('Output(¡ã/h)');

%% ¼ÆËãAllan·½²î
%·Ö×é½«N¸öÊý¾Ý·ÖÎªK×é£¬Ã¿×éM¸ö²ÉÑùµã£¨M<=(N-1)/2£©
N=length(data_outputr);
M=[1000]; %Ã¿×éµÄ²ÉÑùµãÊý£¬M<=(N-1)/2,Èç¹û²»Éè¾Í¿Õ×Å£¬Ä¬ÈÏÎªËã·¨ÔÊÐíµÄ×î´óÖµ
if isempty(M)
   M=N/5-1;
end
gap=[1];  %ÉèÖÃÃ¿¡ªÐ¡×é°üº¬µÄÊý¾Ý¸öÊýµÄ¼ä¸ô£¬¿Õ×Å¾ÍÄ¬ÈÏÎª1;¸ÃÉèÖÃ¿ÉÒÔ¸Ä±äÇúÏßÆ½»¬¶È
%¸Ã´¦gapÒª¸ù¾ÝÊµ¼ÊÇé¿öÈ·¶¨£¬Ì«Ð¡»áÔËÐÐÊ±¼äºÜ³¤£¬1s²ÉÑùÖÜÆÚÊ±½¨ÒéÎª1£¬0.01sÊ±½¨ÒéÎª10
if isempty(gap)
   gap=10;
end

%¼ÆËãÃ¿×éµÄÆ½¾ùÖµ
for i=1:1:M       %Ã¿×é¸öÊý´Ó1µ½M,i´ú±íÃ¿×éµÄÊý¾ÝÁ¿
    K(i)=fix(N/i); %K£¨i£©´ú±í×éÊý
for j=1:1:K(i)     %j ´ú±íµÚj×é
      data_average(i,j)=mean(data_outputr((j-1)*i+1:j*i));  %Çó³öÃ¿×éÆ½¾ùÖµ
end

%¼ÆËãAllan·½²î  
  allan2(i)=0;
for h=1:1:(K(i)-1)
    allan2(i)=allan2(i)+(data_average(i,(h+1))-data_average(i,h))^2;
end
allan2(i)=allan2(i)/(2*(K(i)-1));%allan·½²î
allan3(i)=sqrt(allan2(i)); %allan±ê×¼²î
allan_t(i)=i*Ts;
end
%% »æÖÆAllanË«¶ÔÊýÇúÏß
figure(2);
loglog(allan_t,allan3,'linewidth',2);
%title('Allan');
xlabel('Time(s)','FontSize',18);
ylabel('Allan£¨¡ã/h£©','FontSize',18);
set(gca,'FontSize',15);
set(gca,'LineWidth',2);

%% ÀûÓÃ¶þ·Ö·¨½øÐÐ¶àÏîÊ½ÄâºÏ¼ÆËã£¬²¢»­Í¼
grid on;
figure(3);
loglog(allan_t,allan3);   %»æÖÆÔ­Ê¼Allan±ê×¼²îÇúÏß
title('Allan');
xlabel('Time(s)');
ylabel('Allan£¨¡ã/h£©');
hold on;

X=allan_t';
Y=allan2';
F=zeros(length(X),5);
kk=-2;
for i=1:5
     F(:,i)=X.^kk;
     kk=kk+1;
end
E=F'*F;
U=F'*Y;
C=E^-1*U;
Q=sqrt(abs(((pi*1000000/180/13600)^2*C(1))/3));   %Á¿»¯ÔëÉù (¦Ìrad)
N=sqrt(abs(C(2)/3600));%½Ç¶ÈËæ»úÓÎ×ß£¨¡ã/h^0.5£©
B=sqrt(abs(C(3)*9/4)); %ÁãÆ«²»ÎÈ¶¨ÐÔ£¨¡ã/h£©  %ÁãÆ«²»ÎÈ¶¨ÐÔÔëÉùÏµÊýÎª¸º
K=sqrt(abs(3600*C(4)*3));%½ÇËÙÂÊËæ»úÓÎ×ß(¡ã/h/(h^0.5))
R=sqrt(abs((3600^2*C(5)*2)));%ËÙ¶ÈÐ±ÆÂ ((¡ã/h)/h)  %ËÙÂÊÐ±ÆÂÔëÉùÏµÊýÎª¸º
Y=sqrt(F*C);
loglog(X,Y,'r');
hold off;
legend('Ô­Ê¼Allan·½²îÇúÏß','¶þ·Ö·¨¼ÆËãÏµÊý½øÐÐ¶àÏîÊ½ÄâºÏºóAllan·½²îÇúÏß');

%% ¸÷ÀàÔëÉùÇúÏß
figure(4);
loglog(allan_t,allan3);   %»æÖÆÔ­Ê¼Allan±ê×¼²îÇúÏß
hold on;
loglog(X,Y,'r');
 yq=sqrt(abs((C(1)).*F(:,1)));
 yn=sqrt((C(2)).*F(:,2));
 yb=sqrt(abs((C(3)).*F(:,3)));
 yk=sqrt(abs((C(4)).*F(:,4)));
 yr=sqrt(abs((C(5)).*F(:,5)));
 yt=sqrt(-yq.^2+yn.^2+yb.^2-yk.^2+yr.^2);
 yy=sqrt(yq.^2+yn.^2+yb.^2+yk.^2+yr.^2);
 loglog(allan_t,yq,'g');
 loglog(allan_t,yn,'c');
 loglog(allan_t,yb,'m');
 loglog(allan_t,yk,'y');
 loglog(allan_t,yr,'k');
 loglog(allan_t,yt,'p');
 loglog(allan_t,yy,'r*');
 hold off;
 legend('Ô­Ê¼Allan·½²îÇúÏß','ÄâºÏAllan·½²îÇúÏß','ÄâºÏÁ¿»¯ÔëÉùÇúÏß','ÄâºÏ½Ç¶ÈËæ»úÓÎ×ßÔëÉùÇúÏß','ÄâºÏÁãÆ«²»ÎÈ¶¨ÐÔÔëÉùÇúÏß','ÄâºÏËÙ¶ÈËæ»úÓÎ×ßÔëÉùÇúÏß','ÄâºÏËÙ¶ÈÐ±ÆÂÔëÉùÇúÏß','ÄâºÏ²ÎÊý·´ÍÆAllan·½²îÇúÏß(¸ºÊý)','ÄâºÏ²ÎÊý·´ÍÆAllan·½²îÇúÏß£¨È«ÕýÊý£©');
 title('ÍÓÂÝÒÇÁãÆ«ÎÈ¶¨ÐÔAllan·½²îÇúÏß');
xlabel( 'Time(s)');
ylabel('A1lan·½²îÖµ(¡ã/h)');

%% ¸÷ÀàÔëÉùÇúÏß½ØÈ¡
figure(5);
loglog(allan_t,allan3);   %»æÖÆÔ­Ê¼Allan±ê×¼²îÇúÏß

hold on;
loglog(X,Y,'r');
for uu=1:1:length(allan_t)
    yyy(uu)=max([yq(uu),yn(uu),yb(uu),yk(uu),yr(uu)]);
end
loglog(allan_t,yyy,'k');
hold off;
 legend('Ô­Ê¼Allan·½²îÇúÏß','ÄâºÏAllan·½²îÇúÏß','²ÎÊý·Ö¶ÎÄâºÏÇúÏß');
 title('ÍÓÂÝÒÇÁãÆ«ÎÈ¶¨ÐÔAllan·½²îÇúÏß');
xlabel( 'Time£¨s£©');
ylabel('A1lan·½²îÖµ(¡ã/h)');
