# Supplementary material for: 0.79 ppm scale-factor nonlinearity whole-angle microshell gyroscope realized by real-time calibration of capacitive displacement detection
Source: Microsyst Nanoeng. 2021 Oct 13;7:79. doi: 10.1038/s41378-021-00306-6 (PMC8514555; doi:10.1038/s41378-021-00306-6)
Supplement: Supplementary file 3 — dynamic_drift.m [file 41378_2021_306_MOESM3_ESM.txt]

clear all;
load('data01.mat');
number = length(theta_group);


tao1 = 43.35; 
tao2 = 44.13;
tao = (tao1 + tao2)/2;
delta_1_tao = 1/tao1 - 1/tao2;
theta_tao = -8;

angle_gain = 1;
omiga_input = 50;   % rotation rate            
omiga1 = omiga_input*angle_gain;
time = theta_group/omiga1;

omiga = omiga1*pi/180;            

drift = zeros(1,number);
for kk=1:number
    theta1 = (theta_group(kk) - theta_tao)*pi/180;    
    delta_theta = angle_error(kk)*pi/180;             
    
    drift1 = 0.5*delta_1_tao*sin(2*theta1);
    drift2 = omiga*error_dif(kk);
    drift3 = tan(delta_theta)/tao;
    drift4 = 0.5*tan(delta_theta)*delta_1_tao*cos(2*theta1);
    drift5 = omiga*tan(delta_theta)*a_dif(kk)/a_group(kk);
    
    drift(kk) =drift1 + drift2 + drift3 + drift4 + drift5;
%     drift(kk) = drift2;
end

drift = drift*180/pi;               

% plot(time,drift);

[fitresult, gof] = fourier_fit(theta_group, drift);
a0 = fitresult.a0;
a1 = fitresult.a1;
b1 = fitresult.b1;
a2 = fitresult.a2;
b2 = fitresult.b2;

x2 = sqrt(a1^2 + b1^2)
x4 = sqrt(a2^2 + b2^2)
theta_group =theta_group';
drift = drift';
