# Supplementary material for: 0.79 ppm scale-factor nonlinearity whole-angle microshell gyroscope realized by real-time calibration of capacitive displacement detection
Source: Microsyst Nanoeng. 2021 Oct 13;7:79. doi: 10.1038/s41378-021-00306-6 (PMC8514555; doi:10.1038/s41378-021-00306-6)
Supplement: Supplementary file 5 — fourier_fit2 [file 41378_2021_306_MOESM5_ESM.m]

function [fitresult, gof] = createFit(theta_group, drift)
%CREATEFIT(THETA_GROUP,DRIFT)
%  Create a fit.
%
%  Data for 'untitled fit 1' fit:
%      X Input : theta_group
%      Y Output: drift
%  Output:
%      fitresult : a fit object representing the fit.
%      gof : structure with goodness-of fit info.
%
%  ÁíÇë²ÎÔÄ FIT, CFIT, SFIT.

%  ÓÉ MATLAB ÓÚ 29-Dec-2020 20:23:49 ×Ô¶¯Éú³É


%% Fit: 'untitled fit 1'.
[xData, yData] = prepareCurveData( theta_group, drift );

% Set up fittype and options.
ft = fittype( 'a0 + a1*cos(x*0.0349) + b1*sin(x*0.0349) + a2*cos(2*x*0.0349) + b2*sin(2*x*0.0349)', 'independent', 'x', 'dependent', 'y' );
opts = fitoptions( 'Method', 'NonlinearLeastSquares' );
opts.Display = 'Off';
opts.StartPoint = [0.770159728608609 0.322471807186779 0.784739294760742 0.471357153710612 0.0357627332691179];

% Fit model to data.
[fitresult, gof] = fit( xData, yData, ft, opts );

% Plot fit with data.
figure( 'Name', 'untitled fit 1' );
h = plot( fitresult, xData, yData );
legend( h, 'drift vs. theta_group', 'untitled fit 1', 'Location', 'NorthEast' );
% Label axes
xlabel theta_group
ylabel drift
grid on
