# Supplementary material for: 0.79 ppm scale-factor nonlinearity whole-angle microshell gyroscope realized by real-time calibration of capacitive displacement detection
Source: Microsyst Nanoeng. 2021 Oct 13;7:79. doi: 10.1038/s41378-021-00306-6 (PMC8514555; doi:10.1038/s41378-021-00306-6)
Supplement: Supplementary file 6 — model [file 41378_2021_306_MOESM6_ESM.m]

clear all;

d0 = 1;
delta_d = 0;
dx = d0 + delta_d;
dy = d0 - delta_d;
ksx = 1;
ksy = 1;


a0 = 0.035;   %% normalized ampltude  

number = 361;
theta_group = linspace(0,360,number);

theta_est_group = zeros(1,number);
a_group = zeros(1,number);
watch = zeros(1,number);

nonlinear_coe_x = zeros(1,number);
nonlinear_coe_y = zeros(1,number);

for kk = 1:number
    theta = theta_group(kk)*pi/180;  
    a = solve_a(a0,theta);
    if(length(a) > 1)
        a = a(1);
    end
    
    q = 0;
    
    X_2 = a^2*cos(theta)^2 + q^2*sin(theta)^2;
    Y_2 = a^2*sin(theta)^2 + q^2*cos(theta)^2;

    Gx = ksx*(1 + 0.75*X_2/dx^2);
    Gy = ksy*(1 + 0.75*Y_2/dy^2);
    
    nonlinear_coe_x(kk) = 1/Gx;
    nonlinear_coe_y(kk) = 1/Gy;
    
    cx = Gx*a*cos(theta);
    sx = -Gx*q*sin(theta);
    cy = Gy*a*sin(theta);
    sy = Gy*q*cos(theta);
    
    E_est = cx^2 + sx^2 + cy^2 + sy^2;
    Q_est = 2*(cx*sy - cy*sx);
    R_est = cx^2 + sx^2 - cy^2 - sy^2;
    S_est = 2*(cx*cy + sx*sy);

%     E_est = 0.5*(Gx^2 + Gy^2)*(a^2 + q^2) + 0.5*(Gx^2 - Gy^2)*(a^2 - q^2)*cos(2*theta);
%     Q_est = Gx*Gy*2*a*q;
%     R_est = 0.5*(Gx^2 + Gy^2)*(a^2 - q^2)*cos(2*theta) + 0.5*(Gx^2 - Gy^2)*(a^2 + q^2);
%     S_est = Gx*Gy*(a^2 - q^2)*sin(2*theta);

    cc = R_est + S_est*1.j;
    theta_est = 0.5*imag(log(cc));
    
    theta_est_group(kk) = theta_est*180/pi;  %%%×ª»¯³É½Ç¶ÈÖÆ
    a_group(kk) = a;
    
    watch(kk) = E_est;
    
    fprintf('the value i is %d \n',kk);
    
end

for kk = 2:number
   if (theta_est_group(kk) - theta_est_group(kk-1) > 90 )
       theta_est_group(kk:end) = theta_est_group(kk:end) - 180;
   elseif(theta_est_group(kk) - theta_est_group(kk-1) < -90)
       theta_est_group(kk:end) = theta_est_group(kk:end) + 180;
   else
   end
end

delta_theta = 2*pi/(number-1);  %%%×ª»¯³É»¡¶ÈÖÆ

a_dif = zeros(1,number);
for kk = 1:number-1
    a_div = a_group(kk+1) - a_group(kk);
    a_dif(kk) = a_div/delta_theta;
end
a_dif(end) = a_dif(1);

angle_error = theta_est_group - theta_group;
error_dif = zeros(1,number);
for kk = 1:number-1
   error_div = angle_error(kk+1) - angle_error(kk);
   error_div = error_div*pi/180;                %%%×ª»¯³É»¡¶ÈÖÆ
   error_dif(kk) = error_div/delta_theta;
end
error_dif(end) = error_dif(1);

% plot(theta_group,watch);
