# Supplementary material for: 0.79 ppm scale-factor nonlinearity whole-angle microshell gyroscope realized by real-time calibration of capacitive displacement detection
Source: Microsyst Nanoeng. 2021 Oct 13;7:79. doi: 10.1038/s41378-021-00306-6 (PMC8514555; doi:10.1038/s41378-021-00306-6)
Supplement: Supplementary file 7 — scale_factor_nonlinearity_calculation [file 41378_2021_306_MOESM7_ESM.m]

clc
clear
close all
%% Ñ¡ÔñÊý¾Ý


origin_data{1}=load('Figure6e_data1.txt');% change file's name here

%% 
for nn=1:length(origin_data) %´¦ÀíµÚi×éÊý¾Ý
Data=origin_data{nn};%µÚi×éÊý¾Ý¸³Óè±äÁ¿Data;%Ä¬ÈÏÊý¾ÝÎªÈýÁÐ£¨µãÊý¡¢Êä³ö¡¢ÆµÂÊ£©
Output=Data(:,7)%3

Rate1=[0,0.1,-0.1,0.2,-0.2,0.5,-0.5,1,-1,2,-2,5,-5,10,-10,20,-20,50,-50,100,-100,200,-200,500,-500,1000,-1000];%,100,-100,5,-5,10,-10,20,-20,50,-50
data_0=[]
for j=1:length(Rate1)
    data_slec{j}=Output(1+30*(j-1):30+30*(j-1))%½ØÈ¡Ã¿¶ÎµÄºóÊý30-59¸öµã
    data_ave(j)=-mean(data_slec{j});  %Ã¿¸öËÙÂÊ½ØÈ¡Êý¾ÝµÄÆ½¾ùÖµ
    data_0=[data_0; data_slec{j}];  %½ØÈ¡µÄÊý¾ÝÖØÐÂÕûºÏ
end

data_all=[data_0]%È«ËÙÂÊ·¶Î§½ØÈ¡µÄÊý¾ÝÖØÐÂÕûºÏ


figure(1)%Ô­Ê¼Êý¾Ý½ØÈ¡Êý¾Ý»æÍ¼
plot(data_all); hold on
title('origin data')

figure(2)%Êä³öÆ½¾ùÖµ¼°ÏßÐÔÄâºÏ
Rate_all=sort([Rate1])
data_ave_all=sort([data_ave])
plot(Rate_all,data_ave_all,'or'); hold on
title('fitting')

p=polyfit(Rate_all,data_ave_all,1) %ÏßÐÔÄâºÏ
scale(nn)=p(1);
bias(nn)=p(2)/scale(nn);
fit=polyval(p,Rate_all)
plot(Rate_all,fit,'-b'); hold on

pp=length(Rate_all)
qq=(pp-1)/2
Rate_all_l= Rate_all(1:qq+1)
Rate_all_r= Rate_all(qq+1:pp)
data_ave_all_l=data_ave_all(1:qq+1)
data_ave_all_r=data_ave_all(qq+1:pp)
% p=polyfit(Rate_all,data_ave_all,1) %ÏßÐÔÄâºÏ
% scale(nn)=p(1);
scale_asymmetry=[1,1]
oo=polyfit(Rate_all_l,data_ave_all_l,1) %ÏßÐÔÄâºÏ
scale_asymmetry(1)=oo(1);
vv=polyfit(Rate_all_r,data_ave_all_r,1) %ÏßÐÔÄâºÏ
scale_asymmetry(2)=vv(1);
asy(nn)=std(scale_asymmetry)/mean(scale_asymmetry)*1e6

for i=1:length(Rate_all)
y(i)=polyval(p,Rate_all(i));
non_ppm(i)=(data_ave_all(i)-y(i))/p(1)/2000*1e6; %¸÷ËÙÂÊµãµÄ·ÇÏßÐÔ£¬ppm£¬3000±íÊ¾Á¿³Ì
non_rate(i)=(data_ave_all(i)-y(i))/p(1); %¸÷ËÙÂÊµãµÄ²Ð²î,¡ã/s
end

figure(3) %·ÇÏßÐÔ
plot(Rate_all,non_ppm,'-o');  hold on
title('scale-factor nonlinearity£¨ppm£©')

non_rate_all(nn,:)=non_rate
non_ppm_all(nn,:)=non_ppm
end
