# Supplementary material for: 0.79 ppm scale-factor nonlinearity whole-angle microshell gyroscope realized by real-time calibration of capacitive displacement detection
Source: Microsyst Nanoeng. 2021 Oct 13;7:79. doi: 10.1038/s41378-021-00306-6 (PMC8514555; doi:10.1038/s41378-021-00306-6)
Supplement: Supplementary file 8 — solve_a [file 41378_2021_306_MOESM8_ESM.m]

function sol_a = solve_a(a0,theta)
%UNTITLED2 ´Ë´¦ÏÔÊ¾ÓÐ¹Ø´Ëº¯ÊýµÄÕªÒª
%   ´Ë´¦ÏÔÊ¾ÏêÏ¸ËµÃ÷
d0 = 1;
delta_d = 0;
dx = d0 + delta_d;
dy = d0 - delta_d;
ksx = 1;
ksy = 1;
% ksx = 1/dx^2;
% ksy = 1/dy^2;

E0 = a0^2;

syms a;
q = 0;

X_2 = a^2*cos(theta)^2 + q^2*sin(theta)^2;
Y_2 = a^2*sin(theta)^2 + q^2*cos(theta)^2;

Gx = ksx*(1 + 0.75*X_2/dx^2);
Gy = ksy*(1 + 0.75*Y_2/dy^2);

cx = Gx*a*cos(theta);
sx = -Gx*q*sin(theta);
cy = Gy*a*sin(theta);
sy = Gy*q*cos(theta);

E_est = cx^2 + sx^2 + cy^2 + sy^2;
% E_est = 0.5*(Gx^2 + Gy^2)*(a^2 + q^2) + 0.5*(Gx^2 - Gy^2)*(a^2 - q^2)*cos(2*theta);

fun = E_est - E0;
sol = solve(fun);
sol1 = double(sol);

sol_a = [];
index = 0;
number = length(sol1);

for ii = 1:number
    value = sol1(ii);
    if ((imag(value)==0) && (real(value)>0))
        index = index + 1;
        sol_a(index) = value;
    end
end


end
