# Supplementary material for: 0.79 ppm scale-factor nonlinearity whole-angle microshell gyroscope realized by real-time calibration of capacitive displacement detection
Source: Microsyst Nanoeng. 2021 Oct 13;7:79. doi: 10.1038/s41378-021-00306-6 (PMC8514555; doi:10.1038/s41378-021-00306-6)
Supplement: Supplementary file 11 — Data for Figure6a [file 41378_2021_306_MOESM11_ESM.txt]

6602.72489	1.53985
6602.725	2.71673
6602.72512	4.16855
6602.72524	5.61163
6602.72536	6.33611
6602.72547	6.77745
6602.72559	6.67779
6602.72571	6.0938
6602.72582	5.25432
6602.72594	4.09732
6602.72606	2.82334
6602.72618	1.51511
6602.72629	0.77141
6602.72641	1.29431
6602.72653	1.93687
6602.72665	2.69699
6602.72676	3.36499
6602.72688	3.89739
6602.727	4.47401
6602.72711	4.9876
6602.72723	5.27092
6602.72735	5.37028
6602.72747	5.16394
6602.72758	4.51721
6602.7277	3.55112
6602.72782	2.31919
6602.72794	0.87115
6602.72805	0.87011
6602.72817	2.601
6602.72829	4.14691
6602.7284	5.34536
6602.72852	6.35217
6602.72864	6.68827
6602.72876	6.61897
6602.72887	5.98829
6602.72899	5.08042
6602.72911	3.6474
6602.72923	2.11693
6602.72934	0.45436
6602.72946	1.14303
6602.72958	2.56061
6602.72969	3.64583
6602.72981	4.30834
6602.72993	4.99874
6602.73005	4.97405
6602.73016	4.93325
6602.73028	4.62933
6602.7304	4.20043
6602.73052	3.80282
6602.73063	3.26832
6602.73075	2.61812
6602.73087	2.21263
6602.73098	1.63498
6602.7311	1.4037
6602.73122	1.92274
6602.73134	2.69532
6602.73145	3.65305
6602.73157	4.54399
6602.73169	5.26564
6602.73181	5.67016
6602.73192	5.75868
6602.73204	5.46633
6602.73216	4.68753
6602.73227	3.67172
6602.73239	2.33448
6602.73251	0.84658
6602.73263	0.75176
6602.73274	2.24355
6602.73286	3.72039
6602.73298	4.62812
6602.7331	5.33944
6602.73321	5.69414
6602.73333	5.56669
6602.73345	5.2038
6602.73356	4.45059
6602.73368	3.42241
6602.7338	2.54365
6602.73392	1.81086
6602.73403	1.60617
6602.73415	1.88376
6602.73427	2.34545
6602.73439	2.90525
6602.7345	3.18822
6602.73462	3.61421
6602.73474	4.17866
6602.73485	4.46588
6602.73497	4.72354
6602.73509	4.76177
6602.73521	4.6801
6602.73532	4.34025
6602.73544	3.6872
6602.73556	2.76175
6602.73568	1.74143
6602.73579	0.9978
6602.73591	1.5318
6602.73603	2.78983
6602.73614	3.86721
6602.73626	4.69891
6602.73638	5.29728
6602.7365	5.63382
6602.73661	5.56745
6602.73673	5.00964
6602.73685	4.31366
6602.73697	3.34815
6602.73708	2.35644
6602.7372	1.56998
6602.73732	1.56361
6602.73743	2.07277
6602.73755	2.79654
6602.73767	3.54842
6602.73779	3.95209
6602.7379	4.44277
6602.73802	4.37978
6602.73814	4.33385
6602.73826	4.23349
6602.73837	4.04056
6602.73849	3.88186
6602.73861	3.6405
6602.73872	3.24676
6602.73884	2.72378
6602.73896	2.15422
6602.73908	1.84197
6602.73919	2.05464
6602.73931	2.51269
6602.73943	3.38833
6602.73955	4.10019
6602.73966	4.85079
6602.73978	5.15652
6602.7399	5.06537
6602.74001	5.00826
6602.74013	4.38876
6602.74025	3.60235
6602.74037	2.77416
6602.74048	1.75623
6602.7406	1.49985
6602.74072	2.05302
6602.74083	2.84541
6602.74095	3.63411
6602.74107	4.20897
6602.74119	4.48222
6602.7413	4.74377
6602.74142	4.57616
6602.74154	4.27988
6602.74166	4.02628
6602.74177	3.69525
6602.74189	3.35286
6602.74201	3.04028
6602.74212	2.70368
6602.74224	2.68215
6602.74236	2.45085
6602.74248	2.49009
6602.74259	2.58355
6602.74271	3.00617
6602.74283	3.32395
6602.74295	3.85429
6602.74306	4.43513
6602.74318	4.77068
6602.7433	4.77242
6602.74341	4.80508
6602.74353	4.44519
6602.74365	3.84082
6602.74377	3.20917
6602.74388	2.59823
6602.744	1.93604
6602.74412	1.88468
6602.74424	2.37962
6602.74435	3.14972
6602.74447	3.88036
6602.74459	4.42135
6602.7447	4.59891
6602.74482	4.81473
6602.74494	4.70672
6602.74506	4.3811
6602.74517	3.97973
6602.74529	3.57824
6602.74541	3.03628
6602.74553	2.93767
6602.74564	2.53749
6602.74576	2.86936
6602.74588	3.02786
6602.74599	3.0867
6602.74611	3.27564
6602.74623	3.40566
6602.74635	3.631
6602.74646	3.83334
6602.74658	4.01226
6602.7467	4.38853
6602.74682	4.38938
6602.74693	4.27243
6602.74705	4.09698
6602.74717	3.76163
6602.74728	3.27268
6602.7474	2.94131
6602.74752	2.5283
6602.74764	2.11844
6602.74775	2.53605
6602.74787	2.97664
6602.74799	3.60995
6602.74811	4.12773
6602.74822	4.47627
6602.74834	4.77637
6602.74846	4.74112
6602.74857	4.53549
6602.74869	4.2337
6602.74881	3.78141
6602.74893	3.28986
6602.74904	2.90743
6602.74916	2.62564
6602.74928	2.85374
6602.7494	3.06201
6602.74951	3.2692
6602.74963	3.41059
6602.74975	3.6944
6602.74986	3.8029
6602.74998	3.93701
6602.7501	4.00792
6602.75022	4.07553
6602.75033	4.20945
6602.75045	4.1493
6602.75057	4.11427
6602.75069	3.97145
6602.7508	3.60956
6602.75092	3.13201
6602.75104	2.96858
6602.75115	2.7857
6602.75127	2.7917
6602.75139	3.00515
6602.75151	3.25916
6602.75162	3.64733
6602.75174	4.08813
6602.75186	4.46392
6602.75198	4.52904
6602.75209	4.62786
6602.75221	4.45603
6602.75233	4.16795
6602.75244	3.93138
6602.75256	3.33802
6602.75268	3.15399
6602.7528	3.00745
6602.75291	2.91986
6602.75303	3.12409
6602.75315	3.33894
6602.75327	3.33514
6602.75338	3.65145
6602.7535	3.77933
6602.75362	4.09415
6602.75373	4.00468
6602.75385	4.11687
6602.75397	4.14493
6602.75409	4.10471
6602.7542	4.1258
6602.75432	3.98283
6602.75444	3.85728
6602.75456	3.67957
6602.75467	3.38083
6602.75479	3.02609
6602.75491	3.09485
6602.75502	3.08074
6602.75514	3.1864
6602.75526	3.40818
6602.75538	3.87583
6602.75549	4.16959
6602.75561	4.27709
6602.75573	4.53453
6602.75585	4.55173
6602.75596	4.34055
6602.75608	4.24504
6602.7562	3.84866
6602.75631	3.60775
6602.75643	3.54155
6602.75655	3.3659
6602.75667	3.17699
6602.75678	3.29269
6602.7569	3.43453
6602.75702	3.69677
6602.75714	3.81624
6602.75725	3.95406
6602.75737	4.07278
6602.75749	4.27429
6602.7576	4.17076
6602.75772	4.17151
6602.75784	4.12837
6602.75796	4.17589
6602.75807	4.04495
6602.75819	3.94615
6602.75831	3.89592
6602.75842	3.70538
6602.75854	3.62916
6602.75866	3.37675
6602.75878	3.33567
6602.75889	3.27702
6602.75901	3.48959
6602.75913	3.67573
6602.75925	3.99439
6602.75936	4.16931
6602.75948	4.40968
6602.7596	4.42937
6602.75971	4.46334
6602.75983	4.47895
6602.75995	4.19318
6602.76007	4.01188
6602.76018	3.76407
6602.7603	3.62882
6602.76042	3.50633
6602.76054	3.50899
6602.76065	3.56022
6602.76077	3.62769
6602.76089	3.83802
6602.761	3.96037
6602.76112	4.04966
6602.76124	4.14697
6602.76136	4.2858
6602.76147	4.15843
6602.76159	4.32519
6602.76171	4.2873
6602.76183	4.28163
6602.76194	4.2719
6602.76206	4.09124
6602.76218	4.14186
6602.76229	3.81148
6602.76241	3.78483
6602.76253	3.46395
6602.76265	3.4793
6602.76276	3.56056
6602.76288	3.61608
6602.763	3.87659
6602.76312	3.91173
6602.76323	3.96786
6602.76335	4.12511
6602.76347	4.38203
6602.76358	4.53928
6602.7637	4.50744
6602.76382	4.40589
6602.76394	4.34244
6602.76405	4.1961
6602.76417	3.98737
6602.76429	3.88407
6602.76441	3.72992
6602.76452	3.6576
6602.76464	3.77207
6602.76476	3.855
6602.76487	3.84646
6602.76499	4.06234
6602.76511	4.13494
6602.76523	4.1864
6602.76534	4.29904
6602.76546	4.31275
6602.76558	4.3386
6602.7657	4.31381
6602.76581	4.33249
6602.76593	4.26767
6602.76605	4.13278
6602.76616	4.10106
6602.76628	4.13143
6602.7664	4.23645
6602.76652	3.97302
6602.76663	4.03819
6602.76675	3.88813
6602.76687	3.80181
6602.76699	3.82943
6602.7671	3.91731
6602.76722	4.01889
6602.76734	4.14108
6602.76745	4.2768
6602.76757	4.37584
6602.76769	4.53507
6602.76781	4.63408
6602.76792	4.70542
6602.76804	4.52254
6602.76816	4.52598
6602.76828	4.3453
6602.76839	4.16829
6602.76851	3.90357
6602.76863	3.96435
6602.76874	3.827
6602.76886	3.85752
6602.76898	3.89712
6602.7691	4.08979
6602.76921	4.11625
6602.76933	4.33908
6602.76945	4.26205
6602.76957	4.3243
6602.76968	4.35035
6602.7698	4.49185
6602.76992	4.43499
6602.77003	4.46724
6602.77015	4.36253
6602.77027	4.43107
6602.77039	4.39864
6602.7705	4.25748
6602.77062	4.37134
6602.77074	4.34528
6602.77086	4.22057
6602.77097	4.32619
6602.77109	4.16752
6602.77121	3.96934
6602.77132	4.04808
6602.77144	4.0654
6602.77156	4.10363
6602.77168	4.25895
6602.77179	4.38661
6602.77191	4.43761
6602.77203	4.56037
6602.77215	4.80222
6602.77226	4.69749
6602.77238	4.64514
6602.7725	4.55861
6602.77261	4.37941
6602.77273	4.46893
6602.77285	4.29868
6602.77297	4.29186
6602.77308	4.13804
6602.7732	4.22694
6602.77332	4.23732
6602.77344	4.23062
6602.77355	4.36858
6602.77367	4.39745
6602.77379	4.57464
6602.7739	4.43915
6602.77402	4.47913
6602.77414	4.49548
6602.77426	4.52474
6602.77437	4.55571
6602.77449	4.57014
6602.77461	4.60517
6602.77473	4.54057
6602.77484	4.63675
6602.77496	4.64085
6602.77508	4.60308
6602.77519	4.5637
6602.77531	4.58115
6602.77543	4.45873
6602.77555	4.3054
6602.77566	4.34016
6602.77578	4.21696
6602.7759	4.22365
6602.77601	4.45146
6602.77613	4.46637
6602.77625	4.51932
6602.77637	4.69208
6602.77648	4.83325
6602.7766	4.93291
6602.77672	4.84232
6602.77684	4.86131
6602.77695	4.70207
6602.77707	4.68445
6602.77719	4.5494
6602.7773	4.52938
6602.77742	4.40844
6602.77754	4.48546
6602.77766	4.46201
6602.77777	4.58764
6602.77789	4.53548
6602.77801	4.68625
6602.77813	4.64712
6602.77824	4.67683
6602.77836	4.55372
6602.77848	4.50173
6602.77859	4.40815
6602.77871	4.40844
6602.77883	4.49034
6602.77895	4.70875
6602.77906	4.81702
6602.77918	4.93971
6602.7793	5.01563
6602.77942	4.98133
6602.77953	5.01678
6602.77965	4.84128
6602.77977	4.74382
6602.77988	4.71162
6602.78	4.48878
6602.78012	4.57059
6602.78024	4.41299
6602.78035	4.32132
6602.78047	4.49149
6602.78059	4.65608
6602.78071	4.72942
6602.78082	4.86904
6602.78094	4.94368
6602.78106	4.91671
6602.78117	4.85177
6602.78129	4.91736
6602.78141	4.76441
6602.78153	4.66143
6602.78164	4.7555
6602.78176	4.74155
6602.78188	4.78468
6602.782	4.90635
6602.78211	4.92911
6602.78223	4.88649
6602.78235	5.04156
6602.78246	4.98196
6602.78258	4.91476
6602.7827	4.8991
6602.78282	4.89029
6602.78293	4.68463
6602.78305	4.66432
6602.78317	4.64972
6602.78329	4.55727
6602.7834	4.71691
6602.78352	4.78613
6602.78364	4.96362
6602.78375	4.95597
6602.78387	5.14111
6602.78399	5.17038
6602.78411	5.09313
6602.78422	5.09005
6602.78434	5.01925
6602.78446	5.15095
6602.78458	4.94156
6602.78469	4.90913
6602.78481	4.8529
6602.78493	4.8952
6602.78504	4.83443
6602.78516	4.98886
6602.78528	4.95324
6602.7854	4.97831
6602.78551	5.04722
6602.78563	4.99224
6602.78575	4.99678
6602.78587	4.94496
6602.78598	5.02422
6602.7861	5.08676
6602.78622	5.04798
6602.78633	4.94851
6602.78645	4.99861
6602.78657	4.91142
6602.78669	5.18349
6602.7868	5.13016
6602.78692	5.3104
6602.78704	5.4078
6602.78716	5.38148
6602.78727	5.30051
6602.78739	5.3601
6602.78751	5.29848
6602.78762	5.11613
6602.78774	5.09626
6602.78786	4.98438
6602.78798	4.95695
6602.78809	4.87426
6602.78821	5.05071
6602.78833	4.9385
6602.78845	5.18344
6602.78856	5.19977
6602.78868	5.27491
6602.7888	5.31238
6602.78891	5.3827
6602.78903	5.36236
6602.78915	5.27949
6602.78927	5.19366
6602.78938	5.05946
6602.7895	5.13878
6602.78962	5.08325
6602.78974	5.10733
6602.78985	5.26951
6602.78997	5.3388
6602.79009	5.47293
6602.7902	5.40496
6602.79032	5.53529
6602.79044	5.62924
6602.79056	5.41833
6602.79067	5.23877
6602.79079	5.30714
6602.79091	5.20853
6602.79103	5.10712
6602.79114	5.04975
6602.79126	5.18113
6602.79138	5.1851
6602.79149	5.2436
6602.79161	5.3583
6602.79173	5.41988
6602.79185	5.40573
6602.79196	5.49272
6602.79208	5.476
6602.7922	5.517
6602.79232	5.49895
6602.79243	5.48774
6602.79255	5.46007
6602.79267	5.36763
6602.79278	5.32015
6602.7929	5.50365
6602.79302	5.35137
6602.79314	5.34573
6602.79325	5.47736
6602.79337	5.51571
6602.79349	5.46573
6602.79361	5.59813
6602.79372	5.59049
6602.79384	5.60451
6602.79396	5.61802
6602.79407	5.46369
6602.79419	5.52417
6602.79431	5.55909
6602.79443	5.40071
6602.79454	5.36103
6602.79466	5.4712
6602.79478	5.55379
6602.7949	5.54722
6602.79501	5.76996
6602.79513	5.66649
6602.79525	5.75783
6602.79536	5.96299
6602.79548	5.78775
6602.7956	5.80219
6602.79572	5.77269
6602.79583	5.7758
6602.79595	5.6653
6602.79607	5.70874
6602.79618	5.58621
6602.7963	5.55515
6602.79642	5.47171
6602.79654	5.75074
6602.79665	5.60296
6602.79677	5.84153
6602.79689	5.80315
6602.79701	5.87975
6602.79712	5.8853
6602.79724	5.8688
6602.79736	5.8789
6602.79747	5.89673
6602.79759	5.72443
6602.79771	5.71615
6602.79783	5.71479
6602.79794	5.8137
6602.79806	5.77523
6602.79818	5.68127
6602.7983	5.73275
6602.79841	5.88639
6602.79853	5.94126
6602.79865	5.96212
6602.79876	6.08553
6602.79888	6.00151
6602.799	6.03497
6602.79912	6.03563
6602.79923	5.99285
6602.79935	6.04701
6602.79947	5.96334
6602.79959	5.86551
6602.7997	5.89127
6602.79982	5.84158
6602.79994	5.72819
6602.80005	5.91623
6602.80017	5.90243
6602.80029	5.96864
6602.80041	6.10191
6602.80052	6.1967
6602.80064	6.24445
6602.80076	6.14931
6602.80088	6.27285
6602.80099	6.06901
6602.80111	6.06685
6602.80123	5.95332
6602.80134	5.94525
6602.80146	5.89476
6602.80158	5.92646
6602.8017	5.95775
6602.80181	6.03443
6602.80193	6.09006
6602.80205	6.11119
6602.80217	6.21995
6602.80228	6.26677
6602.8024	6.37281
6602.80252	6.53394
6602.80263	6.26507
6602.80275	6.24215
6602.80287	6.37313
6602.80299	6.1894
6602.8031	6.23079
6602.80322	6.21037
6602.80334	6.17889
6602.80346	6.26972
6602.80357	6.20072
6602.80369	6.16026
6602.80381	6.34997
6602.80392	6.24958
6602.80404	6.44024
6602.80416	6.36212
6602.80428	6.43936
6602.80439	6.3386
6602.80451	6.47405
6602.80463	6.36976
6602.80475	6.24885
6602.80486	6.30972
6602.80498	6.33148
6602.8051	6.31724
6602.80521	6.24019
6602.80533	6.5006
6602.80545	6.44199
6602.80557	6.52076
6602.80568	6.54152
6602.8058	6.64061
6602.80592	6.63137
6602.80604	6.56623
6602.80615	6.61337
6602.80627	6.61904
6602.80639	6.55936
6602.8065	6.56291
6602.80662	6.70051
6602.80674	6.57026
6602.80686	6.60853
6602.80697	6.64144
6602.80709	6.63682
6602.80721	6.79123
6602.80733	6.71592
6602.80744	6.78244
6602.80756	6.72797
6602.80768	6.87454
6602.80779	6.81276
6602.80791	6.63927
6602.80803	6.69241
6602.80815	6.82727
6602.80826	6.76824
6602.80838	6.73799
6602.8085	6.72421
6602.80862	6.78966
6602.80873	6.64448
6602.80885	6.7695
6602.80897	6.7913
6602.80908	6.83737
6602.8092	7.03449
6602.80932	6.91123
6602.80944	6.95062
6602.80955	7.11186
6602.80967	6.98743
6602.80979	7.15552
6602.80991	6.97997
6602.81002	6.90091
6602.81014	6.96397
6602.81026	6.84998
6602.81037	6.81207
6602.81049	6.8899
6602.81061	6.78278
6602.81073	6.82464
6602.81084	6.95905
6602.81096	7.08123
6602.81108	7.14083
6602.8112	7.08766
6602.81131	7.32021
6602.81143	7.31083
6602.81155	7.39498
6602.81166	7.34468
6602.81178	7.30211
6602.8119	7.10297
6602.81202	7.14355
6602.81213	7.10614
6602.81225	7.07267
6602.81237	7.07075
6602.81249	7.19197
6602.8126	7.09516
6602.81272	7.185
6602.81284	7.31437
6602.81295	7.41738
6602.81307	7.49057
6602.81319	7.46227
6602.81331	7.54849
6602.81342	7.68156
6602.81354	7.47932
6602.81366	7.46633
6602.81378	7.5948
6602.81389	7.27985
6602.81401	7.33273
6602.81413	7.29581
6602.81424	7.29168
6602.81436	7.30881
6602.81448	7.3897
6602.8146	7.45047
6602.81471	7.55461
6602.81483	7.60404
6602.81495	7.6514
6602.81507	7.79647
6602.81518	7.82573
6602.8153	7.83435
6602.81542	7.86116
6602.81553	7.88588
6602.81565	7.78144
6602.81577	7.73034
6602.81589	7.53333
6602.816	7.65887
6602.81612	7.6286
6602.81624	7.54373
6602.81636	7.64293
6602.81647	7.65488
6602.81659	7.52997
6602.81671	7.6393
6602.81682	7.87488
6602.81694	7.75846
6602.81706	7.95109
6602.81718	8.02651
6602.81729	7.93417
6602.81741	8.06769
6602.81753	8.03107
6602.81765	7.87845
6602.81776	7.97845
6602.81788	8.05162
6602.818	7.88973
6602.81811	8.0043
6602.81823	7.89416
6602.81835	8.05082
6602.81847	7.98746
6602.81858	8.10616
6602.8187	7.99812
6602.81882	8.10673
6602.81894	8.21306
6602.81905	8.18094
6602.81917	8.3537
6602.81929	8.27544
6602.8194	8.28239
6602.81952	8.33037
6602.81964	8.2724
6602.81976	8.35931
6602.81987	8.20299
6602.81999	8.29188
6602.82011	8.251
6602.82022	8.23778
6602.82034	8.04956
6602.82046	8.35403
6602.82058	8.32514
6602.82069	8.40777
6602.82081	8.55957
6602.82093	8.58297
6602.82105	8.61233
6602.82116	8.67314
6602.82128	8.59719
6602.8214	8.645
6602.82151	8.63175
6602.82163	8.56602
6602.82175	8.63122
6602.82187	8.53684
6602.82198	8.46022
6602.8221	8.42939
6602.82222	8.65144
6602.82234	8.48431
6602.82245	8.58814
6602.82257	8.55583
6602.82269	8.75301
6602.8228	8.81996
6602.82292	8.80026
6602.82304	8.87473
6602.82316	8.98588
6602.82327	8.92294
6602.82339	8.95959
6602.82351	8.89373
6602.82363	8.90175
6602.82374	8.88683
6602.82386	8.99273
6602.82398	8.96737
6602.82409	8.95416
6602.82421	9.03631
6602.82433	8.94854
6602.82445	9.05732
6602.82456	9.21577
6602.82468	9.16054
6602.8248	9.22643
6602.82492	9.18878
6602.82503	9.22226
6602.82515	9.24766
6602.82527	9.23029
6602.82538	9.29216
6602.8255	9.35626
6602.82562	9.34166
6602.82574	9.29422
6602.82585	9.31546
6602.82597	9.41145
6602.82609	9.34101
6602.82621	9.35195
6602.82632	9.33266
6602.82644	9.37079
6602.82656	9.39986
6602.82667	9.51454
6602.82679	9.44274
6602.82691	9.49036
6602.82703	9.59837
6602.82714	9.61644
6602.82726	9.57729
6602.82738	9.61327
6602.8275	9.67331
6602.82761	9.77881
6602.82773	9.71448
6602.82785	9.80385
6602.82796	9.8562
6602.82808	9.87006
6602.8282	9.76092
6602.82832	9.99886
6602.82843	9.9477
6602.82855	9.95659
6602.82867	10.05707
6602.82879	10.02848
6602.8289	10.10556
6602.82902	10.14771
6602.82914	10.18524
6602.82925	10.07457
6602.82937	10.21836
6602.82949	10.17704
6602.82961	10.21363
6602.82972	10.40509
6602.82984	10.27422
6602.82996	10.41865
6602.83008	10.41621
6602.83019	10.31148
6602.83031	10.47065
6602.83043	10.41086
6602.83054	10.38458
6602.83066	10.56353
6602.83078	10.51974
6602.8309	10.58048
6602.83101	10.51017
6602.83113	10.63283
6602.83125	10.62524
6602.83137	10.72349
6602.83148	10.67039
6602.8316	10.75957
6602.83172	10.73397
6602.83183	10.76437
6602.83195	10.79556
6602.83207	10.91757
6602.83219	10.86049
6602.8323	10.92294
6602.83242	10.87362
6602.83254	10.83022
6602.83266	10.8996
6602.83277	10.94817
6602.83289	10.97389
6602.83301	11.12152
6602.83312	11.23567
6602.83324	11.16299
6602.83336	11.18248
6602.83348	11.22466
6602.83359	11.26187
6602.83371	11.39911
6602.83383	11.37406
6602.83395	11.39703
6602.83406	11.43198
6602.83418	11.42014
6602.8343	11.57562
6602.83441	11.56995
6602.83453	11.65278
6602.83465	11.62586
6602.83477	11.69408
6602.83488	11.65327
6602.835	11.67862
6602.83512	11.73387
6602.83524	11.84439
6602.83535	11.642
6602.83547	11.91301
6602.83559	11.86713
6602.8357	12.0006
6602.83582	11.89022
6602.83594	12.06131
6602.83606	12.13114
6602.83617	12.18549
6602.83629	12.20006
6602.83641	12.26279
6602.83653	12.37767
6602.83664	12.36639
6602.83676	12.40209
6602.83688	12.38644
6602.83699	12.54143
6602.83711	12.49888
6602.83723	12.57175
6602.83735	12.60852
6602.83746	12.57162
6602.83758	12.71075
6602.8377	12.72729
6602.83782	12.74672
6602.83793	12.86453
6602.83805	12.79777
6602.83817	12.90446
6602.83828	12.96158
6602.8384	12.96029
6602.83852	12.91986
6602.83864	13.15037
6602.83875	13.10116
6602.83887	13.05116
6602.83899	13.29708
6602.83911	13.19363
6602.83922	13.22929
6602.83934	13.20596
6602.83946	13.32439
6602.83957	13.44045
6602.83969	13.48644
6602.83981	13.53105
6602.83993	13.58564
6602.84004	13.6036
6602.84016	13.72478
6602.84028	13.643
6602.8404	13.69456
6602.84051	13.85933
6602.84063	13.88387
6602.84075	13.87861
6602.84086	13.97685
6602.84098	13.99411
6602.8411	14.03073
6602.84122	14.16763
6602.84133	14.241
6602.84145	14.34651
6602.84157	14.33993
6602.84169	14.44879
6602.8418	14.59068
6602.84192	14.67124
6602.84204	14.60893
6602.84215	14.52269
6602.84227	14.8282
6602.84239	14.77476
6602.84251	14.87518
6602.84262	14.94283
6602.84274	15.10509
6602.84286	15.18895
6602.84298	15.16553
6602.84309	15.26959
6602.84321	15.30476
6602.84333	15.37643
6602.84344	15.34648
6602.84356	15.43385
6602.84368	15.59127
6602.8438	15.43758
6602.84391	15.74699
6602.84403	15.75895
6602.84415	15.79014
6602.84427	15.8793
6602.84438	16.00224
6602.8445	16.12166
6602.84462	16.1329
6602.84473	16.3508
6602.84485	16.40298
6602.84497	16.45266
6602.84509	16.53341
6602.8452	16.71351
6602.84532	16.68778
6602.84544	16.75536
6602.84556	16.76217
6602.84567	16.88821
6602.84579	16.89836
6602.84591	16.95
6602.84602	17.05594
6602.84614	17.02163
6602.84626	17.23828
6602.84638	17.30308
6602.84649	17.29118
6602.84661	17.33813
6602.84673	17.57155
6602.84685	17.57289
6602.84696	17.75174
6602.84708	17.76721
6602.8472	17.8972
6602.84731	18.08129
6602.84743	18.22589
6602.84755	18.14515
6602.84767	18.32937
6602.84778	18.33062
6602.8479	18.44204
6602.84802	18.47977
6602.84813	18.65926
6602.84825	18.73317
6602.84837	18.88269
6602.84849	18.98308
6602.8486	19.0387
6602.84872	19.04852
6602.84884	19.29144
6602.84896	19.26124
6602.84907	19.36751
6602.84919	19.57651
6602.84931	19.6289
6602.84942	19.72444
6602.84954	19.80235
6602.84966	19.93524
6602.84978	20.03528
6602.84989	20.03407
6602.85001	20.11174
6602.85013	20.34854
6602.85025	20.49789
6602.85036	20.61666
6602.85048	20.87337
6602.8506	20.99108
6602.85071	21.16194
6602.85083	21.35085
6602.85095	21.34778
6602.85107	21.39363
6602.85118	21.58705
6602.8513	21.69862
6602.85142	21.92662
6602.85154	22.0316
6602.85165	22.05021
6602.85177	22.16939
6602.85189	22.28604
6602.852	22.45888
6602.85212	22.60787
6602.85224	22.64664
6602.85236	22.91377
6602.85247	23.06981
6602.85259	23.26955
6602.85271	23.28896
6602.85283	23.41675
6602.85294	23.83846
6602.85306	23.85488
6602.85318	24.13613
6602.85329	24.14547
6602.85341	24.32821
6602.85353	24.423
6602.85365	24.7033
6602.85376	24.8305
6602.85388	24.98969
6602.854	25.12319
6602.85412	25.23831
6602.85423	25.60274
6602.85435	25.59014
6602.85447	25.90763
6602.85458	25.99492
6602.8547	26.2327
6602.85482	26.44428
6602.85494	26.60707
6602.85505	26.82287
6602.85517	26.99548
6602.85529	27.19064
6602.85541	27.39557
6602.85552	27.62108
6602.85564	27.79421
6602.85576	27.91526
6602.85587	28.11952
6602.85599	28.47662
6602.85611	28.5738
6602.85623	28.78631
6602.85634	29.0719
6602.85646	29.29639
6602.85658	29.42289
6602.8567	29.65463
6602.85681	29.91474
6602.85693	30.09511
6602.85705	30.27265
6602.85716	30.50968
6602.85728	30.91656
6602.8574	31.00302
6602.85752	31.4359
6602.85763	31.58555
6602.85775	31.86021
6602.85787	32.11339
6602.85799	32.25619
6602.8581	32.57782
6602.85822	32.88386
6602.85834	33.17429
6602.85845	33.3579
6602.85857	33.72661
6602.85869	33.93534
6602.85881	34.07884
6602.85892	34.54905
6602.85904	34.62499
6602.85916	35.24888
6602.85928	35.38931
6602.85939	35.54118
6602.85951	35.88886
6602.85963	36.08333
6602.85974	36.45953
6602.85986	36.73655
6602.85998	37.0879
6602.8601	37.406
6602.86021	37.68795
6602.86033	38.00273
6602.86045	38.37003
6602.86057	38.59971
6602.86068	38.93162
6602.8608	39.39383
6602.86092	39.63604
6602.86103	40.13548
6602.86115	40.47265
6602.86127	40.80246
6602.86139	41.11848
6602.8615	41.63755
6602.86162	41.83167
6602.86174	42.2978
6602.86186	42.55308
6602.86197	43.0917
6602.86209	43.50774
6602.86221	43.73361
6602.86232	44.18539
6602.86244	44.47551
6602.86256	44.86922
6602.86268	45.25118
6602.86279	45.73951
6602.86291	46.06217
6602.86303	46.51865
6602.86315	47.03701
6602.86326	47.33351
6602.86338	47.82188
6602.8635	48.27287
6602.86361	48.6661
6602.86373	49.10905
6602.86385	49.54469
6602.86397	49.87038
6602.86408	50.43524
6602.8642	50.9519
6602.86432	51.30671
6602.86444	51.69889
6602.86455	52.05047
6602.86467	52.7018
6602.86479	53.03839
6602.8649	53.4323
6602.86502	53.9703
6602.86514	54.46621
6602.86526	54.94984
6602.86537	55.34956
6602.86549	55.84375
6602.86561	56.19344
6602.86573	56.74818
6602.86584	57.46323
6602.86596	57.92758
6602.86608	58.57182
6602.86619	59.09681
6602.86631	59.48498
6602.86643	60.07204
6602.86655	60.72926
6602.86666	61.19653
6602.86678	61.75008
6602.8669	62.25905
6602.86702	62.72832
6602.86713	63.35696
6602.86725	63.82218
6602.86737	64.42464
6602.86748	64.85797
6602.8676	65.38281
6602.86772	66.02495
6602.86784	66.51111
6602.86795	66.99738
6602.86807	67.49449
6602.86819	68.11126
6602.86831	68.58207
6602.86842	69.27122
6602.86854	69.60165
6602.86866	70.23135
6602.86877	70.72358
6602.86889	71.21083
6602.86901	71.75588
6602.86913	72.36119
6602.86924	72.95157
6602.86936	73.37108
6602.86948	73.96258
6602.8696	74.50106
6602.86971	74.99962
6602.86983	75.56212
6602.86995	76.18845
6602.87006	76.62793
6602.87018	77.18794
6602.8703	77.63641
6602.87042	78.2314
6602.87053	78.65737
6602.87065	79.17076
6602.87077	79.6337
6602.87089	80.2705
6602.871	80.5858
6602.87112	81.1445
6602.87124	81.57779
6602.87135	82.10144
6602.87147	82.48621
6602.87159	82.99381
6602.87171	83.36843
6602.87182	83.87856
6602.87194	84.24542
6602.87206	84.87614
6602.87218	85.28032
6602.87229	85.63453
6602.87241	85.99058
6602.87253	86.42762
6602.87264	86.93181
6602.87276	87.31249
6602.87288	87.72385
6602.873	88.05352
6602.87311	88.41791
6602.87323	88.77842
6602.87335	88.99529
6602.87347	89.43026
6602.87358	89.68991
6602.8737	89.9929
6602.87382	90.32706
6602.87393	90.57569
6602.87405	90.78036
6602.87417	90.94965
6602.87429	90.97421
6602.8744	91.38445
6602.87452	91.41386
6602.87464	91.5297
6602.87476	91.65465
6602.87487	91.82143
6602.87499	91.78099
6602.87511	91.97248
6602.87522	91.9521
6602.87534	91.8828
6602.87546	91.95449
6602.87558	91.994
6602.87569	91.87259
6602.87581	91.80757
6602.87593	91.58243
6602.87605	91.56088
6602.87616	91.47521
6602.87628	91.3442
6602.8764	91.15035
6602.87651	90.96325
6602.87663	90.731
6602.87675	90.38693
6602.87687	90.33044
6602.87698	89.91582
6602.8771	89.60274
6602.87722	89.20565
6602.87734	88.96415
6602.87745	88.40092
6602.87757	87.99016
6602.87769	87.59223
6602.8778	87.05994
6602.87792	86.43485
6602.87804	85.99181
6602.87816	85.45646
6602.87827	84.69235
6602.87839	84.01094
6602.87851	83.36923
6602.87863	82.64437
6602.87874	81.82038
6602.87886	81.17469
6602.87898	80.35038
6602.87909	79.53716
6602.87921	78.78846
6602.87933	77.88585
6602.87945	76.95004
6602.87956	76.07795
6602.87968	75.14702
6602.8798	74.15958
6602.87992	73.33045
6602.88003	72.28966
6602.88015	71.20808
6602.88027	70.18943
6602.88038	69.01845
6602.8805	67.97738
6602.88062	66.69711
6602.88074	65.78499
6602.88085	64.67323
6602.88097	63.60041
6602.88109	62.47964
6602.88121	61.22358
6602.88132	59.96885
6602.88144	58.8426
6602.88156	57.61529
6602.88167	56.3787
6602.88179	55.008
6602.88191	53.82768
6602.88203	52.43503
6602.88214	50.98995
6602.88226	49.81035
6602.88238	48.55253
6602.8825	47.35608
6602.88261	45.85305
6602.88273	44.79013
6602.88285	43.55315
6602.88296	42.1996
6602.88308	41.19705
6602.8832	40.0301
6602.88332	38.81007
6602.88343	37.85636
6602.88355	36.92371
6602.88367	35.86645
6602.88379	34.8727
6602.8839	34.12491
6602.88402	33.06686
6602.88414	32.59358
6602.88425	31.85291
6602.88437	31.26232
6602.88449	30.76218
6602.88461	30.46409
6602.88472	30.0142
6602.88484	29.71303
6602.88496	29.3725
6602.88507	29.48556
6602.88519	29.42737
6602.88531	29.36096
6602.88543	29.29841
6602.88554	29.66312
6602.88566	29.89009
6602.88578	30.27557
6602.8859	30.61855
6602.88601	31.01435
6602.88613	31.56675
6602.88625	32.01799
6602.88636	32.49714
6602.88648	33.05262
6602.8866	33.6118
6602.88672	34.17439
6602.88683	34.70211
6602.88695	35.32965
6602.88707	35.96801
6602.88719	36.47036
6602.8873	37.06578
6602.88742	37.61386
6602.88754	38.16357
6602.88765	38.47112
6602.88777	38.99565
6602.88789	39.44896
6602.88801	39.8745
6602.88812	40.21762
6602.88824	40.50876
6602.88836	40.68443
6602.88848	40.97982
6602.88859	41.08586
6602.88871	41.23441
6602.88883	41.40586
6602.88894	41.35669
6602.88906	41.39445
6602.88918	41.43418
6602.8893	41.23351
6602.88941	41.07099
6602.88953	40.93896
6602.88965	40.75752
6602.88977	40.46995
6602.88988	40.02093
6602.89	39.75422
6602.89012	39.25188
6602.89023	38.80397
6602.89035	38.24367
6602.89047	37.6994
6602.89059	37.02244
6602.8907	36.43328
6602.89082	35.82907
6602.89094	35.11018
6602.89106	34.50411
6602.89117	33.60764
6602.89129	32.89637
6602.89141	32.11095
6602.89152	31.34077
6602.89164	30.45038
6602.89176	29.66292
6602.89188	28.85103
6602.89199	27.89904
6602.89211	27.09028
6602.89223	26.34914
6602.89235	25.53328
6602.89246	24.61036
6602.89258	23.8494
6602.8927	22.99259
6602.89281	22.33808
6602.89293	21.70916
6602.89305	20.96205
6602.89317	20.3826
6602.89328	19.85341
6602.8934	19.35398
6602.89352	18.86158
6602.89364	18.54547
6602.89375	18.33699
6602.89387	18.11057
6602.89399	18.17229
6602.8941	18.09728
6602.89422	18.2511
6602.89434	18.55014
6602.89446	18.73061
6602.89457	19.10328
6602.89469	19.31668
6602.89481	19.68765
6602.89493	20.19823
6602.89504	20.59842
6602.89516	21.0094
6602.89528	21.49275
6602.89539	21.95735
6602.89551	22.30781
6602.89563	22.7626
6602.89575	23.16177
6602.89586	23.52702
6602.89598	24.0872
6602.8961	24.23024
6602.89622	24.54564
6602.89633	24.88188
6602.89645	24.94497
6602.89657	24.96884
6602.89668	25.00542
6602.8968	25.11361
6602.89692	25.20722
6602.89704	25.1357
6602.89715	24.90093
6602.89727	24.80023
6602.89739	24.60495
6602.89751	24.30398
6602.89762	23.90127
6602.89774	23.76014
6602.89786	23.28614
6602.89797	22.76437
6602.89809	22.44373
6602.89821	21.9688
6602.89833	21.33118
6602.89844	20.84623
6602.89856	20.26012
6602.89868	19.77857
6602.8988	19.22187
6602.89891	18.65184
6602.89903	18.02587
6602.89915	17.54502
6602.89926	16.98173
6602.89938	16.55379
6602.8995	16.12035
6602.89962	15.59693
6602.89973	15.25041
6602.89985	14.87141
6602.89997	14.57576
6602.90009	14.38313
6602.9002	14.13027
6602.90032	13.95311
6602.90044	13.93417
6602.90055	13.91874
6602.90067	13.97718
6602.90079	13.92139
6602.90091	14.0694
6602.90102	14.22068
6602.90114	14.44545
6602.90126	14.6888
6602.90138	14.89624
6602.90149	15.21328
6602.90161	15.39048
6602.90173	15.54139
6602.90184	15.72179
6602.90196	16.03792
6602.90208	16.19173
6602.9022	16.17339
6602.90231	16.38627
6602.90243	16.54018
6602.90255	16.64435
6602.90267	16.56114
6602.90278	16.52502
6602.9029	16.50164
6602.90302	16.30284
6602.90313	16.29023
6602.90325	15.93549
6602.90337	15.90783
6602.90349	15.65809
6602.9036	15.27281
6602.90372	15.10465
6602.90384	14.52837
6602.90396	14.22349
6602.90407	13.81918
6602.90419	13.36577
6602.90431	12.94611
6602.90442	12.63007
6602.90454	12.28655
6602.90466	12.07091
6602.90478	11.58607
6602.90489	11.3269
6602.90501	10.97646
6602.90513	10.9846
6602.90525	10.79216
6602.90536	10.74455
6602.90548	10.90292
6602.9056	10.83285
6602.90571	10.99643
6602.90583	11.27855
6602.90595	11.46212
6602.90607	11.64988
6602.90618	12.08262
6602.9063	12.4554
6602.90642	12.70342
6602.90654	13.07046
6602.90665	13.35827
6602.90677	13.50403
6602.90689	13.75665
6602.907	13.88973
6602.90712	14.08851
6602.90724	14.08847
6602.90736	14.32519
6602.90747	14.23582
6602.90759	14.21108
6602.90771	14.17608
6602.90783	13.93783
6602.90794	13.78173
6602.90806	13.36517
6602.90818	12.96049
6602.90829	12.65124
6602.90841	12.00111
6602.90853	11.53802
6602.90865	10.91855
6602.90876	10.26777
6602.90888	9.4847
6602.909	8.821
6602.90912	8.03027
6602.90923	7.20793
6602.90935	6.5926
6602.90947	5.79353
6602.90958	5.43638
6602.9097	5.15935
6602.90982	4.94223
6602.90994	5.03995
6602.91005	5.44506
6602.91017	6.0061
6602.91029	6.61472
6602.91041	7.32593
6602.91052	8.16048
6602.91064	8.96977
6602.91076	9.84626
6602.91087	10.63864
6602.91099	11.42197
6602.91111	12.11593
6602.91123	12.73119
6602.91134	13.48874
6602.91146	14.09029
6602.91158	14.62048
6602.9117	15.06372
6602.91181	15.22098
6602.91193	15.58234
6602.91205	15.62291
6602.91216	15.72228
6602.91228	15.74828
6602.9124	15.57329
6602.91252	15.45775
6602.91263	14.97237
6602.91275	14.51965
6602.91287	13.96943
6602.91299	13.29039
6602.9131	12.69077
6602.91322	11.85263
6602.91334	11.03535
6602.91345	10.18901
6602.91357	9.0548
6602.91369	8.08979
6602.91381	6.81929
6602.91392	5.6501
6602.91404	4.57425
6602.91416	3.20979
6602.91428	2.52451
6602.91439	2.36173
6602.91451	2.96998
6602.91463	4.2284
6602.91474	5.45573
6602.91486	6.66218
6602.91498	8.05654
6602.9151	9.40855
6602.91521	10.76168
6602.91533	11.98228
6602.91545	13.326
6602.91557	14.31784
6602.91568	15.47047
6602.9158	16.3189
6602.91592	17.26522
6602.91603	17.96033
6602.91615	18.58612
6602.91627	19.16788
6602.91639	19.68635
6602.9165	19.86058
6602.91662	20.04605
6602.91674	20.07288
6602.91686	19.8658
6602.91697	19.7904
6602.91709	19.2736
6602.91721	18.83577
6602.91732	18.33873
6602.91744	17.70766
6602.91756	16.97248
6602.91768	16.24216
6602.91779	15.30719
6602.91791	14.42647
6602.91803	13.56206
6602.91815	12.80929
6602.91826	12.15564
6602.91838	11.63185
6602.9185	11.20125
6602.91861	11.14655
6602.91873	11.3844
6602.91885	11.93411
6602.91897	12.64769
6602.91908	13.62729
6602.9192	14.61541
6602.91932	15.79152
6602.91944	17.01942
6602.91955	18.26145
6602.91967	19.64226
6602.91979	20.70974
6602.9199	22.03147
6602.92002	23.04163
6602.92014	24.01126
6602.92026	24.84499
6602.92037	25.70017
6602.92049	26.34502
6602.92061	26.78786
6602.92073	27.19184
6602.92084	27.49292
6602.92096	27.54395
6602.92108	27.52393
6602.92119	27.37246
6602.92131	27.15139
6602.92143	26.74671
6602.92155	26.23377
6602.92166	25.67135
6602.92178	25.22626
6602.9219	24.58554
6602.92202	24.05164
6602.92213	23.54764
6602.92225	23.05098
6602.92237	22.7392
6602.92248	22.4872
6602.9226	22.37465
6602.92272	22.64787
6602.92284	23.01214
6602.92295	23.51859
6602.92307	24.15187
6602.92319	24.87607
6602.92331	25.89676
6602.92342	26.98951
6602.92354	28.04729
6602.92366	29.22832
6602.92377	30.35884
6602.92389	31.48296
6602.92401	32.60611
6602.92413	33.61112
6602.92424	34.59403
6602.92436	35.43515
6602.92448	36.13693
6602.9246	36.78834
6602.92471	37.26326
6602.92483	37.60772
6602.92495	37.96459
6602.92506	38.04348
6602.92518	37.99252
6602.9253	37.79501
6602.92542	37.7697
6602.92553	37.25356
6602.92565	36.8512
6602.92577	36.63919
6602.92589	36.13553
6602.926	35.73764
6602.92612	35.47798
6602.92624	35.18108
6602.92635	35.07298
6602.92647	35.13044
6602.92659	35.33397
6602.92671	35.48532
6602.92682	35.98263
6602.92694	36.49238
6602.92706	37.12464
6602.92718	38.17313
6602.92729	38.95308
6602.92741	39.88076
6602.92753	40.98092
6602.92764	41.92197
6602.92776	43.03678
6602.92788	43.94076
6602.928	44.93801
6602.92811	45.7436
6602.92823	46.52223
6602.92835	46.92009
6602.92847	47.61135
6602.92858	47.83961
6602.9287	48.14768
6602.92882	48.31438
6602.92893	48.30403
6602.92905	48.1156
6602.92917	48.08663
6602.92929	47.75882
6602.9294	47.53721
6602.92952	46.95823
6602.92964	46.81723
6602.92976	46.26522
6602.92987	46.1123
6602.92999	45.657
6602.93011	45.34258
6602.93022	45.25744
6602.93034	45.22043
6602.93046	45.34837
6602.93058	45.64634
6602.93069	45.86621
6602.93081	46.33589
6602.93093	46.89562
6602.93105	47.52575
6602.93116	48.00317
6602.93128	48.76567
6602.9314	49.43699
6602.93151	50.10397
6602.93163	50.6123
6602.93175	51.10852
6602.93187	51.66992
6602.93198	51.93871
6602.9321	52.23604
6602.93222	52.1672
6602.93234	52.27452
6602.93245	51.96466
6602.93257	51.78267
6602.93269	51.28062
6602.9328	50.89607
6602.93292	50.27438
6602.93304	49.66473
6602.93316	49.02189
6602.93327	48.30086
6602.93339	47.65558
6602.93351	46.92256
6602.93363	46.43496
6602.93374	45.74713
6602.93386	45.34031
6602.93398	44.90454
6602.93409	44.71013
6602.93421	44.35015
6602.93433	44.24163
6602.93445	44.04757
6602.93456	43.88567
6602.93468	44.14715
6602.9348	44.11509
6602.93492	44.06467
6602.93503	44.11018
6602.93515	44.19311
6602.93527	44.03415
6602.93538	43.89575
6602.9355	43.7264
6602.93562	43.53131
6602.93574	43.0142
6602.93585	42.45818
6602.93597	41.6487
6602.93609	40.9169
6602.93621	40.01329
6602.93632	39.14118
6602.93644	38.08802
6602.93656	37.0598
6602.93667	35.75151
6602.93679	34.82949
6602.93691	33.48673
6602.93703	32.32358
6602.93714	31.22341
6602.93726	30.10548
6602.93738	29.06739
6602.9375	28.01646
6602.93761	27.12425
6602.93773	26.27295
6602.93785	25.56914
6602.93796	24.79023
6602.93808	24.17678
6602.9382	23.61099
6602.93832	23.06168
6602.93843	22.5364
6602.93855	21.96609
6602.93867	21.36396
6602.93879	20.7843
6602.9389	20.14353
6602.93902	19.56661
6602.93914	18.91941
6602.93925	18.11008
6602.93937	17.23645
6602.93949	16.36475
6602.93961	15.59995
6602.93972	14.78085
6602.93984	13.88064
6602.93996	13.00506
6602.94008	12.21722
6602.94019	11.42569
6602.94031	10.7211
6602.94043	10.22353
6602.94054	9.53302
6602.94066	9.31859
6602.94078	9.02403
6602.9409	8.90282
6602.94101	8.95698
6602.94113	9.13664
6602.94125	9.34286
6602.94137	9.62525
6602.94148	10.00691
6602.9416	10.48634
6602.94172	10.80741
6602.94183	11.43188
6602.94195	12.0141
6602.94207	12.58681
6602.94219	13.33985
6602.9423	14.04508
6602.94242	14.98525
6602.94254	15.6596
6602.94266	16.71168
6602.94277	17.50942
6602.94289	18.60638
6602.94301	19.44424
6602.94312	20.49321
6602.94324	21.45622
6602.94336	22.2933
6602.94348	23.0204
6602.94359	23.77706
6602.94371	24.57187
6602.94383	25.08056
6602.94395	25.51852
6602.94406	25.8338
6602.94418	26.14791
6602.9443	26.2853
6602.94441	26.31
6602.94453	26.46871
6602.94465	26.37848
6602.94477	26.31834
6602.94488	26.1682
6602.945	26.01485
6602.94512	25.52125
6602.94524	25.35961
6602.94535	25.30568
6602.94547	25.00034
6602.94559	24.82827
6602.9457	24.73965
6602.94582	24.58509
6602.94594	24.38724
6602.94606	24.34034
6602.94617	24.21915
6602.94629	24.02852
6602.94641	23.86294
6602.94653	23.84813
6602.94664	23.44995
6602.94676	23.10284
6602.94688	22.62399
6602.94699	22.22807
6602.94711	21.5618
6602.94723	20.86153
6602.94735	20.05259
6602.94746	19.29323
6602.94758	18.44248
6602.9477	17.43293
6602.94782	16.33448
6602.94793	15.21989
6602.94805	14.09029
6602.94817	13.0473
6602.94828	11.91211
6602.9484	10.76243
6602.94852	9.57941
6602.94864	8.53914
6602.94875	7.42379
6602.94887	6.55556
6602.94899	5.59926
6602.94911	4.68077
6602.94922	3.92053
6602.94934	3.109
6602.94946	2.49208
6602.94957	2.13553
6602.94969	2.08336
6602.94981	2.2634
6602.94993	2.85142
6602.95004	3.55652
6602.95016	4.42737
6602.95028	5.30561
6602.9504	6.24957
6602.95051	7.09239
6602.95063	8.18476
6602.95075	9.24273
6602.95086	10.19815
6602.95098	11.14435
6602.9511	12.07284
6602.95122	13.12508
6602.95133	14.01388
6602.95145	14.81235
6602.95157	15.43209
6602.95169	16.18857
6602.9518	16.68579
6602.95192	17.27053
6602.95204	17.62525
6602.95215	17.92866
6602.95227	18.19048
6602.95239	18.30664
6602.95251	18.38949
6602.95262	18.32615
6602.95274	18.25425
6602.95286	18.25902
6602.95298	18.24533
6602.95309	18.00463
6602.95321	17.94273
6602.95333	17.77608
6602.95344	17.57338
6602.95356	17.49551
6602.95368	17.34909
6602.9538	16.87844
6602.95391	16.89842
6602.95403	16.58868
6602.95415	16.30216
6602.95427	15.81708
6602.95438	15.46764
6602.9545	14.99512
6602.95462	14.30824
6602.95473	13.6198
6602.95485	13.00298
6602.95497	12.06425
6602.95509	11.28205
6602.9552	10.36553
6602.95532	9.41073
6602.95544	8.29695
6602.95556	7.30248
6602.95567	6.07258
6602.95579	5.06171
6602.95591	3.97432
6602.95602	2.95099
6602.95614	1.99192
6602.95626	0.89168
6602.95638	0.47627
6602.95649	1.1559
6602.95661	2.18046
6602.95673	3.0102
6602.95685	3.88781
6602.95696	4.6648
6602.95708	5.44309
6602.9572	6.1167
6602.95731	6.86549
6602.95743	7.54251
6602.95755	8.16311
6602.95767	9.07213
6602.95778	9.82079
6602.9579	10.41029
6602.95802	11.14807
6602.95814	11.87979
6602.95825	12.5689
6602.95837	13.08127
6602.95849	13.69976
6602.9586	14.1427
6602.95872	14.58251
6602.95884	14.8735
6602.95896	15.06344
6602.95907	15.13922
6602.95919	15.25118
6602.95931	15.35361
[truncated: 2,000 more rows]
