# Supplementary material for: 0.79 ppm scale-factor nonlinearity whole-angle microshell gyroscope realized by real-time calibration of capacitive displacement detection
Source: Microsyst Nanoeng. 2021 Oct 13;7:79. doi: 10.1038/s41378-021-00306-6 (PMC8514555; doi:10.1038/s41378-021-00306-6)
Supplement: Supplementary file 12 — Data for Figure6b_1 [file 41378_2021_306_MOESM12_ESM.txt]

7.77326E-4	1.00149
0.01895	1.00039
0.03713	1.00092
0.05531	0.9982
0.07349	0.99936
0.09166	0.99593
0.10984	0.99685
0.12802	1.00227
0.1462	1.00034
0.16437	1.00182
0.18255	1.00057
0.20073	0.99702
0.21891	0.99431
0.23708	0.99701
0.25526	0.99765
0.27344	1.00311
0.29162	0.99963
0.30979	1.00144
0.32797	0.99832
0.34615	0.99497
0.36433	0.99262
0.3825	0.99692
0.40068	0.9982
0.41886	1.00081
0.43704	1.0009
0.45521	1.00202
0.47339	0.99828
0.49157	0.99573
0.50975	0.99782
0.52792	0.99791
0.5461	0.99799
0.56428	1.00327
0.58246	1.00127
0.60063	0.99954
0.61881	0.99718
0.63699	0.99748
0.65517	0.99641
0.67334	0.99859
0.69152	1.00205
0.7097	0.99993
0.72788	1.00223
0.74605	0.99902
0.76423	0.99787
0.78241	0.99565
0.80059	0.99742
0.81876	0.99792
0.83694	1.00053
0.85512	1.00116
0.8733	1.00261
0.89147	0.9973
0.90965	0.99765
0.92783	0.99781
0.94601	0.99758
0.96418	0.9995
0.98236	1.00082
1.00054	1.00363
1.01872	0.99876
1.03689	0.99737
1.05507	0.99573
1.07325	0.9945
1.09143	1.00067
1.1096	0.99918
1.12778	1.00136
1.14596	1.00137
1.16413	0.9979
1.18231	0.99643
1.20049	0.99848
1.21867	0.99601
1.23684	0.99819
1.25502	1.00012
1.2732	1.00111
1.29138	1.00306
1.30955	0.99762
1.32773	0.9987
1.34591	0.99669
1.36409	0.99823
1.38226	1.00044
1.40044	1.00026
1.41862	1.00111
1.4368	1.00152
1.45497	0.99749
1.47315	0.99581
1.49133	0.99448
1.50951	0.99894
1.52768	0.99968
1.54586	1.00352
1.56404	1.00237
1.58222	1.00194
1.60039	0.9987
1.61857	0.99653
1.63675	0.99649
1.65493	0.99929
1.6731	1.00349
1.69128	1.00243
1.70946	1.00242
1.72764	0.99894
1.74581	0.99661
1.76399	0.99429
1.78217	0.99605
1.80035	0.9997
1.81852	1.00108
1.8367	1.0028
1.85488	0.99767
1.87306	0.99955
1.89123	0.99546
1.90941	0.99649
1.92759	0.99827
1.94577	1.00047
1.96394	1.00141
1.98212	1.00121
2.0003	0.99922
2.01848	0.99758
2.03665	0.99691
2.05483	0.99627
2.07301	0.99923
2.09119	1.00162
2.10936	1.00262
2.12754	0.99974
2.14572	0.99717
2.1639	0.99768
2.18207	0.9942
2.20025	0.994
2.21843	0.99844
2.23661	1.00038
2.25478	1.00191
2.27296	1.00338
2.29114	1.00044
2.30932	0.99591
2.32749	0.99472
2.34567	0.99649
2.36385	0.99685
2.38202	1.00243
2.4002	1.00287
2.41838	1.00025
2.43656	0.99916
2.45473	0.99682
2.47291	0.99567
2.49109	0.99817
2.50927	1.00128
2.52744	1.00326
2.54562	1.00406
2.5638	0.99975
2.58198	0.99868
2.60015	0.99395
2.61833	0.99588
2.63651	0.99835
2.65469	1.00101
2.67286	1.0019
2.69104	1.00017
2.70922	0.99782
2.7274	0.99655
2.74557	0.99615
2.76375	0.99718
2.78193	1.00132
2.80011	1.00359
2.81828	1.00032
2.83646	1.0012
2.85464	1.00006
2.87282	0.99577
2.89099	0.99733
2.90917	0.99662
2.92735	1.00061
2.94553	1.00274
2.9637	1.00341
2.98188	1.00086
3.00006	0.9998
3.01824	0.99737
3.03641	0.99564
3.05459	0.99949
3.07277	1.00258
3.09095	1.00422
3.10912	1.00156
3.1273	0.99964
3.14548	0.99606
3.16366	0.99589
3.18183	0.99666
3.20001	1.00005
3.21819	1.00049
3.23637	1.00401
3.25454	1.00255
3.27272	1.0002
3.2909	0.99553
3.30908	0.99408
3.32725	0.99837
3.34543	0.99944
3.36361	0.99975
3.38179	1.00228
3.39996	1.00298
3.41814	0.9999
3.43632	0.99531
3.4545	0.99571
3.47267	0.9966
3.49085	1.0007
3.50903	1.0033
3.52721	1.00287
3.54538	1.0029
3.56356	0.99848
3.58174	0.99527
3.59991	0.99497
3.61809	0.99913
3.63627	1.00055
3.65445	1.00337
3.67262	1.00321
3.6908	0.99939
3.70898	0.99909
3.72716	0.99474
3.74533	0.99584
3.76351	0.99999
3.78169	1.00182
3.79987	1.00367
3.81804	1.00219
3.83622	0.99841
3.8544	0.99507
3.87258	0.99588
3.89075	0.99582
3.90893	1.00086
3.92711	1.00098
3.94529	1.00465
3.96346	1.00276
3.98164	0.99852
3.99982	0.99469
4.018	0.99644
4.03617	0.99633
4.05435	0.99892
4.07253	1.00274
4.09071	1.00152
4.10888	1.00059
4.12706	0.99848
4.14524	0.99594
4.16342	0.99717
4.18159	0.99729
4.19977	0.99747
4.21795	1.00043
4.23613	0.9972
4.2543	0.9962
4.27248	0.99282
4.29066	0.99154
4.30884	0.99366
4.32701	0.99364
4.34519	0.99455
4.36337	0.99712
4.38155	0.99425
4.39972	0.99305
4.4179	0.98769
4.43608	0.98875
4.45426	0.99007
4.47243	0.99159
4.49061	0.99301
4.50879	0.99144
4.52697	0.98877
4.54514	0.98966
4.56332	0.98578
4.5815	0.98406
4.59968	0.98534
4.61785	0.9892
4.63603	0.99077
4.65421	0.98969
4.67239	0.98823
4.69056	0.9841
4.70874	0.98166
4.72692	0.98245
4.7451	0.98651
4.76327	0.98866
4.78145	0.98413
4.79963	0.98366
4.8178	0.98235
4.83598	0.97976
4.85416	0.97883
4.87234	0.97976
4.89051	0.98468
4.90869	0.98469
4.92687	0.98124
4.94505	0.98203
4.96322	0.97929
4.9814	0.979
4.99958	0.97547
5.01776	0.97695
5.03593	0.97703
5.05411	0.97757
5.07229	0.9804
5.09047	0.97702
5.10864	0.97491
5.12682	0.97303
5.145	0.97309
5.16318	0.97489
5.18135	0.97691
5.19953	0.97672
5.21771	0.97538
5.23589	0.97335
5.25406	0.97402
5.27224	0.9708
5.29042	0.96774
5.3086	0.96932
5.32677	0.97266
5.34495	0.97285
5.36313	0.97104
5.38131	0.97213
5.39948	0.96927
5.41766	0.96598
5.43584	0.96658
5.45402	0.96829
5.47219	0.97057
5.49037	0.96957
5.50855	0.96826
5.52673	0.96314
5.5449	0.96556
5.56308	0.96222
5.58126	0.96349
5.59944	0.9641
5.61761	0.96679
5.63579	0.96612
5.65397	0.96288
5.67215	0.96101
5.69032	0.95981
5.7085	0.9625
5.72668	0.961
5.74486	0.96571
5.76303	0.96578
5.78121	0.96086
5.79939	0.96181
5.81757	0.95664
5.83574	0.95601
5.85392	0.95625
5.8721	0.95911
5.89028	0.96374
5.90845	0.96158
5.92663	0.9588
5.94481	0.95519
5.96299	0.95585
5.98116	0.95221
5.99934	0.95402
6.01752	0.95545
6.03569	0.95837
6.05387	0.95694
6.07205	0.95424
6.09023	0.95413
6.1084	0.94715
6.12658	0.94968
6.14476	0.95386
6.16294	0.95459
6.18111	0.95491
6.19929	0.95254
6.21747	0.95043
6.23565	0.94783
6.25382	0.9462
6.272	0.9471
6.29018	0.95039
6.30836	0.94758
6.32653	0.9516
6.34471	0.95095
6.36289	0.94874
6.38107	0.94369
6.39924	0.94308
6.41742	0.94442
6.4356	0.94662
6.45378	0.94884
6.47195	0.95167
6.49013	0.94736
6.50831	0.94223
6.52649	0.94183
6.54466	0.93959
6.56284	0.94298
6.58102	0.94214
6.5992	0.94626
6.61737	0.94452
6.63555	0.94507
6.65373	0.94058
6.67191	0.93494
6.69008	0.9372
6.70826	0.93829
6.72644	0.94283
6.74462	0.94298
6.76279	0.94248
6.78097	0.93871
6.79915	0.93539
6.81733	0.93343
6.8355	0.93361
6.85368	0.9374
6.87186	0.94242
6.89004	0.93868
6.90821	0.93882
6.92639	0.93574
6.94457	0.93168
6.96275	0.93146
6.98092	0.93149
6.9991	0.93418
7.01728	0.9371
7.03546	0.93752
7.05363	0.93489
7.07181	0.93201
7.08999	0.92915
7.10817	0.92666
7.12634	0.92806
7.14452	0.93134
7.1627	0.93407
7.18088	0.93492
7.19905	0.9292
7.21723	0.92766
7.23541	0.92266
7.25359	0.92477
7.27176	0.92476
7.28994	0.92768
7.30812	0.93054
7.32629	0.92785
7.34447	0.92514
7.36265	0.92336
7.38083	0.92165
7.399	0.92363
7.41718	0.92226
7.43536	0.92783
7.45354	0.92824
7.47171	0.92405
7.48989	0.92076
7.50807	0.91773
7.52625	0.91666
7.54442	0.92137
7.5626	0.92288
7.58078	0.92278
7.59896	0.92352
7.61713	0.92111
7.63531	0.9177
7.65349	0.91306
7.67167	0.91524
7.68984	0.9176
7.70802	0.9177
7.7262	0.91964
7.74438	0.9206
7.76255	0.91723
7.78073	0.91476
7.79891	0.91315
7.81709	0.91263
7.83526	0.91476
7.85344	0.9179
7.87162	0.91525
7.8898	0.91437
7.90797	0.91482
7.92615	0.9102
7.94433	0.90742
7.96251	0.90898
7.98068	0.91382
7.99886	0.91395
8.01704	0.91464
8.03522	0.91358
8.05339	0.90787
8.07157	0.90583
8.08975	0.90571
8.10793	0.91056
8.1261	0.91073
8.14428	0.90944
8.16246	0.91167
8.18064	0.9084
8.19881	0.90579
8.21699	0.90231
8.23517	0.90412
8.25335	0.9058
8.27152	0.90898
8.2897	0.90657
8.30788	0.90816
8.32606	0.9057
8.34423	0.90133
8.36241	0.90091
8.38059	0.90124
8.39877	0.90448
8.41694	0.90496
8.43512	0.90488
8.4533	0.90315
8.47148	0.89726
8.48965	0.89796
8.50783	0.89814
8.52601	0.89702
8.54418	0.90013
8.56236	0.90513
8.58054	0.9029
8.59872	0.90041
8.61689	0.89652
8.63507	0.89345
8.65325	0.89562
8.67143	0.89574
8.6896	0.89872
8.70778	0.90192
8.72596	0.89756
8.74414	0.8956
8.76231	0.89404
8.78049	0.89363
8.79867	0.89195
8.81685	0.8932
8.83502	0.89362
8.8532	0.8958
8.87138	0.89649
8.88956	0.89282
8.90773	0.89208
8.92591	0.88797
8.94409	0.88967
8.96227	0.89294
8.98044	0.89364
8.99862	0.89149
9.0168	0.89084
9.03498	0.88831
9.05315	0.88607
9.07133	0.8859
9.08951	0.88624
9.10769	0.8882
9.12586	0.88853
9.14404	0.89056
9.16222	0.88879
9.1804	0.8878
9.19857	0.88462
9.21675	0.88353
9.23493	0.88527
9.25311	0.88591
9.27128	0.88541
9.28946	0.88639
9.30764	0.88248
9.32582	0.88217
9.34399	0.8805
9.36217	0.88162
9.38035	0.88214
9.39853	0.88461
9.4167	0.8868
9.43488	0.88284
9.45306	0.8785
9.47124	0.87645
9.48941	0.87662
9.50759	0.87753
9.52577	0.88116
9.54395	0.87953
9.56212	0.88326
9.5803	0.87902
9.59848	0.87747
9.61666	0.87455
9.63483	0.87346
9.65301	0.87491
9.67119	0.87729
9.68937	0.87881
9.70754	0.8802
9.72572	0.87673
9.7439	0.87186
9.76207	0.86899
9.78025	0.86977
9.79843	0.87197
9.81661	0.87568
9.83478	0.87636
9.85296	0.8749
9.87114	0.87243
9.88932	0.86845
9.90749	0.86573
9.92567	0.87054
9.94385	0.87143
9.96203	0.87108
9.9802	0.87315
9.99838	0.87243
10.01656	0.87006
10.03474	0.86482
10.05291	0.86431
10.07109	0.86693
10.08927	0.86744
10.10745	0.87044
10.12562	0.86881
10.1438	0.8664
10.16198	0.86421
10.18016	0.86344
10.19833	0.86276
10.21651	0.86253
10.23469	0.86789
10.25287	0.86683
10.27104	0.86753
10.28922	0.86342
10.3074	0.86075
10.32558	0.85889
10.34375	0.86045
10.36193	0.86016
10.38011	0.86359
10.39829	0.86469
10.41646	0.86517
10.43464	0.86052
10.45282	0.8567
10.471	0.85995
10.48917	0.85697
10.50735	0.85874
10.52553	0.8588
10.54371	0.86096
10.56188	0.85899
10.58006	0.85568
10.59824	0.8539
10.61642	0.85479
10.63459	0.8548
10.65277	0.85672
10.67095	0.86132
10.68913	0.85931
10.7073	0.85616
10.72548	0.85486
10.74366	0.85174
10.76184	0.84973
10.78001	0.8507
10.79819	0.85509
10.81637	0.856
10.83455	0.8548
10.85272	0.85356
10.8709	0.84781
10.88908	0.84532
10.90726	0.84789
10.92543	0.84696
10.94361	0.85273
10.96179	0.85443
10.97996	0.8546
10.99814	0.84869
11.01632	0.84701
11.0345	0.84418
11.05267	0.84867
11.07085	0.84837
11.08903	0.85047
11.10721	0.8508
11.12538	0.8483
11.14356	0.84731
11.16174	0.84244
11.17992	0.84286
11.19809	0.84202
11.21627	0.84652
11.23445	0.84723
11.25263	0.84846
11.2708	0.84503
11.28898	0.84444
11.30716	0.84221
11.32534	0.84044
11.34351	0.84122
11.36169	0.84695
11.37987	0.84752
11.39805	0.84451
11.41622	0.84273
11.4344	0.83882
11.45258	0.83713
11.47076	0.83827
11.48893	0.83753
11.50711	0.84049
11.52529	0.84022
11.54347	0.84102
11.56164	0.83677
11.57982	0.83435
11.598	0.83396
11.61618	0.83442
11.63435	0.83707
11.65253	0.8394
11.67071	0.83518
11.68889	0.83735
11.70706	0.83369
11.72524	0.8321
11.74342	0.83017
11.7616	0.83424
11.77977	0.83299
11.79795	0.83344
11.81613	0.83649
11.83431	0.83497
11.85248	0.83358
11.87066	0.82983
11.88884	0.82973
11.90702	0.83066
11.92519	0.83248
11.94337	0.83237
11.96155	0.83157
11.97973	0.82918
11.9979	0.82656
12.01608	0.8239
12.03426	0.82728
12.05244	0.8273
12.07061	0.82939
12.08879	0.82815
12.10697	0.8301
12.12515	0.82867
12.14332	0.82311
12.1615	0.82356
12.17968	0.82322
12.19785	0.82925
12.21603	0.82826
12.23421	0.82983
12.25239	0.82786
12.27056	0.82077
12.28874	0.81703
12.30692	0.81785
12.3251	0.82119
12.34327	0.82476
12.36145	0.82598
12.37963	0.82265
12.39781	0.82371
12.41598	0.81962
12.43416	0.81959
12.45234	0.81785
12.47052	0.81832
12.48869	0.82252
12.50687	0.8237
12.52505	0.82119
12.54323	0.81679
12.5614	0.81609
12.57958	0.81498
12.59776	0.81677
12.61594	0.81969
12.63411	0.81953
12.65229	0.8194
12.67047	0.82053
12.68865	0.8136
12.70682	0.81376
12.725	0.81619
12.74318	0.81451
12.76136	0.81595
12.77953	0.81602
12.79771	0.81872
12.81589	0.81381
12.83407	0.81259
12.85224	0.81058
12.87042	0.81381
12.8886	0.81132
12.90678	0.81394
12.92495	0.81548
12.94313	0.81615
12.96131	0.81255
12.97949	0.80756
12.99766	0.80785
13.01584	0.80737
13.03402	0.81203
13.0522	0.81422
13.07037	0.81353
13.08855	0.80976
13.10673	0.80661
13.12491	0.80299
13.14308	0.80359
13.16126	0.80574
13.17944	0.80577
13.19762	0.81012
13.21579	0.8117
13.23397	0.80866
13.25215	0.80247
13.27033	0.8025
13.2885	0.80261
13.30668	0.80474
13.32486	0.80568
13.34304	0.80814
13.36121	0.80864
13.37939	0.80321
13.39757	0.80095
13.41574	0.79906
13.43392	0.79804
13.4521	0.79944
13.47028	0.80286
13.48845	0.80633
13.50663	0.80439
13.52481	0.80205
13.54299	0.79566
13.56116	0.7957
13.57934	0.79594
13.59752	0.80109
13.6157	0.80278
13.63387	0.8028
13.65205	0.80149
13.67023	0.79689
13.68841	0.7937
13.70658	0.79177
13.72476	0.7966
13.74294	0.79722
13.76112	0.79878
13.77929	0.79798
13.79747	0.79564
13.81565	0.7967
13.83383	0.78854
13.852	0.78869
13.87018	0.79228
13.88836	0.79517
13.90654	0.79814
13.92471	0.79693
13.94289	0.79411
13.96107	0.7905
13.97925	0.78784
13.99742	0.79073
14.0156	0.792
14.03378	0.79398
14.05196	0.79403
14.07013	0.79342
14.08831	0.79105
14.10649	0.78725
14.12467	0.7834
14.14284	0.78864
14.16102	0.78905
14.1792	0.79348
14.19738	0.79367
14.21555	0.78914
14.23373	0.7887
14.25191	0.78316
14.27009	0.78186
14.28826	0.78646
14.30644	0.78835
14.32462	0.79131
14.3428	0.78993
14.36097	0.78563
14.37915	0.78475
14.39733	0.78219
14.41551	0.78018
14.43368	0.78322
14.45186	0.78557
14.47004	0.78729
14.48822	0.78808
14.50639	0.78411
14.52457	0.77967
14.54275	0.77811
14.56093	0.77887
14.5791	0.78264
14.59728	0.78337
14.61546	0.78369
14.63363	0.78351
14.65181	0.78039
14.66999	0.77953
14.68817	0.77743
14.70634	0.77973
14.72452	0.77848
14.7427	0.7804
14.76088	0.78061
14.77905	0.77737
14.79723	0.77636
14.81541	0.77407
14.83359	0.77182
14.85176	0.77544
14.86994	0.77684
14.88812	0.77888
14.9063	0.78084
14.92447	0.77664
14.94265	0.76882
14.96083	0.77278
14.97901	0.76927
14.99718	0.7756
15.01536	0.77555
15.03354	0.77667
15.05172	0.77524
15.06989	0.77288
15.08807	0.7705
15.10625	0.76671
15.12443	0.7722
15.1426	0.77009
15.16078	0.77119
15.17896	0.77464
15.19714	0.77451
15.21531	0.76988
15.23349	0.76718
15.25167	0.76751
15.26985	0.76779
15.28802	0.76799
15.3062	0.77222
15.32438	0.77236
15.34256	0.76812
15.36073	0.76563
15.37891	0.76245
15.39709	0.7661
15.41527	0.76604
15.43344	0.76699
15.45162	0.7696
15.4698	0.7691
15.48798	0.76759
15.50615	0.76167
15.52433	0.76287
15.54251	0.7635
15.56069	0.76438
15.57886	0.76837
15.59704	0.76449
15.61522	0.76497
15.6334	0.76497
15.65157	0.76154
15.66975	0.75881
15.68793	0.75983
15.70611	0.75992
15.72428	0.76581
15.74246	0.76359
15.76064	0.76314
15.77882	0.7589
15.79699	0.75903
15.81517	0.75827
15.83335	0.75876
15.85152	0.76034
15.8697	0.76502
15.88788	0.76102
15.90606	0.76169
15.92423	0.75704
15.94241	0.75562
15.96059	0.75195
15.97877	0.75403
15.99694	0.75996
16.01512	0.75766
16.0333	0.75969
16.05148	0.75702
16.06965	0.75352
16.08783	0.75291
16.10601	0.74895
16.12419	0.75469
16.14236	0.75487
16.16054	0.75801
16.17872	0.75514
16.1969	0.75234
16.21507	0.75084
16.23325	0.74934
16.25143	0.7497
16.26961	0.75123
16.28778	0.7547
16.30596	0.75377
16.32414	0.75498
16.34232	0.74994
16.36049	0.74912
16.37867	0.75007
16.39685	0.74782
16.41503	0.74883
16.4332	0.75078
16.45138	0.75314
16.46956	0.75074
16.48774	0.74743
16.50591	0.74747
16.52409	0.74584
16.54227	0.74545
16.56045	0.75068
16.57862	0.75055
16.5968	0.74908
16.61498	0.74676
16.63316	0.74519
16.65133	0.74431
16.66951	0.74378
16.68769	0.74654
16.70587	0.74695
16.72404	0.74648
16.74222	0.7463
16.7604	0.74222
16.77858	0.73882
16.79675	0.73961
16.81493	0.74189
16.83311	0.74228
16.85129	0.74921
16.86946	0.74589
16.88764	0.74279
16.90582	0.74162
16.924	0.73917
16.94217	0.73767
16.96035	0.73947
16.97853	0.74079
16.99671	0.74386
17.01488	0.74319
17.03306	0.74128
17.05124	0.7379
17.06941	0.73449
17.08759	0.73555
17.10577	0.74041
17.12395	0.73809
17.14212	0.74091
17.1603	0.73986
17.17848	0.73769
17.19666	0.73286
17.21483	0.73167
17.23301	0.73304
17.25119	0.73792
17.26937	0.73785
17.28754	0.74057
17.30572	0.74009
17.3239	0.73369
17.34208	0.73186
17.36025	0.73312
17.37843	0.72946
17.39661	0.73264
17.41479	0.73854
17.43296	0.73633
17.45114	0.73492
17.46932	0.73197
17.4875	0.72822
17.50567	0.72789
17.52385	0.73084
17.54203	0.73213
17.56021	0.73585
17.57838	0.73168
17.59656	0.73179
17.61474	0.7297
17.63292	0.72617
17.65109	0.72605
17.66927	0.72876
17.68745	0.72976
17.70563	0.73057
17.7238	0.73031
17.74198	0.72808
17.76016	0.72369
17.77834	0.72308
17.79651	0.72363
17.81469	0.72622
17.83287	0.72837
17.85105	0.72913
17.86922	0.72721
17.8874	0.72547
17.90558	0.72273
17.92376	0.72124
17.94193	0.72454
17.96011	0.72506
17.97829	0.72798
17.99647	0.72479
18.01464	0.72485
18.03282	0.72247
18.051	0.72
18.06918	0.7217
18.08735	0.71996
18.10553	0.72467
18.12371	0.72612
18.14189	0.72432
18.16006	0.72159
18.17824	0.71995
18.19642	0.7162
18.2146	0.71668
18.23277	0.71642
18.25095	0.72206
18.26913	0.72241
18.2873	0.72202
18.30548	0.71682
18.32366	0.7152
18.34184	0.71426
18.36001	0.71648
18.37819	0.71667
18.39637	0.72066
18.41455	0.71736
18.43272	0.71995
18.4509	0.71872
18.46908	0.71153
18.48726	0.71543
18.50543	0.71498
18.52361	0.71778
18.54179	0.71975
18.55997	0.7191
18.57814	0.71508
18.59632	0.71193
18.6145	0.71027
18.63268	0.71127
18.65085	0.7131
18.66903	0.71621
18.68721	0.71602
18.70539	0.71703
18.72356	0.71326
18.74174	0.71052
18.75992	0.70852
18.7781	0.70945
18.79627	0.71225
18.81445	0.71351
18.83263	0.71396
18.85081	0.71135
18.86898	0.70983
18.88716	0.70879
18.90534	0.70429
18.92352	0.70612
18.94169	0.7109
18.95987	0.70895
18.97805	0.70984
18.99623	0.70776
19.0144	0.70777
19.03258	0.70489
19.05076	0.70567
19.06894	0.70684
19.08711	0.70785
19.10529	0.71138
19.12347	0.71043
19.14165	0.70745
19.15982	0.70408
19.178	0.70239
19.19618	0.70045
19.21436	0.70572
19.23253	0.70822
19.25071	0.71089
19.26889	0.70849
19.28707	0.70356
19.30524	0.70361
19.32342	0.70114
19.3416	0.70311
19.35978	0.70333
19.37795	0.70445
19.39613	0.70365
19.41431	0.70276
19.43249	0.70019
19.45066	0.69632
19.46884	0.69822
19.48702	0.6994
19.50519	0.70234
19.52337	0.70257
19.54155	0.70312
19.55973	0.70066
19.5779	0.69756
19.59608	0.69503
19.61426	0.6936
19.63244	0.69844
19.65061	0.70191
19.66879	0.70081
19.68697	0.70078
19.70515	0.69845
19.72332	0.6947
19.7415	0.69367
19.75968	0.69367
19.77786	0.69579
19.79603	0.69864
19.81421	0.70026
19.83239	0.69701
19.85057	0.6934
19.86874	0.69065
19.88692	0.69124
19.9051	0.69324
19.92328	0.69554
19.94145	0.69461
19.95963	0.69655
19.97781	0.69272
19.99599	0.69277
20.01416	0.69058
20.03234	0.68861
20.05052	0.6909
20.0687	0.69245
20.08687	0.69663
20.10505	0.69492
20.12323	0.6911
20.14141	0.69044
20.15958	0.68731
20.17776	0.68537
20.19594	0.68967
20.21412	0.69243
20.23229	0.69429
20.25047	0.69122
20.26865	0.69004
20.28683	0.68441
20.305	0.68538
20.32318	0.68489
20.34136	0.68753
20.35954	0.68888
20.37771	0.69198
20.39589	0.69018
20.41407	0.68467
20.43225	0.68433
20.45042	0.68328
20.4686	0.68218
20.48678	0.68771
20.50496	0.68939
20.52313	0.68675
20.54131	0.68364
20.55949	0.68313
20.57767	0.67953
20.59584	0.68301
20.61402	0.684
20.6322	0.68256
20.65038	0.68499
20.66855	0.68575
20.68673	0.68428
20.70491	0.67938
20.72308	0.6778
20.74126	0.68208
20.75944	0.67829
20.77762	0.68406
20.79579	0.6861
20.81397	0.6819
20.83215	0.67994
20.85033	0.67616
20.8685	0.67904
20.88668	0.67465
20.90486	0.68126
20.92304	0.68374
20.94121	0.68414
20.95939	0.6815
20.97757	0.67958
20.99575	0.6764
21.01392	0.67395
21.0321	0.67684
21.05028	0.6752
21.06846	0.68142
21.08663	0.68101
21.10481	0.67671
21.12299	0.67419
21.14117	0.67255
21.15934	0.672
21.17752	0.67317
21.1957	0.67729
21.21388	0.67799
21.23205	0.67772
21.25023	0.67511
21.26841	0.67411
21.28659	0.67013
21.30476	0.67014
21.32294	0.67398
21.34112	0.67279
21.3593	0.67683
21.37747	0.67663
21.39565	0.67352
21.41383	0.6712
21.43201	0.66852
21.45018	0.67215
21.46836	0.67098
21.48654	0.67497
21.50472	0.67441
21.52289	0.67322
21.54107	0.67032
21.55925	0.66886
21.57743	0.66526
21.5956	0.66892
21.61378	0.6686
21.63196	0.67166
21.65014	0.67429
21.66831	0.66917
21.68649	0.66749
21.70467	0.66415
21.72285	0.66292
21.74102	0.66704
21.7592	0.66948
21.77738	0.67102
21.79556	0.66948
21.81373	0.66758
21.83191	0.66099
21.85009	0.66026
21.86827	0.66171
21.88644	0.66536
21.90462	0.66778
21.9228	0.67034
21.94097	0.66773
21.95915	0.66126
21.97733	0.66198
21.99551	0.66202
22.01368	0.659
22.03186	0.66161
22.05004	0.66621
22.06822	0.66926
22.08639	0.66447
22.10457	0.65909
22.12275	0.65886
22.14093	0.65986
22.1591	0.66118
22.17728	0.65859
22.19546	0.66374
22.21364	0.66307
22.23181	0.66138
22.24999	0.65825
22.26817	0.65609
22.28635	0.65438
22.30452	0.65722
22.3227	0.66227
22.34088	0.66026
22.35906	0.66423
22.37723	0.65987
22.39541	0.65614
22.41359	0.65593
22.43177	0.65473
22.44994	0.65434
22.46812	0.66159
22.4863	0.66003
22.50448	0.65559
22.52265	0.6565
22.54083	0.65209
22.55901	0.65232
22.57719	0.65282
22.59536	0.6557
22.61354	0.65676
22.63172	0.65749
22.6499	0.65322
22.66807	0.65427
22.68625	0.64865
22.70443	0.64782
22.72261	0.65573
22.74078	0.65364
22.75896	0.65433
22.77714	0.6529
22.79532	0.65195
22.81349	0.65167
22.83167	0.64721
22.84985	0.64593
22.86803	0.651
22.8862	0.65287
22.90438	0.65449
22.92256	0.6533
22.94074	0.65043
22.95891	0.64684
22.97709	0.64366
22.99527	0.6434
23.01345	0.64899
23.03162	0.65098
23.0498	0.65272
23.06798	0.65048
23.08616	0.64707
23.10433	0.64553
23.12251	0.64667
23.14069	0.64837
23.15887	0.64717
23.17704	0.64949
23.19522	0.64891
23.2134	0.64639
23.23157	0.6407
23.24975	0.64176
23.26793	0.63984
23.28611	0.64359
23.30428	0.64727
23.32246	0.64686
23.34064	0.64629
23.35882	0.64455
23.37699	0.64089
23.39517	0.63912
23.41335	0.63961
23.43153	0.64302
23.4497	0.6433
23.46788	0.64495
23.48606	0.64334
23.50424	0.6408
23.52241	0.6406
23.54059	0.63643
23.55877	0.64059
23.57695	0.64183
23.59512	0.64297
23.6133	0.64343
23.63148	0.64275
23.64966	0.63813
23.66783	0.63662
23.68601	0.63565
23.70419	0.63766
23.72237	0.64175
23.74054	0.64231
23.75872	0.64127
23.7769	0.63807
23.79508	0.63853
23.81325	0.63612
23.83143	0.63345
23.84961	0.63726
23.86779	0.63902
23.88596	0.63771
23.90414	0.63801
23.92232	0.63633
23.9405	0.63338
23.95867	0.63307
23.97685	0.63271
23.99503	0.63661
24.01321	0.63747
24.03138	0.6381
24.04956	0.63662
24.06774	0.63271
24.08592	0.63024
24.10409	0.62901
24.12227	0.63137
24.14045	0.63448
24.15863	0.6353
24.1768	0.63556
24.19498	0.63286
24.21316	0.63029
24.23134	0.62745
24.24951	0.62699
24.26769	0.62963
24.28587	0.63399
24.30405	0.63606
24.32222	0.63386
24.3404	0.63144
24.35858	0.62902
24.37676	0.62656
24.39493	0.62727
24.41311	0.62881
24.43129	0.63149
24.44946	0.63056
24.46764	0.63195
24.48582	0.62997
24.504	0.6252
24.52217	0.6233
24.54035	0.62644
24.55853	0.62739
24.57671	0.62958
24.59488	0.63293
24.61306	0.62774
24.63124	0.62767
24.64942	0.62033
24.66759	0.62084
24.68577	0.62401
24.70395	0.6248
24.72213	0.62718
24.7403	0.62986
24.75848	0.62651
24.77666	0.62267
24.79484	0.61974
24.81301	0.62084
24.83119	0.61994
24.84937	0.62555
24.86755	0.62478
24.88572	0.62516
24.9039	0.623
24.92208	0.62116
24.94026	0.61803
24.95843	0.61779
24.97661	0.62136
24.99479	0.62286
25.01297	0.62706
25.03114	0.62034
25.04932	0.6203
25.0675	0.61599
25.08568	0.61379
25.10385	0.6157
25.12203	0.61764
25.14021	0.62207
25.15839	0.62306
25.17656	0.62168
25.19474	0.61812
25.21292	0.61438
25.2311	0.61266
25.24927	0.61467
25.26745	0.61758
25.28563	0.62052
25.30381	0.61671
25.32198	0.61636
25.34016	0.61529
25.35834	0.61192
25.37652	0.61014
25.39469	0.61455
25.41287	0.61596
25.43105	0.61719
25.44923	0.61954
25.4674	0.61426
25.48558	0.61101
25.50376	0.6094
25.52194	0.60754
25.54011	0.61567
25.55829	0.61624
25.57647	0.61845
25.59465	0.61258
25.61282	0.61503
25.631	0.60782
25.64918	0.60822
25.66735	0.61198
25.68553	0.61239
25.70371	0.61423
25.72189	0.61653
25.74006	0.61438
25.75824	0.6089
25.77642	0.60839
25.7946	0.60539
25.81277	0.60722
25.83095	0.61258
25.84913	0.61131
25.86731	0.61246
25.88548	0.60965
25.90366	0.60722
25.92184	0.60489
25.94002	0.60725
25.95819	0.60741
25.97637	0.61067
25.99455	0.61192
26.01273	0.60917
26.0309	0.60615
26.04908	0.60485
26.06726	0.60235
26.08544	0.60426
26.10361	0.60541
26.12179	0.60986
26.13997	0.61015
26.15815	0.60748
26.17632	0.60447
26.1945	0.60158
26.21268	0.60087
26.23086	0.60748
26.24903	0.60467
26.26721	0.60589
26.28539	0.6064
26.30357	0.60592
26.32174	0.60365
26.33992	0.59743
26.3581	0.59981
26.37628	0.60341
26.39445	0.60567
26.41263	0.60315
26.43081	0.60189
26.44899	0.59952
26.46716	0.59889
26.48534	0.59848
26.50352	0.59944
26.5217	0.59964
26.53987	0.60083
26.55805	0.60046
26.57623	0.60261
26.59441	0.5993
26.61258	0.59623
26.63076	0.59697
26.64894	0.59559
26.66712	0.60021
26.68529	0.60066
26.70347	0.60181
26.72165	0.59988
26.73983	0.59859
26.758	0.59624
26.77618	0.59408
26.79436	0.59674
26.81254	0.59707
26.83071	0.59996
26.84889	0.59961
26.86707	0.59657
26.88524	0.59049
26.90342	0.58925
26.9216	0.59132
26.93978	0.59509
26.95795	0.59877
26.97613	0.59984
26.99431	0.59856
27.01249	0.59558
27.03066	0.59192
27.04884	0.5896
27.06702	0.58992
27.0852	0.59153
27.10337	0.5974
27.12155	0.59657
27.13973	0.59513
27.15791	0.59349
27.17608	0.58944
27.19426	0.58738
27.21244	0.58734
27.23062	0.59156
27.24879	0.59126
27.26697	0.59199
27.28515	0.59163
27.30333	0.58944
27.3215	0.58532
27.33968	0.58485
27.35786	0.59043
27.37604	0.59018
27.39421	0.59307
27.41239	0.58963
27.43057	0.59017
27.44875	0.58713
27.46692	0.58643
27.4851	0.5836
27.50328	0.58703
27.52146	0.58989
27.53963	0.59123
27.55781	0.59044
27.57599	0.58645
27.59417	0.58564
27.61234	0.58255
27.63052	0.58247
27.6487	0.58752
27.66688	0.58755
27.68505	0.58613
27.70323	0.58674
27.72141	0.58581
27.73959	0.58151
27.75776	0.58121
27.77594	0.58286
27.79412	0.58315
27.8123	0.58735
27.83047	0.58646
27.84865	0.58258
27.86683	0.58324
27.88501	0.57814
27.90318	0.57852
27.92136	0.58416
27.93954	0.5863
27.95772	0.58793
27.97589	0.58428
27.99407	0.5821
28.01225	0.57862
28.03043	0.57763
28.0486	0.57793
28.06678	0.58103
28.08496	0.58378
28.10313	0.58067
28.12131	0.58196
28.13949	0.57858
28.15767	0.57702
28.17584	0.57555
28.19402	0.57809
28.2122	0.57969
28.23038	0.58003
28.24855	0.58379
28.26673	0.57941
28.28491	0.57774
28.30309	0.57419
28.32126	0.57268
28.33944	0.57468
28.35762	0.5768
28.3758	0.57997
28.39397	0.57673
28.41215	0.57583
28.43033	0.57435
28.44851	0.57246
28.46668	0.5703
28.48486	0.57414
28.50304	0.57596
28.52122	0.57902
28.53939	0.57741
28.55757	0.57691
28.57575	0.57124
28.59393	0.56893
28.6121	0.57206
28.63028	0.57063
28.64846	0.57613
28.66664	0.57629
28.68481	0.57797
28.70299	0.57008
28.72117	0.56766
28.73935	0.5698
28.75752	0.5686
28.7757	0.57208
28.79388	0.57449
28.81206	0.57612
28.83023	0.57205
28.84841	0.57037
28.86659	0.5686
28.88477	0.56529
28.90294	0.56667
28.92112	0.57061
28.9393	0.5719
28.95748	0.57111
28.97565	0.57081
28.99383	0.56824
29.01201	0.56543
29.03019	0.56427
29.04836	0.56609
29.06654	0.56932
29.08472	0.57029
29.1029	0.57181
29.12107	0.56552
29.13925	0.56372
29.15743	0.56079
29.17561	0.56332
29.19378	0.56574
29.21196	0.56913
29.23014	0.56857
29.24832	0.56738
29.26649	0.56497
29.28467	0.56021
29.30285	0.56173
29.32102	0.56245
29.3392	0.56312
29.35738	0.5657
29.37556	0.56532
29.39373	0.56526
29.41191	0.56005
29.43009	0.55799
29.44827	0.55832
29.46644	0.5619
29.48462	0.56317
29.5028	0.56573
29.52098	0.56498
29.53915	0.5649
29.55733	0.55741
29.57551	0.55935
29.59369	0.55766
29.61186	0.55956
29.63004	0.56339
29.64822	0.56218
29.6664	0.56236
29.68457	0.56027
29.70275	0.55596
29.72093	0.55802
29.73911	0.55683
29.75728	0.55925
29.77546	0.557
29.79364	0.56061
29.81182	0.55965
29.82999	0.55819
29.84817	0.55706
29.86635	0.55265
29.88453	0.55388
29.9027	0.55589
29.92088	0.55769
29.93906	0.55621
29.95724	0.55728
29.97541	0.55594
29.99359	0.55207
30.01177	0.55322
30.02995	0.55527
30.04812	0.5572
30.0663	0.55753
30.08448	0.5571
30.10266	0.55643
30.12083	0.55217
30.13901	0.55078
30.15719	0.552
30.17537	0.55322
30.19354	0.55696
30.21172	0.55521
30.2299	0.55796
30.24808	0.55404
30.26625	0.54808
30.28443	0.54887
30.30261	0.54979
30.32079	0.55249
30.33896	0.55558
30.35714	0.55529
30.37532	0.55199
30.3935	0.55086
30.41167	0.54563
30.42985	0.55003
30.44803	0.54809
30.46621	0.55077
30.48438	0.55335
30.50256	0.5524
30.52074	0.55037
30.53891	0.54591
30.55709	0.54403
30.57527	0.54651
30.59345	0.54707
30.61162	0.55015
30.6298	0.5515
30.64798	0.55135
30.66616	0.54708
30.68433	0.54851
30.70251	0.54568
30.72069	0.54338
30.73887	0.54677
30.75704	0.54876
30.77522	0.54722
30.7934	0.54815
30.81158	0.54684
30.82975	0.54188
30.84793	0.53917
30.86611	0.54241
30.88429	0.54638
30.90246	0.54489
30.92064	0.5466
30.93882	0.54204
30.957	0.5436
30.97517	0.54216
30.99335	0.54039
31.01153	0.54007
31.02971	0.54535
31.04788	0.54716
31.06606	0.54636
31.08424	0.54339
31.10242	0.54021
31.12059	0.53757
31.13877	0.53694
31.15695	0.54037
31.17513	0.54268
31.1933	0.5443
31.21148	0.5442
31.22966	0.54092
31.24784	0.53808
31.26601	0.5372
31.28419	0.53524
31.30237	0.53848
31.32055	0.54122
31.33872	0.54058
31.3569	0.5403
31.37508	0.53535
31.39326	0.53659
31.41143	0.53518
31.42961	0.5375
31.44779	0.5401
31.46597	0.54172
31.48414	0.53746
31.50232	0.54
31.5205	0.53549
31.53868	0.53337
31.55685	0.5316
31.57503	0.53519
31.59321	0.5387
31.61139	0.53981
31.62956	0.5356
31.64774	0.53713
31.66592	0.53524
31.6841	0.53123
31.70227	0.53033
31.72045	0.53574
31.73863	0.53573
31.7568	0.53654
31.77498	0.53769
31.79316	0.53318
31.81134	0.53158
31.82951	0.53046
31.84769	0.53155
31.86587	0.53501
31.88405	0.5354
31.90222	0.53473
31.9204	0.53264
31.93858	0.53093
31.95676	0.52693
31.97493	0.52804
31.99311	0.53041
32.01129	0.53231
32.02947	0.53341
32.04764	0.53444
32.06582	0.53385
32.084	0.52791
32.10218	0.52788
32.12035	0.52657
32.13853	0.53073
32.15671	0.53129
32.17489	0.53417
32.19306	0.53207
32.21124	0.53035
32.22942	0.52669
32.2476	0.52522
32.26577	0.52453
32.28395	0.52838
32.30213	0.53159
32.32031	0.53037
32.33848	0.5293
32.35666	0.52458
32.37484	0.52518
32.39302	0.52207
32.41119	0.52551
32.42937	0.5241
32.44755	0.52783
32.46573	0.52687
32.4839	0.52837
32.50208	0.52505
32.52026	0.5215
32.53844	0.51995
32.55661	0.52455
32.57479	0.52375
32.59297	0.52595
32.61115	0.527
32.62932	0.52488
32.6475	0.52279
32.66568	0.51868
32.68386	0.51886
32.70203	0.52153
32.72021	0.52258
32.73839	0.5276
32.75657	0.52652
32.77474	0.52192
32.79292	0.51873
32.8111	0.51815
32.82928	0.51898
32.84745	0.5209
32.86563	0.52412
32.88381	0.52549
32.90199	0.52325
32.92016	0.51895
32.93834	0.51431
32.95652	0.51571
32.97469	0.5157
32.99287	0.51913
33.01105	0.52098
33.02923	0.52233
33.0474	0.51977
33.06558	0.51842
33.08376	0.51417
33.10194	0.51491
33.12011	0.51715
33.13829	0.51835
33.15647	0.5208
33.17465	0.52142
33.19282	0.51941
33.211	0.51605
33.22918	0.51527
33.24736	0.51313
33.26553	0.51592
33.28371	0.51688
33.30189	0.51985
33.32007	0.51866
33.33824	0.51546
33.35642	0.51169
33.3746	0.51007
33.39278	0.51402
33.41095	0.51301
33.42913	0.5171
33.44731	0.51621
33.46549	0.51725
33.48366	0.51329
33.50184	0.51076
33.52002	0.50941
33.5382	0.50873
33.55637	0.51193
33.57455	0.51457
33.59273	0.51526
33.61091	0.51459
33.62908	0.50951
33.64726	0.51304
33.66544	0.50971
33.68362	0.51034
33.70179	0.51311
33.71997	0.51406
33.73815	0.51145
33.75633	0.50828
33.7745	0.50983
33.79268	0.50814
33.81086	0.50611
33.82904	0.51095
33.84721	0.51233
33.86539	0.51013
33.88357	0.50998
33.90175	0.50488
33.91992	0.50809
33.9381	0.50551
33.95628	0.50713
33.97446	0.50739
33.99263	0.51308
34.01081	0.51063
34.02899	0.5078
34.04717	0.50586
34.06534	0.50457
34.08352	0.50428
34.1017	0.50655
34.11988	0.50995
34.13805	0.50936
34.15623	0.50912
34.17441	0.50609
34.19258	0.50257
34.21076	0.50346
34.22894	0.50122
34.24712	0.50521
34.26529	0.50675
34.28347	0.50836
34.30165	0.50623
34.31983	0.50446
34.338	0.49882
34.35618	0.49879
34.37436	0.50074
34.39254	0.50045
34.41071	0.50477
34.42889	0.50756
34.44707	0.50258
34.46525	0.49957
34.48342	0.49927
34.5016	0.50011
34.51978	0.49771
34.53796	0.50408
34.55613	0.50277
34.57431	0.50246
34.59249	0.50022
34.61067	0.50136
34.62884	0.49613
34.64702	0.49638
34.6652	0.49808
34.68338	0.50194
34.70155	0.50169
34.71973	0.5003
34.73791	0.49873
34.75609	0.49604
34.77426	0.49315
34.79244	0.49728
34.81062	0.49839
34.8288	0.50197
34.84697	0.49938
34.86515	0.49939
34.88333	0.49625
34.90151	0.49521
34.91968	0.49238
34.93786	0.49225
34.95604	0.49546
34.97422	0.49709
34.99239	0.50112
35.01057	0.49713
35.02875	0.49474
35.04693	0.49327
35.0651	0.49138
35.08328	0.49471
35.10146	0.49571
35.11964	0.4977
35.13781	0.49762
35.15599	0.49576
35.17417	0.48992
35.19235	0.49143
35.21052	0.49263
35.2287	0.48946
35.24688	0.49305
35.26506	0.4962
35.28323	0.49439
35.30141	0.49185
35.31959	0.49054
35.33777	0.48923
35.35594	0.48751
35.37412	0.49229
35.3923	0.49203
35.41047	0.49566
35.42865	0.49279
35.44683	0.49152
35.46501	0.48951
35.48318	0.48639
35.50136	0.48539
35.51954	0.49203
35.53772	0.49335
35.55589	0.49107
35.57407	0.4907
35.59225	0.48783
35.61043	0.48477
35.6286	0.48603
35.64678	0.4847
35.66496	0.48887
35.68314	0.4905
35.70131	0.48971
35.71949	0.48962
35.73767	0.48475
35.75585	0.48276
35.77402	0.48147
35.7922	0.48578
35.81038	0.48676
35.82856	0.48625
35.84673	0.48876
35.86491	0.48718
35.88309	0.48287
35.90127	0.48542
35.91944	0.48046
35.93762	0.48226
35.9558	0.48705
35.97398	0.48763
35.99215	0.48486
36.01033	0.48543
36.02851	0.48359
36.04669	0.48053
36.06486	0.4782
36.08304	0.48527
36.10122	0.48344
36.1194	0.48779
36.13757	0.48704
36.15575	0.48193
36.17393	0.47864
36.19211	0.4777
36.21028	0.48116
36.22846	0.48429
36.24664	0.48366
36.26482	0.48418
36.28299	0.48245
36.30117	0.47932
36.31935	0.47699
36.33753	0.48066
[truncated: 3,397 more rows]
