# Supplementary material for: 0.79 ppm scale-factor nonlinearity whole-angle microshell gyroscope realized by real-time calibration of capacitive displacement detection
Source: Microsyst Nanoeng. 2021 Oct 13;7:79. doi: 10.1038/s41378-021-00306-6 (PMC8514555; doi:10.1038/s41378-021-00306-6)
Supplement: Supplementary file 13 — Data for Figure6b_2 [file 41378_2021_306_MOESM13_ESM.txt]

0	0.9999
0.01	1.00169
0.02	0.99129
0.03	1.00341
0.04	0.99909
0.05	1.0005
0.06	0.99716
0.07	1.0037
0.08	0.99568
0.09	0.99675
0.1	0.99928
0.11	0.99911
0.12	0.99306
0.13	0.99207
0.14	1.0001
0.15	1.00416
0.16	0.99874
0.17	0.99156
0.18	0.99849
0.19	0.99471
0.2	0.99964
0.21	0.99314
0.22	1.00439
0.23	1.0026
0.24	1.00089
0.25	0.99617
0.26	0.99876
0.27	0.99369
0.28	0.99424
0.29	0.99924
0.3	0.9992
0.31	0.99995
0.32	1.00021
0.33	0.99655
0.34	0.99905
0.35	0.99586
0.36	1.00661
0.37	0.99659
0.38	1.00315
0.39	0.99433
0.4	0.99385
0.41	1.00223
0.42	0.99811
0.43	0.99549
0.44	0.99924
0.45	0.99786
0.46	1.00154
0.47	0.98957
0.48	1.00407
0.49	0.99908
0.5	1.00143
0.51	0.999
0.52	0.99624
0.53	0.99166
0.54	0.99842
0.55	0.99814
0.56	1.00319
0.57	0.99666
0.58	1.00034
0.59	0.99547
0.6	0.9968
0.61	0.98789
0.62	0.99623
0.63	1.00155
0.64	0.99659
0.65	0.99973
0.66	1.00052
0.67	1.00181
0.68	0.99506
0.69	0.99766
0.7	1.00149
0.71	0.99772
0.72	0.99362
0.73	0.9963
0.74	1.00219
0.75	0.99655
0.76	1.00512
0.77	0.99921
0.78	1.00288
0.79	1.00319
0.8	0.99819
0.81	1.00315
0.82	1.00175
0.83	0.99436
0.84	1.00098
0.85	0.99894
0.86	0.99523
0.87	0.99566
0.88	0.98626
0.89	0.99218
0.9	0.99494
0.91	0.98951
0.92	0.99835
0.93	0.99964
0.94	1.00282
0.95	0.99796
0.96	1.00274
0.97	0.99965
0.98	0.99698
0.99	1.00138
1	1.00526
1.01	0.99158
1.02	0.99793
1.03	1.0003
1.04	0.99872
1.05	1.00225
1.06	0.99333
1.07	1.00014
1.08	0.99591
1.09	0.99911
1.1	0.99604
1.11	1.00157
1.12	1.00268
1.13	1.00166
1.14	0.99438
1.15	1.00043
1.16	0.99864
1.17	0.99052
1.18	0.99706
1.19	0.99964
1.2	0.98952
1.21	0.99905
1.22	1.00006
1.23	0.99535
1.24	0.99749
1.25	1.0021
1.26	1.00489
1.27	0.99828
1.28	1.00441
1.29	0.99299
1.3	1.00306
1.31	1.00402
1.32	1.00502
1.33	0.99493
1.34	1.00124
1.35	0.99946
1.36	0.99014
1.37	0.99788
1.38	0.99858
1.39	0.99817
1.4	0.99826
1.41	1.0008
1.42	0.99964
1.43	0.99958
1.44	1.00238
1.45	1.00443
1.46	1.00094
1.47	0.99823
1.48	0.99764
1.49	0.99556
1.5	1.00333
1.51	0.99814
1.52	0.99445
1.53	0.99622
1.54	0.99249
1.55	1.00398
1.56	0.99745
1.57	0.99492
1.58	1.00137
1.59	0.99612
1.6	0.99813
1.61	1.00272
1.62	0.99753
1.63	0.9993
1.64	0.99619
1.65	1.00191
1.66	0.99419
1.67	0.99501
1.68	0.99668
1.69	0.99217
1.7	1.00265
1.71	0.99914
1.72	1.00195
1.73	0.99722
1.74	0.99788
1.75	0.99801
1.76	1.00388
1.77	1.00273
1.78	0.99833
1.79	1.00157
1.8	1.00158
1.81	0.99964
1.82	0.99929
1.83	1.00003
1.84	0.99971
1.85	0.99404
1.86	1.00157
1.87	0.99851
1.88	0.99779
1.89	0.99079
1.9	1.00212
1.91	0.99837
1.92	1.00066
1.93	0.99653
1.94	1.00093
1.95	0.99385
1.96	0.9942
1.97	0.99364
1.98	1.00492
1.99	0.99902
2	0.9999
2.01	1.00169
2.02	0.99129
2.03	1.00341
2.04	0.99909
2.05	1.0005
2.06	0.99716
2.07	1.0037
2.08	0.99568
2.09	0.99675
2.1	0.99928
2.11	0.99911
2.12	0.99306
2.13	0.99207
2.14	1.0001
2.15	1.00416
2.16	0.99874
2.17	0.99156
2.18	0.99849
2.19	0.99471
2.2	0.99964
2.21	0.99314
2.22	1.00439
2.23	1.0026
2.24	1.00089
2.25	0.99617
2.26	0.99876
2.27	0.99369
2.28	0.99424
2.29	0.99924
2.3	0.9992
2.31	0.99995
2.32	1.00021
2.33	0.99655
2.34	0.99905
2.35	0.99586
2.36	1.00661
2.37	0.99659
2.38	1.00315
2.39	0.99433
2.4	0.99385
2.41	1.00223
2.42	0.99811
2.43	0.99549
2.44	0.99924
2.45	0.99786
2.46	1.00154
2.47	0.98957
2.48	1.00407
2.49	0.99908
2.5	1.00143
2.51	0.999
2.52	0.99624
2.53	0.99166
2.54	0.99842
2.55	0.99814
2.56	1.00319
2.57	0.99666
2.58	1.00034
2.59	0.99547
2.6	0.9968
2.61	0.98789
2.62	0.99623
2.63	1.00155
2.64	0.99659
2.65	0.99973
2.66	1.00052
2.67	1.00181
2.68	0.99506
2.69	0.99766
2.7	1.00149
2.71	0.99772
2.72	0.99362
2.73	0.9963
2.74	1.00219
2.75	0.99655
2.76	1.00512
2.77	0.99921
2.78	1.00288
2.79	1.00319
2.8	0.99819
2.81	1.00315
2.82	1.00175
2.83	0.99436
2.84	1.00098
2.85	0.99894
2.86	0.99523
2.87	0.99566
2.88	0.98626
2.89	0.99218
2.9	0.99494
2.91	0.98951
2.92	0.99835
2.93	0.99964
2.94	1.00282
2.95	0.99796
2.96	1.00274
2.97	0.99965
2.98	0.99698
2.99	1.00138
3	1.00526
3.01	0.99158
3.02	0.99793
3.03	1.0003
3.04	0.99872
3.05	1.00225
3.06	0.99333
3.07	1.00014
3.08	0.99591
3.09	0.99911
3.1	0.99604
3.11	1.00157
3.12	1.00268
3.13	1.00166
3.14	0.99438
3.15	1.00043
3.16	0.99864
3.17	0.99052
3.18	0.99706
3.19	0.99964
3.2	0.98952
3.21	0.99905
3.22	1.00006
3.23	0.99535
3.24	0.99749
3.25	1.0021
3.26	1.00489
3.27	0.99828
3.28	1.00441
3.29	0.99299
3.3	1.00306
3.31	1.00402
3.32	1.00502
3.33	0.99493
3.34	1.00124
3.35	0.99946
3.36	0.99014
3.37	0.99788
3.38	0.99858
3.39	0.99817
3.4	0.99826
3.41	1.0008
3.42	0.99964
3.43	0.99958
3.44	1.00238
3.45	1.00443
3.46	1.00094
3.47	0.99823
3.48	0.99764
3.49	0.99556
3.5	1.00333
3.51	0.99814
3.52	0.99445
3.53	0.99622
3.54	0.99249
3.55	1.00398
3.56	0.99745
3.57	0.99492
3.58	1.00137
3.59	0.99612
3.6	0.99813
3.61	1.00272
3.62	0.99753
3.63	0.9993
3.64	0.99619
3.65	1.00191
3.66	0.99419
3.67	0.99501
3.68	0.99668
3.69	0.99217
3.7	1.00265
3.71	0.99914
3.72	1.00195
3.73	0.99722
3.74	0.99788
3.75	0.99801
3.76	1.00388
3.77	1.00273
3.78	0.99833
3.79	1.00157
3.8	1.00158
3.81	0.99964
3.82	0.99929
3.83	1.00003
3.84	0.99971
3.85	0.99404
3.86	1.00157
3.87	0.99851
3.88	0.99779
3.89	0.99079
3.9	1.00212
3.91	0.99837
3.92	1.00066
3.93	0.99653
3.94	1.00093
3.95	0.99385
3.96	0.9942
3.97	0.99364
3.98	1.00492
3.99	0.99902
4	0.9999
4.01	1.00169
4.02	0.99129
4.03	1.00341
4.04	0.99909
4.05	1.0005
4.06	0.99716
4.07	1.0037
4.08	0.99568
4.09	0.99675
4.1	0.99928
4.11	0.99911
4.12	0.99306
4.13	0.99207
4.14	1.0001
4.15	1.00416
4.16	0.99874
4.17	0.99156
4.18	0.99849
4.19	0.99471
4.2	0.99964
4.21	0.99314
4.22	1.00439
4.23	1.0026
4.24	1.00089
4.25	0.99617
4.26	0.99876
4.27	0.99369
4.28	0.99424
4.29	0.99924
4.3	0.9992
4.31	0.99995
4.32	1.00021
4.33	0.99655
4.34	0.99905
4.35	0.99586
4.36	1.00661
4.37	0.99659
4.38	1.00315
4.39	0.99433
4.4	0.99385
4.41	1.00223
4.42	0.99811
4.43	0.99549
4.44	0.99924
4.45	0.99786
4.46	1.00154
4.47	0.98957
4.48	1.00407
4.49	0.99908
4.5	1.00143
4.51	0.999
4.52	0.99624
4.53	0.99166
4.54	0.99842
4.55	0.99814
4.56	1.00319
4.57	0.99666
4.58	1.00034
4.59	0.99547
4.6	0.9968
4.61	0.98789
4.62	0.99623
4.63	1.00155
4.64	0.99659
4.65	0.99973
4.66	1.00052
4.67	1.00181
4.68	0.99506
4.69	0.99766
4.7	1.00149
4.71	0.99772
4.72	0.99362
4.73	0.9963
4.74	1.00219
4.75	0.99655
4.76	1.00512
4.77	0.99921
4.78	1.00288
4.79	1.00319
4.8	0.99819
4.81	1.00315
4.82	1.00175
4.83	0.99436
4.84	1.00098
4.85	0.99894
4.86	0.99523
4.87	0.99566
4.88	0.98626
4.89	0.99218
4.9	0.99494
4.91	0.98951
4.92	0.99835
4.93	0.99964
4.94	1.00282
4.95	0.99796
4.96	1.00274
4.97	0.99965
4.98	0.99698
4.99	1.00138
5	1.00526
5.01	0.99158
5.02	0.99793
5.03	1.0003
5.04	0.99872
5.05	1.00225
5.06	0.99333
5.07	1.00014
5.08	0.99591
5.09	0.99911
5.1	0.99604
5.11	1.00157
5.12	1.00268
5.13	1.00166
5.14	0.99438
5.15	1.00043
5.16	0.99864
5.17	0.99052
5.18	0.99706
5.19	0.99964
5.2	0.98952
5.21	0.99905
5.22	1.00006
5.23	0.99535
5.24	0.99749
5.25	1.0021
5.26	1.00489
5.27	0.99828
5.28	1.00441
5.29	0.99299
5.3	1.00306
5.31	1.00402
5.32	1.00502
5.33	0.99493
5.34	1.00124
5.35	0.99946
5.36	0.99014
5.37	0.99788
5.38	0.99858
5.39	0.99817
5.4	0.99826
5.41	1.0008
5.42	0.99964
5.43	0.99958
5.44	1.00238
5.45	1.00443
5.46	1.00094
5.47	0.99823
5.48	0.99764
5.49	0.99556
5.5	1.00333
5.51	0.99814
5.52	0.99445
5.53	0.99622
5.54	0.99249
5.55	1.00398
5.56	0.99745
5.57	0.99492
5.58	1.00137
5.59	0.99612
5.6	0.99813
5.61	1.00272
5.62	0.99753
5.63	0.9993
5.64	0.99619
5.65	1.00191
5.66	0.99419
5.67	0.99501
5.68	0.99668
5.69	0.99217
5.7	1.00265
5.71	0.99914
5.72	1.00195
5.73	0.99722
5.74	0.99788
5.75	0.99801
5.76	1.00388
5.77	1.00273
5.78	0.99833
5.79	1.00157
5.8	1.00158
5.81	0.99964
5.82	0.99929
5.83	1.00003
5.84	0.99971
5.85	0.99404
5.86	1.00157
5.87	0.99851
5.88	0.99779
5.89	0.99079
5.9	1.00212
5.91	0.99837
5.92	1.00066
5.93	0.99653
5.94	1.00093
5.95	0.99385
5.96	0.9942
5.97	0.99364
5.98	1.00492
5.99	0.99902
6	0.9999
6.01	1.00169
6.02	0.99129
6.03	1.00341
6.04	0.99909
6.05	1.0005
6.06	0.99716
6.07	1.0037
6.08	0.99568
6.09	0.99675
6.1	0.99928
6.11	0.99911
6.12	0.99306
6.13	0.99207
6.14	1.0001
6.15	1.00416
6.16	0.99874
6.17	0.99156
6.18	0.99849
6.19	0.99471
6.2	0.99964
6.21	0.99314
6.22	1.00439
6.23	1.0026
6.24	1.00089
6.25	0.99617
6.26	0.99876
6.27	0.99369
6.28	0.99424
6.29	0.99924
6.3	0.9992
6.31	0.99995
6.32	1.00021
6.33	0.99655
6.34	0.99905
6.35	0.99586
6.36	1.00661
6.37	0.99659
6.38	1.00315
6.39	0.99433
6.4	0.99385
6.41	1.00223
6.42	0.99811
6.43	0.99549
6.44	0.99924
6.45	0.99786
6.46	1.00154
6.47	0.98957
6.48	1.00407
6.49	0.99908
6.5	1.00143
6.51	0.999
6.52	0.99624
6.53	0.99166
6.54	0.99842
6.55	0.99814
6.56	1.00319
6.57	0.99666
6.58	1.00034
6.59	0.99547
6.6	0.9968
6.61	0.98789
6.62	0.99623
6.63	1.00155
6.64	0.99659
6.65	0.99973
6.66	1.00052
6.67	1.00181
6.68	0.99506
6.69	0.99766
6.7	1.00149
6.71	0.99772
6.72	0.99362
6.73	0.9963
6.74	1.00219
6.75	0.99655
6.76	1.00512
6.77	0.99921
6.78	1.00288
6.79	1.00319
6.8	0.99819
6.81	1.00315
6.82	1.00175
6.83	0.99436
6.84	1.00098
6.85	0.99894
6.86	0.99523
6.87	0.99566
6.88	0.98626
6.89	0.99218
6.9	0.99494
6.91	0.98951
6.92	0.99835
6.93	0.99964
6.94	1.00282
6.95	0.99796
6.96	1.00274
6.97	0.99965
6.98	0.99698
6.99	1.00138
7	1.00526
7.01	0.99158
7.02	0.99793
7.03	1.0003
7.04	0.99872
7.05	1.00225
7.06	0.99333
7.07	1.00014
7.08	0.99591
7.09	0.99911
7.1	0.99604
7.11	1.00157
7.12	1.00268
7.13	1.00166
7.14	0.99438
7.15	1.00043
7.16	0.99864
7.17	0.99052
7.18	0.99706
7.19	0.99964
7.2	0.98952
7.21	0.99905
7.22	1.00006
7.23	0.99535
7.24	0.99749
7.25	1.0021
7.26	1.00489
7.27	0.99828
7.28	1.00441
7.29	0.99299
7.3	1.00306
7.31	1.00402
7.32	1.00502
7.33	0.99493
7.34	1.00124
7.35	0.99946
7.36	0.99014
7.37	0.99788
7.38	0.99858
7.39	0.99817
7.4	0.99826
7.41	1.0008
7.42	0.99964
7.43	0.99958
7.44	1.00238
7.45	1.00443
7.46	1.00094
7.47	0.99823
7.48	0.99764
7.49	0.99556
7.5	1.00333
7.51	0.99814
7.52	0.99445
7.53	0.99622
7.54	0.99249
7.55	1.00398
7.56	0.99745
7.57	0.99492
7.58	1.00137
7.59	0.99612
7.6	0.99813
7.61	1.00272
7.62	0.99753
7.63	0.9993
7.64	0.99619
7.65	1.00191
7.66	0.99419
7.67	0.99501
7.68	0.99668
7.69	0.99217
7.7	1.00265
7.71	0.99914
7.72	1.00195
7.73	0.99722
7.74	0.99788
7.75	0.99801
7.76	1.00388
7.77	1.00273
7.78	0.99833
7.79	1.00157
7.8	1.00158
7.81	0.99964
7.82	0.99929
7.83	1.00003
7.84	0.99971
7.85	0.99404
7.86	1.00157
7.87	0.99851
7.88	0.99779
7.89	0.99079
7.9	1.00212
7.91	0.99837
7.92	1.00066
7.93	0.99653
7.94	1.00093
7.95	0.99385
7.96	0.9942
7.97	0.99364
7.98	1.00492
7.99	0.99902
8	0.9999
8.01	1.00169
8.02	0.99129
8.03	1.00341
8.04	0.99909
8.05	1.0005
8.06	0.99716
8.07	1.0037
8.08	0.99568
8.09	0.99675
8.1	0.99928
8.11	0.99911
8.12	0.99306
8.13	0.99207
8.14	1.0001
8.15	1.00416
8.16	0.99874
8.17	0.99156
8.18	0.99849
8.19	0.99471
8.2	0.99964
8.21	0.99314
8.22	1.00439
8.23	1.0026
8.24	1.00089
8.25	0.99617
8.26	0.99876
8.27	0.99369
8.28	0.99424
8.29	0.99924
8.3	0.9992
8.31	0.99995
8.32	1.00021
8.33	0.99655
8.34	0.99905
8.35	0.99586
8.36	1.00661
8.37	0.99659
8.38	1.00315
8.39	0.99433
8.4	0.99385
8.41	1.00223
8.42	0.99811
8.43	0.99549
8.44	0.99924
8.45	0.99786
8.46	1.00154
8.47	0.98957
8.48	1.00407
8.49	0.99908
8.5	1.00143
8.51	0.999
8.52	0.99624
8.53	0.99166
8.54	0.99842
8.55	0.99814
8.56	1.00319
8.57	0.99666
8.58	1.00034
8.59	0.99547
8.6	0.9968
8.61	0.98789
8.62	0.99623
8.63	1.00155
8.64	0.99659
8.65	0.99973
8.66	1.00052
8.67	1.00181
8.68	0.99506
8.69	0.99766
8.7	1.00149
8.71	0.99772
8.72	0.99362
8.73	0.9963
8.74	1.00219
8.75	0.99655
8.76	1.00512
8.77	0.99921
8.78	1.00288
8.79	1.00319
8.8	0.99819
8.81	1.00315
8.82	1.00175
8.83	0.99436
8.84	1.00098
8.85	0.99894
8.86	0.99523
8.87	0.99566
8.88	0.98626
8.89	0.99218
8.9	0.99494
8.91	0.98951
8.92	0.99835
8.93	0.99964
8.94	1.00282
8.95	0.99796
8.96	1.00274
8.97	0.99965
8.98	0.99698
8.99	1.00138
9	1.00526
9.01	0.99158
9.02	0.99793
9.03	1.0003
9.04	0.99872
9.05	1.00225
9.06	0.99333
9.07	1.00014
9.08	0.99591
9.09	0.99911
9.1	0.99604
9.11	1.00157
9.12	1.00268
9.13	1.00166
9.14	0.99438
9.15	1.00043
9.16	0.99864
9.17	0.99052
9.18	0.99706
9.19	0.99964
9.2	0.98952
9.21	0.99905
9.22	1.00006
9.23	0.99535
9.24	0.99749
9.25	1.0021
9.26	1.00489
9.27	0.99828
9.28	1.00441
9.29	0.99299
9.3	1.00306
9.31	1.00402
9.32	1.00502
9.33	0.99493
9.34	1.00124
9.35	0.99946
9.36	0.99014
9.37	0.99788
9.38	0.99858
9.39	0.99817
9.4	0.99826
9.41	1.0008
9.42	0.99964
9.43	0.99958
9.44	1.00238
9.45	1.00443
9.46	1.00094
9.47	0.99823
9.48	0.99764
9.49	0.99556
9.5	1.00333
9.51	0.99814
9.52	0.99445
9.53	0.99622
9.54	0.99249
9.55	1.00398
9.56	0.99745
9.57	0.99492
9.58	1.00137
9.59	0.99612
9.6	0.99813
9.61	1.00272
9.62	0.99753
9.63	0.9993
9.64	0.99619
9.65	1.00191
9.66	0.99419
9.67	0.99501
9.68	0.99668
9.69	0.99217
9.7	1.00265
9.71	0.99914
9.72	1.00195
9.73	0.99722
9.74	0.99788
9.75	0.99801
9.76	1.00388
9.77	1.00273
9.78	0.99833
9.79	1.00157
9.8	1.00158
9.81	0.99964
9.82	0.99929
9.83	1.00003
9.84	0.99971
9.85	0.99404
9.86	1.00157
9.87	0.99851
9.88	0.99779
9.89	0.99079
9.9	1.00212
9.91	0.99837
9.92	1.00066
9.93	0.99653
9.94	1.00093
9.95	0.99385
9.96	0.9942
9.97	0.99364
9.98	1.00492
9.99	0.99902
10	0.9942
10.01	0.99364
10.02	1.00492
10.03	0.99902
10.00038	0.9999
10.01808	1.00169
10.03579	0.99129
10.05349	1.00341
10.0712	0.99909
10.0889	1.0005
10.10661	0.99716
10.12431	1.0037
10.14202	0.99568
10.15972	0.99675
10.17743	0.99928
10.19513	0.99911
10.21284	0.99306
10.23054	0.99207
10.24825	1.0001
10.26595	1.00416
10.28366	0.99874
10.30136	0.99156
10.31907	0.99849
10.33677	0.99471
10.35448	0.99964
10.37218	0.99314
10.38989	1.00439
10.40759	1.0026
10.4253	1.00089
10.443	0.99617
10.46071	0.99876
10.47841	0.99369
10.49612	0.99424
10.51382	0.99924
10.53153	0.9992
10.54923	0.99995
10.56694	1.00021
10.58464	0.99655
10.60235	0.99905
10.62005	0.99586
10.63776	1.00661
10.65546	0.99659
10.67317	1.00315
10.69087	0.99433
10.70858	0.99385
10.72628	1.00223
10.74399	0.99811
10.76169	0.99549
10.7794	0.99924
10.7971	0.99786
10.81481	1.00154
10.83251	0.98957
10.85022	1.00407
10.86792	0.99908
10.88563	1.00143
10.90333	0.999
10.92104	0.99624
10.93874	0.99166
10.95645	0.99842
10.97415	0.99814
10.99186	1.00319
11.00956	0.99666
11.02727	1.00034
11.04497	0.99547
11.06268	0.9968
11.08038	0.98789
11.09809	0.99623
11.11579	1.00155
11.1335	0.99659
11.1512	0.99973
11.16891	1.00052
11.18661	1.00181
11.20432	0.99506
11.22202	0.99766
11.23973	1.00149
11.25743	0.99772
11.27514	0.99362
11.29284	0.9963
11.31055	1.00219
11.32825	0.99655
11.34596	1.00512
11.36366	0.99921
11.38137	1.00288
11.39907	1.00319
11.41678	0.99819
11.43448	1.00315
11.45219	1.00175
11.46989	0.99436
11.4876	1.00098
11.5053	0.99894
11.52301	0.99523
11.54071	0.99566
11.55842	0.98626
11.57612	0.99218
11.59383	0.99494
11.61153	0.98951
11.62924	0.99835
11.64694	0.99964
11.66465	1.00282
11.68235	0.99796
11.70006	1.00274
11.71776	0.99965
11.73547	0.99698
11.75317	1.00138
11.77088	1.00526
11.78858	0.99158
11.80629	0.99793
11.82399	1.0003
11.8417	0.99872
11.8594	1.00225
11.87711	0.99333
11.89481	1.00014
11.91252	0.99591
11.93022	0.99911
11.94792	0.99604
11.96563	1.00157
11.98333	1.00268
12.00104	1.00166
12.01874	0.99438
12.03645	1.00043
12.05415	0.99864
12.07186	0.99052
12.08956	0.99706
12.10727	0.99964
12.12497	0.98952
12.14268	0.99905
12.16038	1.00006
12.17809	0.99535
12.19579	0.99749
12.2135	1.0021
12.2312	1.00489
12.24891	0.99828
12.26661	1.00441
12.28432	0.99299
12.30202	1.00306
12.31973	1.00402
12.33743	1.00502
12.35514	0.99493
12.37284	1.00124
12.39055	0.99946
12.40825	0.99014
12.42596	0.99788
12.44366	0.99858
12.46137	0.99817
12.47907	0.99826
12.49678	1.0008
12.51448	0.99964
12.53219	0.99958
12.54989	1.00238
12.5676	1.00443
12.5853	1.00094
12.60301	0.99823
12.62071	0.99764
12.63842	0.99556
12.65612	1.00333
12.67383	0.99814
12.69153	0.99445
12.70924	0.99622
12.72694	0.99249
12.74465	1.00398
12.76235	0.99745
12.78006	0.99492
12.79776	1.00137
12.81547	0.99612
12.83317	0.99813
12.85088	1.00272
12.86858	0.99753
12.88629	0.9993
12.90399	0.99619
12.9217	1.00191
12.9394	0.99419
12.95711	0.99501
12.97481	0.99668
12.99252	0.99217
13.01022	1.00265
13.02793	0.99914
13.04563	1.00195
13.06334	0.99722
13.08104	0.99788
13.09875	0.99801
13.11645	1.00388
13.13416	1.00273
13.15186	0.99833
13.16957	1.00157
13.18727	1.00158
13.20498	0.99964
13.22268	0.99929
13.24039	1.00003
13.25809	0.99971
13.2758	0.99404
13.2935	1.00157
13.31121	0.99851
13.32891	0.99779
13.34662	0.99079
13.36432	1.00212
13.38203	0.99837
13.39973	1.00066
13.41744	0.99653
13.43514	1.00093
13.45285	0.99385
13.47055	0.9942
13.48826	0.99364
13.50596	1.00492
13.52367	0.99902
13.54137	1.0048
13.55908	0.99655
13.57678	1.00649
13.59449	0.99861
13.61219	1.00521
13.6299	1.00012
13.6476	0.99585
13.66531	0.99507
13.68301	1.00067
13.70072	0.99638
13.71842	0.99844
13.73613	0.99364
13.75383	0.99964
13.77154	0.99738
13.78924	1.00058
13.80695	0.98831
13.82465	0.99157
13.84236	0.99261
13.86006	0.99521
13.87777	0.99662
13.89547	0.99559
13.91318	0.98295
13.93088	0.99331
13.94859	0.99321
13.96629	0.99122
13.984	0.99681
14.0017	0.98633
14.01941	0.98934
14.03711	0.98988
14.05482	0.99126
14.07252	0.9864
14.09023	0.99328
14.10793	0.99332
14.12564	0.98896
14.14334	0.98753
14.16104	0.98196
14.17875	0.98718
14.19645	0.98428
14.21416	0.98677
14.23186	0.98325
14.24957	0.9834
14.26727	0.98061
14.28498	0.98589
14.30268	0.98461
14.32039	0.97941
14.33809	0.97658
14.3558	0.98296
14.3735	0.97962
14.39121	0.98255
14.40891	0.98129
14.42662	0.97654
14.44432	0.98507
14.46203	0.97877
14.47973	0.98376
14.49744	0.9752
14.51514	0.97581
14.53285	0.98136
14.55055	0.97482
14.56826	0.97782
14.58596	0.97893
14.60367	0.97788
14.62137	0.96786
14.63908	0.96589
14.65678	0.97401
14.67449	0.97664
14.69219	0.9757
14.7099	0.9718
14.7276	0.96943
14.74531	0.97375
14.76301	0.97813
14.78072	0.97254
14.79842	0.96457
14.81613	0.96992
14.83383	0.96217
14.85154	0.97065
14.86924	0.96687
14.88695	0.96609
14.90465	0.96807
14.92236	0.97342
14.94006	0.9644
14.95777	0.97299
14.97547	0.96518
14.99318	0.96553
15.01088	0.97376
15.02859	0.96706
15.04629	0.95867
15.064	0.95957
15.0817	0.96421
15.09941	0.96586
15.11711	0.96283
15.13482	0.96521
15.15252	0.95982
15.17023	0.96362
15.18793	0.96214
15.20564	0.96277
15.22334	0.97043
15.24105	0.95834
15.25875	0.95972
15.27646	0.96213
15.29416	0.96183
15.31187	0.96028
15.32957	0.9624
15.34728	0.95661
15.36498	0.95824
15.38269	0.96008
15.40039	0.94995
15.4181	0.95544
15.4358	0.95811
15.45351	0.95244
15.47121	0.94878
15.48892	0.95426
15.50662	0.95992
15.52433	0.9525
15.54203	0.94951
15.55974	0.95607
15.57744	0.94922
15.59515	0.95045
15.61285	0.94716
15.63056	0.9483
15.64826	0.95223
15.66597	0.94875
15.68367	0.95763
15.70138	0.95043
15.71908	0.95241
15.73679	0.9572
15.75449	0.95835
15.7722	0.94989
15.7899	0.9438
15.80761	0.94678
15.82531	0.94508
15.84302	0.94195
15.86072	0.94521
15.87843	0.94684
15.89613	0.94759
15.91384	0.94017
15.93154	0.94712
15.94925	0.93871
15.96695	0.94057
15.98466	0.94446
16.00236	0.94236
16.02007	0.94727
16.03777	0.94141
16.05548	0.94198
16.07318	0.9419
16.09089	0.94287
16.10859	0.94417
16.1263	0.94192
16.144	0.93861
16.16171	0.93844
16.17941	0.9445
16.19712	0.94181
16.21482	0.94077
16.23253	0.93959
16.25023	0.93645
16.26794	0.93529
16.28564	0.93482
16.30335	0.94152
16.32105	0.93593
16.33876	0.92923
16.35646	0.93523
16.37416	0.92706
16.39187	0.92975
16.40957	0.94018
16.42728	0.93561
16.44498	0.93685
16.46269	0.93365
16.48039	0.93195
16.4981	0.92549
16.5158	0.92952
16.53351	0.93673
16.55121	0.93656
16.56892	0.93517
16.58662	0.92745
16.60433	0.93114
16.62203	0.92813
16.63974	0.93129
16.65744	0.93491
16.67515	0.92677
16.69285	0.92287
16.71056	0.92021
16.72826	0.92735
16.74597	0.92255
16.76367	0.92914
16.78138	0.92836
16.79908	0.92944
16.81679	0.92899
16.83449	0.92687
16.8522	0.92251
16.8699	0.92266
16.88761	0.92266
16.90531	0.92428
16.92302	0.92397
16.94072	0.9187
16.95843	0.9179
16.97613	0.9172
16.99384	0.9205
17.01154	0.92149
17.02925	0.9196
17.04695	0.92174
17.06466	0.92214
17.08236	0.92112
17.10007	0.91879
17.11777	0.92491
17.13548	0.91675
17.15318	0.9187
17.17089	0.91205
17.18859	0.91432
17.2063	0.91455
17.224	0.9141
17.24171	0.91224
17.25941	0.9156
17.27712	0.91901
17.29482	0.91156
17.31253	0.91308
17.33023	0.92093
17.34794	0.91402
17.36564	0.91344
17.38335	0.91433
17.40105	0.91085
17.41876	0.90256
17.43646	0.91148
17.45417	0.91421
17.47187	0.91378
17.48958	0.90482
17.50728	0.90993
17.52499	0.90806
17.54269	0.91392
17.5604	0.90994
17.5781	0.91231
17.59581	0.90051
17.61351	0.90608
17.63122	0.90714
17.64892	0.90628
17.66663	0.9095
17.68433	0.90796
17.70204	0.90686
17.71974	0.90778
17.73745	0.90196
17.75515	0.91214
17.77286	0.90405
17.79056	0.90032
17.80827	0.90352
17.82597	0.8988
17.84368	0.89822
17.86138	0.90113
17.87909	0.9037
17.89679	0.90193
17.9145	0.89903
17.9322	0.89971
17.94991	0.90278
17.96761	0.89743
17.98532	0.89649
18.00302	0.89472
18.02073	0.89792
18.03843	0.89255
18.05614	0.89423
18.07384	0.89442
18.09155	0.8979
18.10925	0.89715
18.12696	0.89557
18.14466	0.89877
18.16237	0.89692
18.18007	0.89421
18.19778	0.89927
18.21548	0.90186
18.23319	0.89239
18.25089	0.89434
18.2686	0.88961
18.2863	0.89236
18.30401	0.88605
18.32171	0.89053
18.33942	0.88401
18.35712	0.89401
18.37483	0.88752
18.39253	0.89055
18.41024	0.88385
18.42794	0.88936
18.44565	0.89385
18.46335	0.89602
18.48106	0.88699
18.49876	0.8919
18.51647	0.88435
18.53417	0.88945
18.55188	0.88361
18.56958	0.88191
18.58728	0.89298
18.60499	0.88844
18.62269	0.88456
18.6404	0.89082
18.6581	0.88228
18.67581	0.87608
18.69351	0.88358
18.71122	0.88087
18.72892	0.88385
18.74663	0.88444
18.76433	0.88245
18.78204	0.88241
18.79974	0.88454
18.81745	0.88849
18.83515	0.88155
18.85286	0.88212
18.87056	0.88714
18.88827	0.8803
18.90597	0.88018
18.92368	0.88004
18.94138	0.87921
18.95909	0.88403
18.97679	0.87839
18.9945	0.87535
19.0122	0.87933
19.02991	0.8759
19.04761	0.87913
19.06532	0.8759
19.08302	0.87098
19.10073	0.8784
19.11843	0.87386
19.13614	0.87218
19.15384	0.87598
19.17155	0.87558
19.18925	0.86759
19.20696	0.86932
19.22466	0.87851
19.24237	0.87325
19.26007	0.87049
19.27778	0.8801
19.29548	0.86979
19.31319	0.87499
19.33089	0.87294
19.3486	0.8697
19.3663	0.8753
19.38401	0.86721
19.40171	0.86899
19.41942	0.86763
19.43712	0.86627
19.45483	0.87408
19.47253	0.86591
19.49024	0.86668
19.50794	0.87189
19.52565	0.86246
19.54335	0.86272
19.56106	0.86842
19.57876	0.8673
19.59647	0.86848
19.61417	0.87037
19.63188	0.86718
19.64958	0.86027
19.66729	0.86467
19.68499	0.8609
19.7027	0.86342
19.7204	0.8617
19.73811	0.86767
19.75581	0.85774
19.77352	0.85224
19.79122	0.8635
19.80893	0.86295
19.82663	0.86106
19.84434	0.85809
19.86204	0.85895
19.87975	0.85553
19.89745	0.8539
19.91516	0.85808
19.93286	0.85703
19.95057	0.85264
19.96827	0.85751
19.98598	0.85765
20.00368	0.86244
20.02139	0.8549
20.03909	0.85977
20.0568	0.8528
20.0745	0.85713
20.09221	0.8588
20.10991	0.8586
20.12762	0.85461
20.14532	0.85349
20.16303	0.85784
20.18073	0.85498
20.19844	0.85705
20.21614	0.85259
20.23385	0.86065
20.25155	0.8513
20.26926	0.85311
20.28696	0.85182
20.30467	0.84867
20.32237	0.84488
20.34008	0.84791
20.35778	0.84671
20.37549	0.85022
20.39319	0.8479
20.4109	0.848
20.4286	0.85103
20.44631	0.8466
20.46401	0.84908
20.48172	0.84948
20.49942	0.8501
20.51713	0.85063
20.53483	0.84927
20.55254	0.85177
20.57024	0.84723
20.58795	0.84443
20.60565	0.84294
20.62336	0.84223
20.64106	0.84975
20.65877	0.84278
20.67647	0.83906
20.69418	0.84154
20.71188	0.84991
20.72959	0.84298
20.74729	0.83997
20.765	0.84334
20.7827	0.83753
20.8004	0.84395
20.81811	0.83757
20.83581	0.84051
20.85352	0.84305
20.87122	0.84621
20.88893	0.83841
20.90663	0.83999
20.92434	0.84454
20.94204	0.83526
20.95975	0.83745
20.97745	0.83473
20.99516	0.84485
21.01286	0.83445
21.03057	0.83793
21.04827	0.84114
21.06598	0.8381
21.08368	0.84042
21.10139	0.83499
21.11909	0.83006
21.1368	0.83387
21.1545	0.82719
21.17221	0.83223
21.18991	0.83435
21.20762	0.83042
21.22532	0.83328
21.24303	0.8358
21.26073	0.83132
21.27844	0.8224
21.29614	0.83243
21.31385	0.83499
21.33155	0.83123
21.34926	0.82114
21.36696	0.82678
21.38467	0.83285
21.40237	0.83706
21.42008	0.8273
21.43778	0.83135
21.45549	0.8193
21.47319	0.82613
21.4909	0.82597
21.5086	0.83038
21.52631	0.82157
21.54401	0.82827
21.56172	0.81866
21.57942	0.82041
21.59713	0.82458
21.61483	0.82715
21.63254	0.82107
21.65024	0.82214
21.66795	0.82246
21.68565	0.82621
21.70336	0.81948
21.72106	0.8221
21.73877	0.82542
21.75647	0.81899
21.77418	0.8182
21.79188	0.82677
21.80959	0.81873
21.82729	0.81784
21.845	0.81933
21.8627	0.81444
21.88041	0.81403
21.89811	0.82111
21.91582	0.81752
21.93352	0.82149
21.95123	0.81371
21.96893	0.81821
21.98664	0.8188
22.00434	0.81376
22.02205	0.82025
22.03975	0.81227
22.05746	0.81448
22.07516	0.81584
22.09287	0.81471
22.11057	0.81378
22.12828	0.81258
22.14598	0.8202
22.16369	0.81116
22.18139	0.81209
22.1991	0.81285
22.2168	0.80748
22.23451	0.8075
22.25221	0.81658
22.26992	0.81376
22.28762	0.81374
22.30533	0.807
22.32303	0.8019
22.34074	0.80827
22.35844	0.81099
22.37615	0.8101
22.39385	0.80973
22.41156	0.81827
22.42926	0.81021
22.44697	0.80652
22.46467	0.81349
22.48238	0.80465
22.50008	0.79958
22.51779	0.80499
22.53549	0.8094
22.5532	0.81062
22.5709	0.80588
22.58861	0.79976
22.60631	0.81093
22.62402	0.80588
22.64172	0.8128
22.65943	0.80246
22.67713	0.80477
22.69484	0.79861
22.71254	0.80706
22.73025	0.80647
22.74795	0.80398
22.76566	0.80131
22.78336	0.79518
22.80107	0.80241
22.81877	0.79783
22.83648	0.79643
22.85418	0.80782
22.87189	0.80389
22.88959	0.80197
22.9073	0.80072
22.925	0.79379
22.94271	0.79996
22.96041	0.79616
22.97812	0.78882
22.99582	0.80018
23.01352	0.79963
23.03123	0.797
23.04893	0.79471
23.06664	0.79852
23.08434	0.7994
23.10205	0.79298
23.11975	0.79664
23.13746	0.79776
23.15516	0.79188
23.17287	0.7954
23.19057	0.79549
23.20828	0.78767
23.22598	0.79097
23.24369	0.79385
23.26139	0.79629
23.2791	0.79289
23.2968	0.79654
23.31451	0.79299
23.33221	0.79541
23.34992	0.78754
23.36762	0.79134
23.38533	0.79103
23.40303	0.79173
23.42074	0.78858
23.43844	0.79377
23.45615	0.78576
23.47385	0.78777
23.49156	0.78273
23.50926	0.7875
23.52697	0.78335
23.54467	0.78914
23.56238	0.78674
23.58008	0.79461
23.59779	0.78203
23.61549	0.78209
23.6332	0.78519
23.6509	0.78666
23.66861	0.77944
23.68631	0.78581
23.70402	0.78088
23.72172	0.78961
23.73943	0.79155
23.75713	0.78087
23.77484	0.77379
23.79254	0.78442
23.81025	0.77888
23.82795	0.78437
23.84566	0.77635
23.86336	0.78525
23.88107	0.77963
23.89877	0.78019
23.91648	0.78003
23.93418	0.77218
23.95189	0.77836
23.96959	0.77571
23.9873	0.78107
24.005	0.7812
24.02271	0.77793
24.04041	0.77378
24.05812	0.77621
24.07582	0.77775
24.09353	0.7769
24.11123	0.77671
24.12894	0.78065
24.14664	0.78142
24.16435	0.77506
24.18205	0.77817
24.19976	0.77339
24.21746	0.77582
24.23517	0.77024
24.25287	0.77783
24.27058	0.77282
24.28828	0.76968
24.30599	0.76976
24.32369	0.77688
24.3414	0.77265
24.3591	0.7789
24.37681	0.77724
24.39451	0.77378
24.41222	0.76797
24.42992	0.77131
24.44763	0.7756
24.46533	0.76941
24.48304	0.77097
24.50074	0.76872
24.51845	0.7665
24.53615	0.77349
24.55386	0.76623
24.57156	0.7668
24.58927	0.76652
24.60697	0.768
24.62468	0.77663
24.64238	0.76273
24.66009	0.76601
24.67779	0.76047
24.6955	0.76545
24.7132	0.76653
24.73091	0.76599
24.74861	0.76866
24.76632	0.76588
24.78402	0.77049
24.80173	0.76614
24.81943	0.76516
24.83714	0.77077
24.85484	0.76123
24.87255	0.76658
24.89025	0.7655
24.90796	0.75978
24.92566	0.76322
24.94337	0.76638
24.96107	0.75689
24.97878	0.75444
24.99648	0.76053
25.01419	0.75653
25.03189	0.76249
25.0496	0.75929
25.0673	0.76189
25.08501	0.76351
25.10271	0.75963
25.12042	0.75747
25.13812	0.75248
25.15583	0.75627
25.17353	0.75397
25.19124	0.76002
25.20894	0.75472
25.22664	0.75237
25.24435	0.75453
25.26205	0.75537
25.27976	0.75344
25.29746	0.74976
25.31517	0.75743
25.33287	0.75658
25.35058	0.75475
25.36828	0.75411
25.38599	0.75551
25.40369	0.75432
25.4214	0.75692
25.4391	0.75405
25.45681	0.74504
25.47451	0.74996
25.49222	0.74913
25.50992	0.75222
25.52763	0.75092
25.54533	0.75139
25.56304	0.74619
25.58074	0.75487
25.59845	0.75226
25.61615	0.74356
25.63386	0.74961
25.65156	0.75157
25.66927	0.74523
25.68697	0.74083
25.70468	0.7395
25.72238	0.74905
25.74009	0.74827
25.75779	0.74495
25.7755	0.74715
25.7932	0.75013
25.81091	0.74787
25.82861	0.74982
25.84632	0.75145
25.86402	0.74663
25.88173	0.74442
25.89943	0.73975
25.91714	0.7487
25.93484	0.746
25.95255	0.74224
25.97025	0.74116
25.98796	0.74519
26.00566	0.74667
26.02337	0.74647
26.04107	0.73738
26.05878	0.75252
26.07648	0.73748
26.09419	0.74279
26.11189	0.74237
26.1296	0.73764
26.1473	0.73794
26.16501	0.7458
26.18271	0.73242
26.20042	0.73331
26.21812	0.74112
26.23583	0.73449
26.25353	0.73989
26.27124	0.73355
26.28894	0.73563
26.30665	0.73722
26.32435	0.74309
26.34206	0.73955
26.35976	0.73361
26.37747	0.73362
26.39517	0.73438
26.41288	0.73429
26.43058	0.73453
26.44829	0.73505
26.46599	0.74293
26.4837	0.7328
26.5014	0.73589
26.51911	0.73624
26.53681	0.73159
26.55452	0.73612
26.57222	0.73414
26.58993	0.73475
26.60763	0.73133
26.62534	0.72781
26.64304	0.72947
26.66075	0.72555
26.67845	0.73367
26.69616	0.72796
26.71386	0.7293
26.73157	0.72364
26.74927	0.73385
26.76698	0.72932
26.78468	0.72938
26.80239	0.72877
26.82009	0.72006
26.8378	0.72915
26.8555	0.72563
26.87321	0.72608
26.89091	0.73184
26.90862	0.72485
26.92632	0.73129
26.94403	0.73381
26.96173	0.72826
26.97944	0.71997
26.99714	0.72091
27.01485	0.72317
27.03255	0.72391
27.05026	0.72033
27.06796	0.7196
27.08567	0.72515
27.10337	0.73044
27.12108	0.7252
27.13878	0.72267
27.15649	0.72424
27.17419	0.73059
27.1919	0.72579
27.2096	0.72305
27.22731	0.71962
27.24501	0.7237
27.26272	0.7229
27.28042	0.7248
27.29813	0.717
27.31583	0.72436
27.33354	0.71934
27.35124	0.71998
27.36895	0.7168
27.38665	0.71418
27.40436	0.71847
27.42206	0.72012
27.43976	0.71649
27.45747	0.71999
27.47517	0.71731
27.49288	0.71937
27.51058	0.71597
27.52829	0.71597
27.54599	0.71491
27.5637	0.71376
27.5814	0.71386
27.59911	0.71448
27.61681	0.71414
[truncated: 4,027 more rows]
