# Supplementary material for: 0.79 ppm scale-factor nonlinearity whole-angle microshell gyroscope realized by real-time calibration of capacitive displacement detection
Source: Microsyst Nanoeng. 2021 Oct 13;7:79. doi: 10.1038/s41378-021-00306-6 (PMC8514555; doi:10.1038/s41378-021-00306-6)
Supplement: Supplementary file 14 — Data for Figure6d [file 41378_2021_306_MOESM14_ESM.txt]

1	-0.000054
2	-0.000076
3	0.000196
4	0.000459
5	0.000244
6	0.000093
7	0.0001
8	-0.00008
9	0.000344
10	0.000321
11	-0.000024
12	0.000101
13	0.000269
14	-0.00019
15	0.000128
16	0.000164
17	0.000449
18	0.000163
19	0.000117
20	0.000015
21	0.000246
22	0.000328
23	-0.000116
24	-0.000106
25	0.000131
26	-0.000046
27	0.000114
28	-0.00005
29	0.000315
30	0.000085
31	0.00047
32	-0.000327
33	0.000206
34	0.000129
35	0.000372
36	0.000115
37	-0.000689
38	-0.001238
39	-0.000584
40	-0.000992
41	-0.00103
42	-0.001144
43	-0.000872
44	-0.00103
45	-0.000477
46	-0.001402
47	-0.001051
48	-0.000771
49	-0.001223
50	-0.000931
51	-0.001297
52	-0.001143
53	-0.00082
54	-0.000813
55	-0.001123
56	-0.001351
57	-0.001395
58	-0.000991
59	-0.001329
60	-0.001028
61	-0.000846
62	-0.001455
63	-0.000992
64	-0.001044
65	0.000698
66	0.000751
67	0.001054
68	0.001281
69	0.00097
70	0.000793
71	0.000896
72	0.001525
73	0.001442
74	0.000724
75	0.001349
76	0.001178
77	0.00112
78	0.001222
79	0.001123
80	0.001126
81	0.0011
82	0.000928
83	0.001173
84	0.000992
85	0.001397
86	0.001281
87	0.001025
88	0.001276
89	0.001025
90	0.001347
91	0.001319
92	0.001339
93	0.001474
94	0.000884
95	0.000781
96	-0.001778
97	-0.002183
98	-0.002049
99	-0.002142
100	-0.00192
101	-0.002273
102	-0.002023
103	-0.002085
104	-0.002261
105	-0.001962
106	-0.002269
107	-0.001984
108	-0.002303
109	-0.002139
110	-0.002061
111	-0.001938
112	-0.002099
113	-0.002263
114	-0.001971
115	-0.002144
116	-0.002236
117	-0.002063
118	-0.001914
119	-0.002145
120	-0.001938
121	-0.002063
122	-0.001896
123	-0.002267
124	-0.002331
125	-0.001825
126	-0.001919
127	-0.001854
128	-0.002258
129	-0.002203
130	-0.001894
131	-0.002007
132	-0.001805
133	-0.001089
134	0.002106
135	0.001994
136	0.001997
137	0.002245
138	0.002359
139	0.001333
140	0.002756
141	0.00185
142	0.001936
143	0.002073
144	0.002278
145	0.002199
146	0.002026
147	0.002323
148	0.001821
149	0.002455
150	0.00202
151	0.002167
152	0.002197
153	0.001818
154	0.001786
155	0.002292
156	0.00237
157	0.001821
158	0.001889
159	0.001889
160	0.001916
161	0.002091
162	0.002257
163	0.002069
164	0.002078
165	0.001919
166	0.002151
167	0.002143
168	0.00188
169	0.002294
170	0.001971
171	0.001995
172	0.002016
173	-0.00116
174	-0.003204
175	-0.003181
176	-0.003183
177	-0.003094
178	-0.002927
179	-0.003134
180	-0.002878
181	-0.002715
182	-0.003413
183	-0.002744
184	-0.003238
185	-0.003175
186	-0.002722
187	-0.003225
188	-0.002923
189	-0.002886
190	-0.002744
191	-0.003267
192	-0.002731
193	-0.002806
194	-0.002719
195	-0.003106
196	-0.00301
197	-0.002821
198	-0.002823
199	-0.003082
200	-0.002889
201	-0.002709
202	-0.002876
203	-0.003028
204	0.002431
205	0.002469
206	0.003243
207	0.003136
208	0.003367
209	0.003115
210	0.003381
211	0.003446
212	0.002947
213	0.003383
214	0.002829
215	0.003106
216	0.003163
217	0.00342
218	0.003195
219	0.003301
220	0.002997
221	0.003326
222	0.002914
223	0.003371
224	0.002828
225	0.003241
226	0.002864
227	0.003279
228	0.002879
229	0.003263
230	0.003343
231	0.002856
232	0.002695
233	0.003401
234	0.003014
235	0.003209
236	0.003453
237	0.002862
238	0.003017
239	0.002997
240	0.002823
241	0.003474
242	0.00275
243	0.002817
244	0.003254
245	0.002834
246	0.002824
247	0.003241
248	0.003233
249	0.00287
250	0.003197
251	0.00312
252	0.002824
