# Supplementary material for: 0.79 ppm scale-factor nonlinearity whole-angle microshell gyroscope realized by real-time calibration of capacitive displacement detection
Source: Microsyst Nanoeng. 2021 Oct 13;7:79. doi: 10.1038/s41378-021-00306-6 (PMC8514555; doi:10.1038/s41378-021-00306-6)
Supplement: Supplementary file 15 — Figure6e_data1 [file 41378_2021_306_MOESM15_ESM.txt]

24	11	1.011115e+02	4.106210e+03	1.255718e+04	-1.486202e+01	6.958000e-03
25	11	1.011187e+02	4.106210e+03	1.255742e+04	-1.478025e+01	6.681000e-03
26	11	1.011256e+02	4.106210e+03	12555	-1.464462e+01	6.738000e-03
27	11	1.011323e+02	4.106210e+03	1.255336e+04	-1.463880e+01	6.881000e-03
28	11	1.011390e+02	4.106210e+03	1.255498e+04	-1.478651e+01	6.744000e-03
29	11	1.011459e+02	4.106210e+03	1.255222e+04	-1.469919e+01	7.061000e-03
30	11	1.011527e+02	4.106210e+03	1.254624e+04	-1.483959e+01	6.882000e-03
31	11	1.011597e+02	4.106210e+03	1.255398e+04	-1.469873e+01	7.025000e-03
32	11	1.011666e+02	4.106210e+03	1.255163e+04	-1.451184e+01	7.066000e-03
33	11	1.011736e+02	4.106210e+03	1.255155e+04	-1.423769e+01	6.608000e-03
34	11	1.011807e+02	4.106210e+03	1.255081e+04	-1.439765e+01	6.826000e-03
35	11	1.011873e+02	4.106210e+03	1.254991e+04	-1.429421e+01	6.577000e-03
36	11	1.011941e+02	4.106210e+03	1.254849e+04	-1.424038e+01	7.327000e-03
37	11	1.012007e+02	4.106210e+03	1.255062e+04	-1.425296e+01	6.932000e-03
38	11	1.012080e+02	4.106210e+03	1.255462e+04	-1.432954e+01	6.984000e-03
39	11	1.012150e+02	4.106210e+03	1.255305e+04	-1.431999e+01	6.709000e-03
40	11	1.012219e+02	4.106210e+03	1.255299e+04	-1.439756e+01	6.921000e-03
41	11	1.012287e+02	4.106210e+03	1.255226e+04	-1.438092e+01	6.817000e-03
42	11	1.012356e+02	4.106210e+03	1.255217e+04	-1.444582e+01	6.989000e-03
43	11	1.012424e+02	4.106210e+03	1.255372e+04	-1.450427e+01	6.998000e-03
44	11	1.012494e+02	4.106210e+03	1.255696e+04	-1.445903e+01	6.513000e-03
45	11	1.012564e+02	4.106210e+03	1.255549e+04	-1.459556e+01	7.233000e-03
46	11	1.012629e+02	4.106210e+03	1.255074e+04	-1.448480e+01	6.958000e-03
47	11	1.012701e+02	4.106210e+03	1.254980e+04	-1.434976e+01	6.676000e-03
48	11	1.012771e+02	4.106210e+03	1.254654e+04	-1.413096e+01	6.756000e-03
49	11	1.012838e+02	4.106210e+03	1.254311e+04	-1.421890e+01	6.601000e-03
50	11	1.012905e+02	4.106210e+03	1.254873e+04	-1.418863e+01	7.197000e-03
51	11	1.012971e+02	4.106210e+03	1.254963e+04	-1.451637e+01	6.865000e-03
52	11	1.013043e+02	4.106210e+03	1.254970e+04	-1.451718e+01	7.374000e-03
53	11	1.013112e+02	4.106210e+03	1.255199e+04	-1.443616e+01	6.341000e-03
84	11	9.887413e+01	4.106210e+03	1.256409e+04	-1.787396e+01	-9.874500e-02
85	11	9.877598e+01	4.106210e+03	1.256506e+04	-1.819934e+01	-9.883600e-02
86	11	9.867723e+01	4.106210e+03	1.256709e+04	-1.802597e+01	-9.847800e-02
87	11	9.857840e+01	4.106210e+03	1.255998e+04	-1.813481e+01	-9.927300e-02
88	11	9.847992e+01	4.106210e+03	1.256242e+04	-1.803675e+01	-9.893100e-02
89	11	9.838065e+01	4.106210e+03	1.255925e+04	-1.860919e+01	-9.836700e-02
90	11	9.828172e+01	4.106210e+03	1.255844e+04	-1.825873e+01	-9.945300e-02
91	11	9.818335e+01	4.106210e+03	1.255777e+04	-1.853424e+01	-9.908600e-02
92	11	9.808390e+01	4.106210e+03	1.256068e+04	-1.865772e+01	-9.900800e-02
93	11	9.798481e+01	4.106210e+03	1.256073e+04	-1.877415e+01	-9.975100e-02
94	11	9.788580e+01	4.106210e+03	1.255712e+04	-1.918933e+01	-9.904500e-02
95	11	9.778605e+01	4.106210e+03	1.254525e+04	-1.904117e+01	-9.962700e-02
96	11	9.768701e+01	4.106210e+03	1.255498e+04	-1.937501e+01	-9.924500e-02
97	11	9.758738e+01	4.106210e+03	1.255297e+04	-1.942952e+01	-9.944800e-02
98	11	9.748813e+01	4.106210e+03	1.254990e+04	-1.949640e+01	-9.998600e-02
99	11	9.738868e+01	4.106210e+03	1.253477e+04	-1.980587e+01	-9.934500e-02
100	11	9.728870e+01	4.106209e+03	1.253598e+04	-2.017098e+01	-9.972800e-02
101	11	9.718936e+01	4.106209e+03	1.254494e+04	-2.008520e+01	-9.932600e-02
102	11	9.708963e+01	4.106210e+03	1.255222e+04	-2.022226e+01	-9.922400e-02
103	11	9.699030e+01	4.106209e+03	1.254453e+04	-2.037215e+01	-9.952100e-02
104	11	9.689108e+01	4.106209e+03	1.254456e+04	-2.032203e+01	-9.975400e-02
105	11	9.679156e+01	4.106209e+03	1.255071e+04	-2.062824e+01	-9.952500e-02
106	11	9.669180e+01	4.106209e+03	1.255236e+04	-2.076852e+01	-9.971000e-02
107	11	9.659228e+01	4.106209e+03	1.254582e+04	-2.061044e+01	-9.952300e-02
108	11	9.649257e+01	4.106209e+03	1.255317e+04	-2.096702e+01	-9.976100e-02
109	11	9.639304e+01	4.106209e+03	1.255407e+04	-2.090074e+01	-9.940600e-02
110	11	9.629328e+01	4.106209e+03	1.255803e+04	-2.116922e+01	-9.942800e-02
111	11	9.619388e+01	4.106209e+03	1.255236e+04	-2.127478e+01	-9.983600e-02
112	11	9.609445e+01	4.106209e+03	1.255562e+04	-2.129175e+01	-9.986700e-02
113	11	9.599461e+01	4.106209e+03	1.255642e+04	-2.147829e+01	-1.000980e-01
144	11	9.817535e+01	4.106209e+03	1.253107e+04	-1.895326e+01	1.106930e-01
145	11	9.828596e+01	4.106209e+03	1.253809e+04	-1.855590e+01	1.106120e-01
146	11	9.839665e+01	4.106209e+03	1.253898e+04	-1.796519e+01	1.103680e-01
147	11	9.850726e+01	4.106209e+03	1.254055e+04	-1.817964e+01	1.106760e-01
148	11	9.861763e+01	4.106209e+03	12543	-1.826936e+01	1.108190e-01
149	11	9.872831e+01	4.106210e+03	1.254379e+04	-1.804727e+01	1.109430e-01
150	11	9.883912e+01	4.106209e+03	1.254380e+04	-1.779734e+01	1.110320e-01
151	11	9.895007e+01	4.106209e+03	1.254218e+04	-1.788892e+01	1.104650e-01
152	11	9.906110e+01	4.106209e+03	1.254332e+04	-1.790323e+01	1.118320e-01
153	11	9.917156e+01	4.106209e+03	1.254492e+04	-1.768121e+01	1.106210e-01
154	11	9.928340e+01	4.106209e+03	1.254461e+04	-1.763068e+01	1.113490e-01
155	11	9.939402e+01	4.106209e+03	1.254216e+04	-1.718577e+01	1.108090e-01
156	11	9.950537e+01	4.106209e+03	1.254930e+04	-1.711927e+01	1.112050e-01
157	11	9.961617e+01	4.106209e+03	1.255407e+04	-1.686900e+01	1.119810e-01
158	11	9.972738e+01	4.106209e+03	1.254632e+04	-1.692756e+01	1.109620e-01
159	11	9.983936e+01	4.106209e+03	1.254941e+04	-1.656184e+01	1.113300e-01
160	11	9.995032e+01	4.106209e+03	1.255779e+04	-1.626769e+01	1.111260e-01
161	11	1.000617e+02	4.106210e+03	1.256183e+04	-1.630412e+01	1.118850e-01
162	11	1.001728e+02	4.106210e+03	1.255246e+04	-1.626321e+01	1.113580e-01
163	11	1.002847e+02	4.106210e+03	1.255978e+04	-1.572745e+01	1.118100e-01
164	11	1.003960e+02	4.106210e+03	1.255258e+04	-1.537582e+01	1.115120e-01
165	11	1.005078e+02	4.106210e+03	1.254942e+04	-1.532915e+01	1.113440e-01
166	11	1.006193e+02	4.106210e+03	1.255266e+04	-1.564648e+01	1.111970e-01
167	11	1.007307e+02	4.106210e+03	1.256046e+04	-1.544736e+01	1.118490e-01
168	11	1.008419e+02	4.106210e+03	1.255756e+04	-1.530707e+01	1.115660e-01
169	11	1.009537e+02	4.106210e+03	1.254898e+04	-1.489086e+01	1.115410e-01
170	11	1.010653e+02	4.106210e+03	1.254768e+04	-1.443626e+01	1.120370e-01
171	11	1.011768e+02	4.106210e+03	1.254927e+04	-1.432948e+01	1.114750e-01
172	11	1.012889e+02	4.106210e+03	1.254760e+04	-1.438846e+01	1.114360e-01
173	11	1.014004e+02	4.106210e+03	1.254481e+04	-1.404139e+01	1.118820e-01
204	11	9.697331e+01	4.106209e+03	1.255798e+04	-1.979777e+01	-2.043500e-01
205	11	9.676905e+01	4.106209e+03	1.255481e+04	-1.989434e+01	-2.043810e-01
206	11	9.656470e+01	4.106209e+03	1.255314e+04	-2.026887e+01	-2.046510e-01
207	11	9.636032e+01	4.106209e+03	1.255941e+04	-2.031138e+01	-2.049290e-01
208	11	9.615566e+01	4.106209e+03	1.256078e+04	-2.070208e+01	-2.048050e-01
209	11	9.595074e+01	4.106209e+03	1.256204e+04	-2.139160e+01	-2.048140e-01
210	11	9.574593e+01	4.106209e+03	1.256041e+04	-2.155820e+01	-2.052370e-01
211	11	9.554112e+01	4.106209e+03	1.255962e+04	-2.141016e+01	-2.046530e-01
212	11	9.533588e+01	4.106209e+03	1.256122e+04	-2.157350e+01	-2.050810e-01
213	11	9.513123e+01	4.106209e+03	1.255954e+04	-2.161291e+01	-2.052290e-01
214	11	9.492615e+01	4.106208e+03	1.255636e+04	-2.181580e+01	-2.058720e-01
215	11	9.472092e+01	4.106208e+03	1.256277e+04	-2.240442e+01	-2.055430e-01
216	11	9.451505e+01	4.106208e+03	1.256112e+04	-2.253563e+01	-2.049870e-01
217	11	9.430950e+01	4.106208e+03	1.256223e+04	-2.281436e+01	-2.059630e-01
218	11	9.410452e+01	4.106208e+03	1.255973e+04	-2.266307e+01	-2.056070e-01
219	11	9.389855e+01	4.106208e+03	1.256093e+04	-2.245465e+01	-2.055710e-01
220	11	9.369295e+01	4.106208e+03	1.256021e+04	-2.282464e+01	-2.057570e-01
221	11	9.348738e+01	4.106208e+03	1.255978e+04	-2.298914e+01	-2.059280e-01
222	11	9.328162e+01	4.106208e+03	1.255668e+04	-2.313400e+01	-2.059390e-01
223	11	9.307569e+01	4.106208e+03	1.256466e+04	-2.362932e+01	-2.059870e-01
224	11	9.286975e+01	4.106208e+03	1.256873e+04	-2.359662e+01	-2.064470e-01
225	11	9.266376e+01	4.106208e+03	1.257770e+04	-2.389222e+01	-2.058510e-01
226	11	9.245732e+01	4.106208e+03	1.256610e+04	-2.385605e+01	-2.065070e-01
227	11	9.225147e+01	4.106208e+03	1.257789e+04	-2.430263e+01	-2.064560e-01
228	11	9.204496e+01	4.106208e+03	1.257970e+04	-2.473927e+01	-2.064760e-01
229	11	9.183850e+01	4.106208e+03	1.257325e+04	-2.470319e+01	-2.061980e-01
230	11	9.163203e+01	4.106208e+03	1.257832e+04	-2.466725e+01	-2.065390e-01
231	11	9.142583e+01	4.106208e+03	1.258848e+04	-2.461305e+01	-2.067520e-01
232	11	9.121929e+01	4.106208e+03	1.257631e+04	-2.507686e+01	-2.066230e-01
233	11	9.101254e+01	4.106208e+03	1.258282e+04	-2.483521e+01	-2.067870e-01
264	11	9.510104e+01	4.106208e+03	1.254249e+04	-2.218542e+01	2.144320e-01
265	11	9.531528e+01	4.106208e+03	1.253183e+04	-2.213821e+01	2.145430e-01
266	11	9.552971e+01	4.106208e+03	1.253316e+04	-2.181773e+01	2.149460e-01
267	11	9.574426e+01	4.106208e+03	1.252598e+04	-2.150269e+01	2.145970e-01
268	11	9.595920e+01	4.106208e+03	1.253512e+04	-2.136537e+01	2.146510e-01
269	11	9.617380e+01	4.106208e+03	1.252943e+04	-2.121252e+01	2.148050e-01
270	11	9.638845e+01	4.106208e+03	1.253566e+04	-2.096146e+01	2.152880e-01
271	11	9.660326e+01	4.106208e+03	1.252223e+04	-2.056292e+01	2.152310e-01
272	11	9.681854e+01	4.106208e+03	1.253890e+04	-2.020122e+01	2.148760e-01
273	11	9.703377e+01	4.106208e+03	1.253964e+04	-2.011091e+01	2.153530e-01
274	11	9.724865e+01	4.106208e+03	1.253073e+04	-1.983234e+01	2.145550e-01
275	11	9.746400e+01	4.106209e+03	1.254047e+04	-1.952622e+01	2.154470e-01
276	11	9.767856e+01	4.106209e+03	1.253613e+04	-1.937139e+01	2.152540e-01
277	11	9.789401e+01	4.106209e+03	1.253608e+04	-1.916055e+01	2.147210e-01
278	11	9.810926e+01	4.106209e+03	1.253510e+04	-1.890328e+01	2.156740e-01
279	11	9.832398e+01	4.106209e+03	1.253466e+04	-1.859332e+01	2.148990e-01
280	11	9.853965e+01	4.106209e+03	1.253991e+04	-1.818399e+01	2.158410e-01
281	11	9.875455e+01	4.106209e+03	1.253417e+04	-1.833087e+01	2.159410e-01
282	11	9.897039e+01	4.106209e+03	1.253228e+04	-1.770561e+01	2.158950e-01
283	11	9.918633e+01	4.106209e+03	1.253667e+04	-1.746513e+01	2.160910e-01
284	11	9.940223e+01	4.106209e+03	1.254035e+04	-1.727912e+01	2.156610e-01
285	11	9.961832e+01	4.106209e+03	1.254199e+04	-1.677811e+01	2.160940e-01
286	11	9.983398e+01	4.106209e+03	1.253681e+04	-1.615867e+01	2.163860e-01
287	11	1.000501e+02	4.106209e+03	1.254788e+04	-1.607565e+01	2.167830e-01
288	11	1.002665e+02	4.106209e+03	1.254954e+04	-1.566134e+01	2.158730e-01
289	11	1.004832e+02	4.106209e+03	1.254296e+04	-1.530571e+01	2.161760e-01
290	11	1.006991e+02	4.106209e+03	1.255722e+04	-1.496474e+01	2.160810e-01
291	11	1.009153e+02	4.106209e+03	1.255498e+04	-1.487677e+01	2.162390e-01
292	11	1.011314e+02	4.106209e+03	1.254641e+04	-1.438655e+01	2.165340e-01
293	11	1.013476e+02	4.106209e+03	1.254398e+04	-1.398292e+01	2.163770e-01
324	11	8.977338e+01	4.106207e+03	1.260490e+04	-2.539667e+01	-5.221990e-01
325	11	8.925058e+01	4.106207e+03	1.263771e+04	-2.538152e+01	-5.231620e-01
326	11	8.872838e+01	4.106207e+03	1.263251e+04	-2.537542e+01	-5.235230e-01
327	11	8.820522e+01	4.106206e+03	1.262218e+04	-2.535491e+01	-5.235960e-01
328	11	8.768170e+01	4.106206e+03	1.263013e+04	-2.578530e+01	-5.239800e-01
329	11	8.715810e+01	4.106206e+03	1.263183e+04	-2.566717e+01	-5.235590e-01
330	11	8.663412e+01	4.106206e+03	1.263975e+04	-2.554702e+01	-5.247980e-01
331	11	8.611056e+01	4.106206e+03	1.264683e+04	-2.548206e+01	-5.242070e-01
332	11	8.558576e+01	4.106206e+03	1.265041e+04	-2.570633e+01	-5.258560e-01
333	11	8.506155e+01	4.106206e+03	1.264913e+04	-2.566042e+01	-5.251560e-01
334	11	8.453570e+01	4.106206e+03	1.266356e+04	-2.562930e+01	-5.252200e-01
335	11	8.401054e+01	4.106205e+03	1.266091e+04	-2.531049e+01	-5.266810e-01
336	11	8.348532e+01	4.106205e+03	1.265599e+04	-2.501709e+01	-5.261290e-01
337	11	8.295864e+01	4.106205e+03	1.265893e+04	-2.497282e+01	-5.268900e-01
338	11	8.243251e+01	4.106205e+03	1.266918e+04	-2.464470e+01	-5.265370e-01
339	11	8.190562e+01	4.106205e+03	1.265787e+04	-2.432100e+01	-5.283840e-01
340	11	8.137909e+01	4.106205e+03	1.264824e+04	-2.392640e+01	-5.273810e-01
341	11	8.085070e+01	4.106205e+03	1.265574e+04	-2.354087e+01	-5.283970e-01
342	11	8.032332e+01	4.106204e+03	1.266767e+04	-2.285519e+01	-5.281680e-01
343	11	7.979492e+01	4.106204e+03	1.267452e+04	-2.236181e+01	-5.288330e-01
344	11	7.926676e+01	4.106204e+03	1.268049e+04	-2.164316e+01	-5.286330e-01
345	11	7.873792e+01	4.106204e+03	1.268651e+04	-2.144040e+01	-5.293630e-01
346	11	7.820929e+01	4.106204e+03	1.267598e+04	-2.077009e+01	-5.303890e-01
347	11	7.767993e+01	4.106204e+03	1.268567e+04	-2.038695e+01	-5.300850e-01
348	11	7.714954e+01	4.106204e+03	1.269230e+04	-1.961867e+01	-5.300970e-01
349	11	7.661945e+01	4.106204e+03	1.269187e+04	-1.864020e+01	-5.312390e-01
350	11	7.608936e+01	4.106203e+03	1.268817e+04	-1.811302e+01	-5.303410e-01
351	11	7.555812e+01	4.106203e+03	1.268689e+04	-1.737926e+01	-5.319170e-01
352	11	7.502778e+01	4.106203e+03	1.269331e+04	-1.672952e+01	-5.323110e-01
353	11	7.449586e+01	4.106203e+03	1.268128e+04	-1.554086e+01	-5.316690e-01
384	11	8.419661e+01	4.106205e+03	1.258155e+04	-2.571814e+01	5.285770e-01
385	11	8.472388e+01	4.106205e+03	1.255739e+04	-2.615947e+01	5.278440e-01
386	11	8.525245e+01	4.106205e+03	1.256464e+04	-2.614805e+01	5.285990e-01
387	11	8.578030e+01	4.106205e+03	1.257447e+04	-2.589102e+01	5.284560e-01
388	11	8.630890e+01	4.106206e+03	1.256713e+04	-2.607304e+01	5.285500e-01
389	11	8.683735e+01	4.106206e+03	1.256357e+04	-2.613170e+01	5.281520e-01
390	11	8.736590e+01	4.106206e+03	1.257447e+04	-2.609195e+01	5.288250e-01
391	11	8.789406e+01	4.106206e+03	1.256976e+04	-2.581242e+01	5.285120e-01
392	11	8.842288e+01	4.106206e+03	1.255933e+04	-2.575765e+01	5.289640e-01
393	11	8.895139e+01	4.106206e+03	1.255599e+04	-2.611468e+01	5.289640e-01
394	11	8.948036e+01	4.106206e+03	1.255102e+04	-2.547371e+01	5.279970e-01
395	11	9.000932e+01	4.106206e+03	1.253596e+04	-2.526330e+01	5.290380e-01
396	11	9.053732e+01	4.106207e+03	1.255224e+04	-2.521604e+01	5.282970e-01
397	11	9.106636e+01	4.106207e+03	1.254818e+04	-2.498273e+01	5.293600e-01
398	11	9.159465e+01	4.106207e+03	1.253186e+04	-2.482879e+01	5.293800e-01
399	11	9.212401e+01	4.106207e+03	1.253563e+04	-2.368737e+01	5.282640e-01
400	11	9.265339e+01	4.106207e+03	1.252229e+04	-2.328364e+01	5.291230e-01
401	11	9.318166e+01	4.106207e+03	1.252462e+04	-2.315393e+01	5.283900e-01
402	11	9.371078e+01	4.106207e+03	1.253438e+04	-2.290307e+01	5.297330e-01
403	11	9.423917e+01	4.106207e+03	1.252590e+04	-2.282258e+01	5.290060e-01
404	11	9.476891e+01	4.106207e+03	1.251103e+04	-2.202534e+01	5.289050e-01
405	11	9.529791e+01	4.106207e+03	1.252380e+04	-2.154040e+01	5.288070e-01
406	11	9.582682e+01	4.106208e+03	1.251483e+04	-2.101372e+01	5.293190e-01
407	11	9.635562e+01	4.106208e+03	1.252261e+04	-2.063771e+01	5.293140e-01
408	11	9.688494e+01	4.106208e+03	1.251748e+04	-2.003393e+01	5.297450e-01
409	11	9.741426e+01	4.106208e+03	1.252421e+04	-1.955035e+01	5.296500e-01
410	11	9.794400e+01	4.106208e+03	1.251194e+04	-1.896731e+01	5.297920e-01
411	11	9.847365e+01	4.106208e+03	1.252317e+04	-1.812781e+01	5.303360e-01
412	11	9.900344e+01	4.106208e+03	1.251743e+04	-1.763763e+01	5.294570e-01
413	11	9.953378e+01	4.106208e+03	1.251546e+04	-1.678204e+01	5.305940e-01
444	11	7.706207e+01	4.106203e+03	1.273609e+04	-1.892325e+01	-1.064701e+00
445	11	7.600376e+01	4.106203e+03	1.272828e+04	-1.758166e+01	-1.066085e+00
446	11	7.494413e+01	4.106203e+03	1.273660e+04	-1.590981e+01	-1.066646e+00
447	11	7.388312e+01	4.106202e+03	1.273227e+04	-1.493705e+01	-1.066962e+00
448	11	7.282154e+01	4.106202e+03	1.273399e+04	-1.262207e+01	-1.068358e+00
449	11	7.175966e+01	4.106202e+03	1.273568e+04	-1.007736e+01	-1.069013e+00
450	11	7.069638e+01	4.106201e+03	1.274803e+04	-8.510075e+00	-1.070019e+00
451	11	6.963245e+01	4.106201e+03	1.275525e+04	-6.632197e+00	-1.070224e+00
452	11	6.856753e+01	4.106201e+03	1.275963e+04	-5.345349e+00	-1.071549e+00
453	11	6.750239e+01	4.106201e+03	1.277002e+04	-2.387758e+00	-1.071753e+00
454	11	6.643594e+01	4.106200e+03	1.276027e+04	3.606030e-01	-1.072967e+00
455	11	6.536929e+01	4.106200e+03	1.276033e+04	2.793425e+00	-1.073718e+00
456	11	6.430142e+01	4.106200e+03	1.275775e+04	4.466942e+00	-1.074301e+00
457	11	6.323281e+01	4.106199e+03	1.276227e+04	7.612662e+00	-1.074911e+00
458	11	6.216362e+01	4.106199e+03	1.277001e+04	9.722948e+00	-1.075762e+00
459	11	6.109383e+01	4.106199e+03	1.276565e+04	1.257098e+01	-1.075422e+00
460	11	6.002318e+01	4.106199e+03	1.276725e+04	1.572287e+01	-1.076545e+00
461	11	5.895288e+01	4.106198e+03	1.277138e+04	1.827035e+01	-1.076913e+00
462	11	5.788145e+01	4.106198e+03	1.276103e+04	2.102724e+01	-1.076749e+00
463	11	5.680966e+01	4.106198e+03	1.276373e+04	2.471134e+01	-1.078019e+00
464	11	5.573804e+01	4.106197e+03	1.276724e+04	2.666670e+01	-1.077553e+00
465	11	5.466514e+01	4.106197e+03	1.279311e+04	3.038776e+01	-1.078484e+00
466	11	5.359272e+01	4.106197e+03	1.278951e+04	3.319413e+01	-1.078895e+00
467	11	5.251936e+01	4.106197e+03	1.277427e+04	3.492669e+01	-1.079209e+00
468	11	5.144560e+01	4.106197e+03	1.277482e+04	3.719521e+01	-1.079208e+00
469	11	5.037153e+01	4.106197e+03	1.277424e+04	3.955987e+01	-1.079017e+00
470	11	4.929745e+01	4.106196e+03	1.275313e+04	4.191366e+01	-1.079021e+00
471	11	4.822357e+01	4.106196e+03	1.275461e+04	4.424534e+01	-1.080127e+00
472	11	4.714968e+01	4.106196e+03	1.274860e+04	4.694364e+01	-1.079721e+00
473	11	4.607469e+01	4.106196e+03	1.275469e+04	4.891119e+01	-1.079402e+00
504	11	6.492836e+01	4.106199e+03	1.266877e+04	2.790347e+00	1.052412e+00
505	11	6.598126e+01	4.106200e+03	1.266279e+04	3.554310e-01	1.052638e+00
506	11	6.703367e+01	4.106200e+03	1.266177e+04	-2.210833e+00	1.053238e+00
507	11	6.808631e+01	4.106200e+03	1.264942e+04	-4.401312e+00	1.052926e+00
508	11	6.913955e+01	4.106201e+03	1.264374e+04	-6.399258e+00	1.053519e+00
509	11	7.019247e+01	4.106201e+03	1.263907e+04	-8.229532e+00	1.053182e+00
510	11	7.124599e+01	4.106201e+03	1.261523e+04	-1.098623e+01	1.054119e+00
511	11	7.229917e+01	4.106201e+03	1.260972e+04	-1.271445e+01	1.052851e+00
512	11	7.335329e+01	4.106202e+03	1.261433e+04	-1.412894e+01	1.053982e+00
513	11	7.440614e+01	4.106202e+03	1.259351e+04	-1.641726e+01	1.053376e+00
514	11	7.546013e+01	4.106202e+03	1.258573e+04	-1.819080e+01	1.053589e+00
515	11	7.651350e+01	4.106202e+03	1.257615e+04	-1.963759e+01	1.054097e+00
516	11	7.756709e+01	4.106203e+03	1.256889e+04	-2.075085e+01	1.053835e+00
517	11	7.862119e+01	4.106203e+03	1.256701e+04	-2.200293e+01	1.053656e+00
518	11	7.967502e+01	4.106203e+03	1.254699e+04	-2.299905e+01	1.054536e+00
519	11	8.072868e+01	4.106203e+03	1.254921e+04	-2.387135e+01	1.053661e+00
520	11	8.178321e+01	4.106204e+03	1.255531e+04	-2.442085e+01	1.054053e+00
521	11	8.283688e+01	4.106204e+03	1.254555e+04	-2.453387e+01	1.054311e+00
522	11	8.389093e+01	4.106204e+03	1.253713e+04	-2.551880e+01	1.054197e+00
523	11	8.494524e+01	4.106204e+03	1.252156e+04	-2.594609e+01	1.054306e+00
524	11	8.599944e+01	4.106205e+03	1.253038e+04	-2.663625e+01	1.054013e+00
525	11	8.705374e+01	4.106205e+03	1.252298e+04	-2.661167e+01	1.054405e+00
526	11	8.810776e+01	4.106205e+03	1.253517e+04	-2.644571e+01	1.054461e+00
527	11	8.916216e+01	4.106205e+03	1.252379e+04	-2.595700e+01	1.053530e+00
528	11	9.021662e+01	4.106206e+03	1.251076e+04	-2.561108e+01	1.054025e+00
529	11	9.127015e+01	4.106206e+03	1.250597e+04	-2.495786e+01	1.053949e+00
530	11	9.232418e+01	4.106206e+03	1.250598e+04	-2.401337e+01	1.053408e+00
531	11	9.337813e+01	4.106206e+03	1.249691e+04	-2.316414e+01	1.053020e+00
532	11	9.443153e+01	4.106206e+03	1.249401e+04	-2.287139e+01	1.052983e+00
533	11	9.548455e+01	4.106207e+03	1.248720e+04	-2.238043e+01	1.000656e+00
564	11	5.088884e+01	4.106196e+03	1.279220e+04	3.952562e+01	-2.134794e+00
565	11	4.875385e+01	4.106196e+03	1.277500e+04	4.382903e+01	-2.135130e+00
566	11	4.661906e+01	4.106195e+03	1.276077e+04	4.783996e+01	-2.133962e+00
567	11	4.448393e+01	4.106195e+03	1.273639e+04	5.227594e+01	-2.133077e+00
568	11	4.234996e+01	4.106195e+03	1.272275e+04	5.620799e+01	-2.132292e+00
569	11	4.021689e+01	4.106194e+03	1.270462e+04	5.918304e+01	-2.129777e+00
570	11	3.808460e+01	4.106194e+03	1.270145e+04	6.124780e+01	-2.127653e+00
571	11	3.595482e+01	4.106194e+03	1.268165e+04	6.298431e+01	-2.125509e+00
572	11	3.382717e+01	4.106194e+03	1.267499e+04	6.439955e+01	-2.123280e+00
573	11	3.170166e+01	4.106193e+03	1.267506e+04	6.453216e+01	-2.121710e+00
574	11	2.957838e+01	4.106193e+03	1.267070e+04	6.473276e+01	-2.118609e+00
575	11	2.745667e+01	4.106193e+03	1.266094e+04	6.377617e+01	-2.117521e+00
576	11	2.533806e+01	4.106193e+03	1.267110e+04	6.239639e+01	-2.114855e+00
577	11	2.322054e+01	4.106193e+03	1.267197e+04	5.958326e+01	-2.112662e+00
578	11	2.110568e+01	4.106193e+03	1.265976e+04	5.652560e+01	-2.111681e+00
579	11	1.899302e+01	4.106193e+03	1.265479e+04	5.281555e+01	-2.110034e+00
580	11	1.688134e+01	4.106193e+03	1.265211e+04	4.818792e+01	-2.108653e+00
581	11	1.477130e+01	4.106193e+03	1.268058e+04	4.277935e+01	-2.106437e+00
582	11	1.266265e+01	4.106193e+03	1.268945e+04	3.701410e+01	-2.105473e+00
583	11	1.055621e+01	4.106193e+03	1.270246e+04	3.064244e+01	-2.103784e+00
584	11	8.450743e+00	4.106193e+03	1.270231e+04	2.383339e+01	-2.102102e+00
585	11	6.346958e+00	4.106193e+03	1.271675e+04	1.663584e+01	-2.101718e+00
586	11	4.244856e+00	4.106193e+03	1.274525e+04	9.319945e+00	-2.100173e+00
587	11	2.143138e+00	4.106193e+03	1.276281e+04	1.835787e+00	-2.097946e+00
588	11	4.296500e-02	4.106193e+03	1.278191e+04	-6.154367e+00	-2.097109e+00
589	11	-2.054981e+00	4.106193e+03	1.281250e+04	-1.367491e+01	-2.097051e+00
590	11	-4.152089e+00	4.106193e+03	1.282156e+04	-2.105123e+01	-2.096098e+00
591	11	-6.249140e+00	4.106193e+03	1.282059e+04	-2.846163e+01	-2.095598e+00
592	11	-8.345239e+00	4.106193e+03	1.282785e+04	-3.529036e+01	-2.095241e+00
593	11	-1.044084e+01	4.106193e+03	1.284075e+04	-4.189759e+01	-2.095217e+00
624	11	2.638083e+01	4.106193e+03	1.288784e+04	6.402275e+01	2.103546e+00
625	11	2.848303e+01	4.106193e+03	1.290035e+04	6.557605e+01	2.104972e+00
626	11	3.058658e+01	4.106193e+03	1.291318e+04	6.655484e+01	2.106749e+00
627	11	3.269155e+01	4.106193e+03	1.290203e+04	6.672115e+01	2.107407e+00
628	11	3.479830e+01	4.106193e+03	1.288425e+04	6.601985e+01	2.108498e+00
629	11	3.690570e+01	4.106194e+03	1.288177e+04	6.461344e+01	2.109225e+00
630	11	3.901420e+01	4.106194e+03	1.287490e+04	6.220414e+01	2.109419e+00
631	11	4.112343e+01	4.106194e+03	1.285589e+04	5.864129e+01	2.110580e+00
632	11	4.323285e+01	4.106194e+03	1.284475e+04	5.552647e+01	2.110020e+00
633	11	4.534343e+01	4.106194e+03	1.283308e+04	5.183737e+01	2.110572e+00
634	11	4.745345e+01	4.106195e+03	1.280139e+04	4.759768e+01	2.111480e+00
635	11	4.956402e+01	4.106195e+03	1.280585e+04	4.235376e+01	2.110774e+00
636	11	5.167550e+01	4.106196e+03	1.278448e+04	3.760071e+01	2.112287e+00
637	11	5.378627e+01	4.106196e+03	1.276510e+04	3.277928e+01	2.112086e+00
638	11	5.589856e+01	4.106196e+03	1.274715e+04	2.734646e+01	2.112127e+00
639	11	5.801064e+01	4.106197e+03	1.274089e+04	2.159506e+01	2.112351e+00
640	11	6.012277e+01	4.106197e+03	1.272532e+04	1.625928e+01	2.112040e+00
641	11	6.223512e+01	4.106198e+03	1.268573e+04	9.399684e+00	2.111920e+00
642	11	6.434716e+01	4.106198e+03	1.265677e+04	4.399300e+00	2.111590e+00
643	11	6.645908e+01	4.106199e+03	1.264329e+04	-5.998110e-01	2.111106e+00
644	11	6.857067e+01	4.106200e+03	1.262070e+04	-5.556928e+00	2.111679e+00
645	11	7.068178e+01	4.106200e+03	1.258466e+04	-9.613438e+00	2.109974e+00
646	11	7.279346e+01	4.106201e+03	1.256106e+04	-1.351488e+01	2.109099e+00
647	11	7.490343e+01	4.106201e+03	1.253547e+04	-1.704032e+01	2.108945e+00
648	11	7.701253e+01	4.106202e+03	1.251464e+04	-2.037880e+01	2.108380e+00
649	11	7.912148e+01	4.106202e+03	1.249657e+04	-2.302274e+01	2.106784e+00
650	11	8.122986e+01	4.106203e+03	1.248478e+04	-2.473846e+01	2.107298e+00
651	11	8.333664e+01	4.106203e+03	1.247132e+04	-2.617934e+01	2.105740e+00
652	11	8.544394e+01	4.106204e+03	1.245133e+04	-2.664758e+01	2.104975e+00
653	11	8.754968e+01	4.106204e+03	1.244157e+04	-2.673164e+01	2.103647e+00
684	11	-2.543534e+01	4.106194e+03	1.299578e+04	-7.490186e+01	-5.273426e+00
685	11	-3.070020e+01	4.106194e+03	1.304209e+04	-7.690833e+01	-5.281123e+00
686	11	-3.597363e+01	4.106195e+03	1.304038e+04	-7.465997e+01	-5.284691e+00
687	11	-4.125475e+01	4.106196e+03	1.300522e+04	-6.817908e+01	-5.285679e+00
688	11	-4.653944e+01	4.106196e+03	1.295874e+04	-5.709632e+01	-5.283932e+00
689	11	-5.182512e+01	4.106197e+03	1.288634e+04	-4.401622e+01	-5.279759e+00
690	11	-5.710905e+01	4.106198e+03	1.279844e+04	-2.826093e+01	-5.274250e+00
691	11	-6.238881e+01	4.106200e+03	1.271954e+04	-1.205602e+01	-5.265351e+00
692	11	-6.766306e+01	4.106201e+03	1.261617e+04	3.371093e+00	-5.256693e+00
693	11	-7.292841e+01	4.106202e+03	1.249438e+04	1.665401e+01	-5.246694e+00
694	11	-7.818510e+01	4.106203e+03	1.239961e+04	2.660189e+01	-5.236519e+00
695	11	-8.343180e+01	4.106205e+03	1.233204e+04	3.286844e+01	-5.228594e+00
696	11	-8.866832e+01	4.106205e+03	1.228492e+04	3.552555e+01	-5.221088e+00
697	11	-9.389691e+01	4.106206e+03	1.226169e+04	3.452339e+01	-5.216274e+00
698	11	-9.911800e+01	4.106207e+03	1.225792e+04	2.999694e+01	-5.214141e+00
699	11	-1.043343e+02	4.106207e+03	1.230373e+04	2.322468e+01	-5.214461e+00
700	11	-1.095484e+02	4.106207e+03	1.237187e+04	1.424026e+01	-5.218646e+00
701	11	-1.147629e+02	4.106207e+03	1.244844e+04	4.187237e+00	-5.225266e+00
702	11	-1.199815e+02	4.106207e+03	1.256124e+04	-5.114616e+00	-5.236761e+00
703	11	-1.252068e+02	4.106206e+03	1.266579e+04	-1.336352e+01	-5.249364e+00
704	11	-1.304435e+02	4.106206e+03	1.276550e+04	-1.934532e+01	-5.263159e+00
705	11	-1.356929e+02	4.106204e+03	1.284306e+04	-2.232261e+01	-5.276391e+00
706	11	-1.409561e+02	4.106203e+03	1.291859e+04	-2.286783e+01	-5.290044e+00
707	11	-1.462325e+02	4.106202e+03	1.297048e+04	-1.930470e+01	-5.302145e+00
708	11	-1.515225e+02	4.106200e+03	1.299795e+04	-1.147300e+01	-5.311161e+00
709	11	-1.568246e+02	4.106199e+03	1.302075e+04	-1.705213e+00	-5.317804e+00
710	11	-1.621358e+02	4.106198e+03	1.299196e+04	9.199145e+00	-5.320026e+00
711	11	-1.674536e+02	4.106196e+03	1.294348e+04	2.304808e+01	-5.320045e+00
712	11	-1.727736e+02	4.106195e+03	1.290823e+04	3.619912e+01	-5.316235e+00
713	11	-1.780937e+02	4.106194e+03	1.282466e+04	4.844630e+01	-5.308619e+00
744	11	-8.847003e+01	4.106205e+03	1.275964e+04	3.136074e+01	5.282703e+00
745	11	-8.319897e+01	4.106204e+03	1.284190e+04	2.902959e+01	5.294336e+00
746	11	-7.791627e+01	4.106203e+03	1.288368e+04	2.301642e+01	5.303235e+00
747	11	-7.262193e+01	4.106202e+03	1.293758e+04	1.275212e+01	5.310536e+00
748	11	-6.731870e+01	4.106201e+03	1.293380e+04	5.940940e-01	5.313237e+00
749	11	-6.200816e+01	4.106199e+03	1.290881e+04	-1.313521e+01	5.314296e+00
750	11	-5.669492e+01	4.106198e+03	1.288710e+04	-2.845368e+01	5.310195e+00
751	11	-5.138063e+01	4.106197e+03	1.285287e+04	-4.248832e+01	5.304989e+00
752	11	-4.607043e+01	4.106196e+03	1.278466e+04	-5.567649e+01	5.298274e+00
753	11	-4.076544e+01	4.106195e+03	1.273371e+04	-6.565496e+01	5.287896e+00
754	11	-3.546717e+01	4.106194e+03	1.268093e+04	-7.202215e+01	5.275042e+00
755	11	-3.017927e+01	4.106194e+03	1.262822e+04	-7.310488e+01	5.264536e+00
756	11	-2.490423e+01	4.106193e+03	1.261072e+04	-7.047231e+01	5.255161e+00
757	11	-1.963970e+01	4.106193e+03	1.259983e+04	-6.351557e+01	5.248636e+00
758	11	-1.438453e+01	4.106192e+03	1.259021e+04	-5.201977e+01	5.243684e+00
759	11	-9.135899e+00	4.106192e+03	1.264932e+04	-3.675639e+01	5.241054e+00
760	11	-3.892215e+00	4.106192e+03	1.270196e+04	-1.845182e+01	5.240574e+00
761	11	1.348838e+00	4.106192e+03	1.275255e+04	7.664010e-01	5.245254e+00
762	11	6.589412e+00	4.106192e+03	1.283919e+04	2.003512e+01	5.251272e+00
763	11	1.183467e+01	4.106192e+03	1.291164e+04	3.723586e+01	5.258090e+00
764	11	1.708594e+01	4.106192e+03	1.297271e+04	5.159568e+01	5.267620e+00
765	11	2.234403e+01	4.106192e+03	1.302776e+04	6.213139e+01	5.276168e+00
766	11	2.761165e+01	4.106192e+03	1.305799e+04	6.843831e+01	5.283995e+00
767	11	3.288782e+01	4.106192e+03	1.307699e+04	6.889520e+01	5.292285e+00
768	11	3.817181e+01	4.106193e+03	1.306220e+04	6.533573e+01	5.297472e+00
769	11	4.346410e+01	4.106193e+03	1.301918e+04	5.846011e+01	5.299623e+00
770	11	4.876157e+01	4.106194e+03	1.294543e+04	4.703412e+01	5.300141e+00
771	11	5.406119e+01	4.106195e+03	1.286477e+04	3.403696e+01	5.296610e+00
772	11	5.936133e+01	4.106196e+03	1.279288e+04	1.960034e+01	5.290837e+00
773	11	6.465794e+01	4.106198e+03	1.268813e+04	5.044894e+00	5.283744e+00
804	11	-1.495861e+02	4.106200e+03	1.318765e+04	-1.459386e+01	-1.063045e+01
805	11	-1.601897e+02	4.106198e+03	1.324203e+04	4.424664e+00	-1.062966e+01
806	11	-1.708202e+02	4.106195e+03	1.315233e+04	3.004859e+01	-1.060392e+01
807	11	-1.814498e+02	4.106193e+03	1.293343e+04	5.293718e+01	-1.056074e+01
808	11	-1.920537e+02	4.106192e+03	1.265197e+04	6.462904e+01	-1.051793e+01
809	11	-2.026145e+02	4.106191e+03	1.243043e+04	5.847203e+01	-1.048952e+01
810	11	-2.131324e+02	4.106191e+03	1.232681e+04	3.458372e+01	-1.048267e+01
811	11	-2.236219e+02	4.106191e+03	1.243503e+04	-1.350304e+00	-1.049930e+01
812	11	-2.341046e+02	4.106192e+03	1.263909e+04	-3.915110e+01	-1.053232e+01
813	11	-2.446039e+02	4.106192e+03	1.287810e+04	-6.829832e+01	-1.056623e+01
814	11	-2.551362e+02	4.106194e+03	1.307694e+04	-8.018040e+01	-1.058677e+01
815	11	-2.657024e+02	4.106195e+03	1.314026e+04	-7.224802e+01	-1.058695e+01
816	11	-2.762892e+02	4.106196e+03	1.305052e+04	-4.829037e+01	-1.056298e+01
817	11	-2.868762e+02	4.106199e+03	1.285863e+04	-1.557418e+01	-1.052300e+01
818	11	-2.974391e+02	4.106201e+03	1.256745e+04	1.407173e+01	-1.047961e+01
819	11	-3.079621e+02	4.106204e+03	1.228188e+04	3.376344e+01	-1.044718e+01
820	11	-3.184418e+02	4.106205e+03	1.209670e+04	3.769078e+01	-1.043202e+01
821	11	-3.288889e+02	4.106206e+03	1.208395e+04	2.794347e+01	-1.044757e+01
822	11	-3.393209e+02	4.106206e+03	1.224690e+04	9.235130e+00	-1.048648e+01
823	11	-3.497685e+02	4.106206e+03	1.254804e+04	-9.241543e+00	-1.053794e+01
824	11	-3.602550e+02	4.106204e+03	1.286829e+04	-2.019825e+01	-1.058900e+01
825	11	-3.707929e+02	4.106201e+03	1.311537e+04	-1.821561e+01	-1.062390e+01
826	11	-3.813819e+02	4.106198e+03	1.323411e+04	-3.527034e+00	-1.063276e+01
827	11	-3.920058e+02	4.106196e+03	1.318963e+04	2.064110e+01	-1.061463e+01
828	11	-4.026386e+02	4.106194e+03	1.302122e+04	4.543751e+01	-1.057716e+01
829	11	-4.132532e+02	4.106192e+03	1.274763e+04	6.266203e+01	-1.053111e+01
830	11	-4.238304e+02	4.106192e+03	1.249408e+04	6.333150e+01	-1.049722e+01
831	11	-4.343615e+02	4.106191e+03	1.232909e+04	4.482538e+01	-1.048134e+01
832	11	-4.448587e+02	4.106191e+03	1.236193e+04	1.232422e+01	-1.049085e+01
833	11	-4.553400e+02	4.106191e+03	1.255115e+04	-2.605355e+01	-1.051818e+01
864	11	-2.806617e+02	4.106197e+03	1.306044e+04	-2.933247e+01	1.058750e+01
865	11	-2.700498e+02	4.106195e+03	1.291881e+04	-5.617295e+01	1.054928e+01
866	11	-2.594623e+02	4.106194e+03	1.270635e+04	-7.126339e+01	1.051064e+01
867	11	-2.489130e+02	4.106192e+03	1.252596e+04	-6.933366e+01	1.048433e+01
868	11	-2.384024e+02	4.106191e+03	1.245601e+04	-4.902355e+01	1.047986e+01
869	11	-2.279181e+02	4.106191e+03	1.254157e+04	-1.512046e+01	1.050130e+01
870	11	-2.174382e+02	4.106191e+03	1.274068e+04	2.338969e+01	1.053848e+01
871	11	-2.069369e+02	4.106191e+03	1.299974e+04	5.454286e+01	1.057914e+01
872	11	-1.963984e+02	4.106191e+03	1.321111e+04	7.024232e+01	1.060896e+01
873	11	-1.858193e+02	4.106192e+03	1.327725e+04	6.734754e+01	1.061563e+01
874	11	-1.752103e+02	4.106194e+03	1.316715e+04	4.757029e+01	1.059863e+01
875	11	-1.645947e+02	4.106196e+03	1.295515e+04	1.866174e+01	1.056084e+01
876	11	-1.539960e+02	4.106199e+03	1.264492e+04	-9.262597e+00	1.051581e+01
877	11	-1.434352e+02	4.106201e+03	1.231518e+04	-2.676541e+01	1.047519e+01
878	11	-1.329194e+02	4.106204e+03	1.207310e+04	-2.990270e+01	1.045396e+01
879	11	-1.224442e+02	4.106205e+03	1.199351e+04	-1.907127e+01	1.045833e+01
880	11	-1.119902e+02	4.106206e+03	1.209936e+04	-1.294720e-01	1.048710e+01
881	11	-1.015319e+02	4.106206e+03	1.236869e+04	1.822321e+01	1.052955e+01
882	11	-9.104481e+01	4.106205e+03	1.267264e+04	2.847300e+01	1.057601e+01
883	11	-8.051526e+01	4.106203e+03	1.293335e+04	2.529467e+01	1.060865e+01
884	11	-6.993925e+01	4.106200e+03	1.308879e+04	7.989174e+00	1.061465e+01
885	11	-5.933060e+01	4.106198e+03	1.309458e+04	-1.930505e+01	1.059849e+01
886	11	-4.871595e+01	4.106196e+03	1.298489e+04	-4.748588e+01	1.056277e+01
887	11	-3.811746e+01	4.106194e+03	1.279094e+04	-6.757010e+01	1.052262e+01
888	11	-2.755469e+01	4.106193e+03	1.258447e+04	-7.247780e+01	1.049185e+01
889	11	-1.703207e+01	4.106192e+03	1.247350e+04	-5.797207e+01	1.047812e+01
890	11	-6.540219e+00	4.106191e+03	1.250807e+04	-2.756555e+01	1.049183e+01
891	11	3.937903e+00	4.106191e+03	1.266209e+04	1.037797e+01	1.052528e+01
892	11	1.442974e+01	4.106191e+03	1.289835e+04	4.532028e+01	1.056527e+01
893	11	2.495502e+01	4.106191e+03	1.312647e+04	6.709811e+01	1.059977e+01
924	11	-3.952093e+02	4.106195e+03	1.337347e+04	2.514007e+01	-2.107528e+01
925	11	-4.164341e+02	4.106192e+03	1.288046e+04	5.838838e+01	-2.096660e+01
926	11	-4.375094e+02	4.106190e+03	1.230821e+04	3.474424e+01	-2.102647e+01
927	11	-4.584760e+02	4.106191e+03	1.243575e+04	-3.539765e+01	-2.115898e+01
928	11	-4.795025e+02	4.106193e+03	1.297201e+04	-8.032430e+01	-2.117508e+01
929	11	-5.006615e+02	4.106195e+03	1.315407e+04	-5.468292e+01	-2.103044e+01
930	11	-5.218365e+02	4.106200e+03	1.271349e+04	8.223505e+00	-2.089584e+01
931	11	-5.428670e+02	4.106204e+03	1.208705e+04	3.980530e+01	-2.093400e+01
932	11	-5.637628e+02	4.106205e+03	1.205998e+04	1.808064e+01	-2.111674e+01
933	11	-5.846968e+02	4.106203e+03	1.273464e+04	-1.348115e+01	-2.124648e+01
934	11	-6.058136e+02	4.106198e+03	1.334458e+04	-3.892205e+00	-2.118655e+01
935	11	-6.270600e+02	4.106193e+03	1.328244e+04	3.996842e+01	-2.102684e+01
936	11	-6.482466e+02	4.106191e+03	1.265239e+04	5.890184e+01	-2.096790e+01
937	11	-6.692734e+02	4.106190e+03	1.227010e+04	1.426806e+01	-2.107227e+01
938	11	-6.902413e+02	4.106191e+03	1.260050e+04	-5.643877e+01	-2.118407e+01
939	11	-7.113136e+02	4.106193e+03	1.309499e+04	-7.958535e+01	-2.114171e+01
940	11	-7.324977e+02	4.106197e+03	1.305951e+04	-3.462418e+01	-2.097637e+01
941	11	-7.536394e+02	4.106202e+03	1.248353e+04	2.463583e+01	-2.088557e+01
942	11	-7.746157e+02	4.106205e+03	1.198253e+04	3.763685e+01	-2.098390e+01
943	11	-7.955013e+02	4.106205e+03	1.221430e+04	5.671518e+00	-2.117399e+01
944	11	-8.164852e+02	4.106201e+03	1.297905e+04	-1.637211e+01	-2.124688e+01
945	11	-8.376592e+02	4.106196e+03	1.340447e+04	8.173980e+00	-2.113463e+01
946	11	-8.589061e+02	4.106192e+03	1.310615e+04	5.145851e+01	-2.098777e+01
947	11	-8.800407e+02	4.106191e+03	1.245682e+04	5.093660e+01	-2.098819e+01
948	11	-9.010285e+02	4.106190e+03	1.230331e+04	-9.383882e+00	-2.111837e+01
949	11	-9.220167e+02	4.106192e+03	1.277491e+04	-7.236706e+01	-2.119063e+01
950	11	-9.431350e+02	4.106194e+03	1.316758e+04	-7.201520e+01	-2.109298e+01
951	11	-9.643257e+02	4.106198e+03	1.291718e+04	-1.316937e+01	-2.093011e+01
952	11	-9.854187e+02	4.106203e+03	1.226868e+04	3.575529e+01	-2.089683e+01
953	11	-1.006349e+03	4.106205e+03	1.197310e+04	3.023279e+01	-2.104595e+01
984	11	-6.702274e+02	4.106190e+03	1.254534e+04	1.184632e+01	2.117876e+01
985	11	-6.492059e+02	4.106190e+03	1.311713e+04	6.727622e+01	2.123528e+01
986	11	-6.280272e+02	4.106192e+03	1.338645e+04	5.752803e+01	2.111007e+01
987	11	-6.067919e+02	4.106197e+03	1.293912e+04	2.433915e+00	2.094211e+01
988	11	-5.856818e+02	4.106202e+03	1.216360e+04	-3.194819e+01	2.092303e+01
989	11	-5.647397e+02	4.106205e+03	1.186388e+04	-1.275194e+01	2.106743e+01
990	11	-5.438167e+02	4.106204e+03	1.236702e+04	1.956995e+01	2.120266e+01
991	11	-5.227493e+02	4.106200e+03	1.303955e+04	1.225701e+01	2.116816e+01
992	11	-5.015466e+02	4.106196e+03	1.316731e+04	-3.618617e+01	2.102504e+01
993	11	-4.803784e+02	4.106192e+03	1.273998e+04	-6.833489e+01	2.096279e+01
994	11	-4.593534e+02	4.106190e+03	1.241141e+04	-3.613302e+01	2.107045e+01
995	11	-4.383906e+02	4.106190e+03	1.270633e+04	3.532842e+01	2.121552e+01
996	11	-4.173202e+02	4.106191e+03	1.327631e+04	7.263839e+01	2.121105e+01
997	11	-3.961046e+02	4.106194e+03	1.330164e+04	4.255619e+01	2.104858e+01
998	11	-3.748936e+02	4.106199e+03	1.267603e+04	-1.370197e+01	2.091195e+01
999	11	-3.538450e+02	4.106203e+03	1.197506e+04	-3.074257e+01	2.095762e+01
1000	11	-3.329331e+02	4.106205e+03	1.193946e+04	-4.981100e-01	2.112123e+01
1001	11	-3.119754e+02	4.106203e+03	1.260954e+04	2.320804e+01	2.121255e+01
1002	11	-2.908542e+02	4.106198e+03	1.313665e+04	-1.755607e+00	2.112592e+01
1003	11	-2.696417e+02	4.106194e+03	1.305435e+04	-5.249804e+01	2.098802e+01
1004	11	-2.485157e+02	4.106191e+03	1.257168e+04	-6.541363e+01	2.098199e+01
1005	11	-2.275277e+02	4.106190e+03	1.243872e+04	-1.402931e+01	2.112466e+01
1006	11	-2.065457e+02	4.106190e+03	1.290252e+04	5.463269e+01	2.123689e+01
1007	11	-1.854211e+02	4.106191e+03	1.337693e+04	7.032664e+01	2.116929e+01
1008	11	-1.641842e+02	4.106195e+03	1.316907e+04	2.411539e+01	2.099093e+01
1009	11	-1.430149e+02	4.106200e+03	1.242467e+04	-2.552465e+01	2.090570e+01
1010	11	-1.220240e+02	4.106204e+03	1.187196e+04	-2.434881e+01	2.100588e+01
1011	11	-1.011183e+02	4.106205e+03	1.212330e+04	1.096636e+01	2.116942e+01
1012	11	-8.011238e+01	4.106202e+03	1.283502e+04	2.119482e+01	2.120048e+01
1013	11	-5.894296e+01	4.106197e+03	1.319363e+04	-1.867319e+01	2.107605e+01
1044	11	-1.118495e+03	4.106190e+03	1.249439e+04	7.753660e+00	-5.272255e+01
1045	11	-1.171136e+03	4.106194e+03	1.300763e+04	-6.460128e+01	-5.248979e+01
1046	11	-1.223859e+03	4.106203e+03	1.213335e+04	3.649092e+01	-5.291945e+01
1047	11	-1.276349e+03	4.106198e+03	1.306580e+04	6.572459e+00	-5.257150e+01
1048	11	-1.329268e+03	4.106190e+03	1.273551e+04	3.260985e+01	-5.282320e+01
1049	11	-1.381839e+03	4.106192e+03	1.284741e+04	-7.111044e+01	-5.241786e+01
1050	11	-1.434663e+03	4.106201e+03	1.241961e+04	2.140767e+01	-5.290960e+01
1051	11	-1.487081e+03	4.106201e+03	1.264011e+04	9.452201e+00	-5.259908e+01
1052	11	-1.539990e+03	4.106191e+03	1.308528e+04	3.780718e+01	-5.281399e+01
1053	11	-1.592589e+03	4.106190e+03	1.261064e+04	-5.222072e+01	-5.247367e+01
1054	11	-1.645403e+03	4.106198e+03	1.277966e+04	-1.010064e+01	-5.278407e+01
1055	11	-1.697877e+03	4.106203e+03	1.223050e+04	2.336333e+01	-5.271909e+01
1056	11	-1.750661e+03	4.106193e+03	1.330050e+04	2.774999e+01	-5.271961e+01
1057	11	-1.803380e+03	4.106190e+03	1.245481e+04	-1.734370e+01	-5.261588e+01
1058	11	-1.856100e+03	4.106195e+03	1.299116e+04	-4.723290e+01	-5.260040e+01
1059	11	-1.908716e+03	4.106204e+03	1.206565e+04	3.505346e+01	-5.285596e+01
1060	11	-1.961316e+03	4.106196e+03	1.326324e+04	1.314253e+01	-5.261092e+01
1061	11	-2.014172e+03	4.106190e+03	1.256275e+04	1.744230e+01	-5.276423e+01
1062	11	-2.066783e+03	4.106193e+03	1.297279e+04	-6.985478e+01	-5.245786e+01
1063	11	-2.119547e+03	4.106203e+03	1.219212e+04	3.341206e+01	-5.292903e+01
1064	11	-2.172005e+03	4.106199e+03	1.293500e+04	6.741692e+00	-5.256660e+01
1065	11	-2.224934e+03	4.106190e+03	1.283969e+04	3.705846e+01	-5.283197e+01
1066	11	-2.277501e+03	4.106191e+03	1.276788e+04	-6.838358e+01	-5.242027e+01
1067	11	-2.330332e+03	4.106200e+03	1.252334e+04	1.216878e+01	-5.288097e+01
1068	11	-2.382753e+03	4.106202e+03	1.250358e+04	1.334250e+01	-5.262910e+01
1069	11	-2.435634e+03	4.106192e+03	1.317689e+04	3.620608e+01	-5.279525e+01
1070	11	-2.488263e+03	4.106190e+03	1.253233e+04	-4.270689e+01	-5.251203e+01
1071	11	-2.541058e+03	4.106197e+03	1.286068e+04	-2.246686e+01	-5.272834e+01
1072	11	-2.593570e+03	4.106203e+03	1.215209e+04	2.770635e+01	-5.276201e+01
1073	11	-2.646298e+03	4.106194e+03	1.332080e+04	2.288133e+01	-5.268306e+01
1104	11	-1.859043e+03	4.106196e+03	1.301368e+04	-1.605902e+01	5.269033e+01
1105	11	-1.806298e+03	4.106189e+03	1.253556e+04	-1.698586e+01	5.281096e+01
1106	11	-1.753608e+03	4.106191e+03	1.329853e+04	5.785972e+01	5.248005e+01
1107	11	-1.700797e+03	4.106202e+03	1.214233e+04	-2.846910e+01	5.283318e+01
1108	11	-1.648317e+03	4.106199e+03	1.277049e+04	-2.145315e+00	5.258154e+01
1109	11	-1.595484e+03	4.106190e+03	1.266150e+04	-4.113240e+01	5.291574e+01
1110	11	-1.542902e+03	4.106190e+03	1.311541e+04	6.273426e+01	5.243866e+01
1111	11	-1.489987e+03	4.106199e+03	1.254126e+04	-1.653862e+01	5.283180e+01
1112	11	-1.437548e+03	4.106202e+03	1.239434e+04	-1.763668e+00	5.257568e+01
1113	11	-1.384716e+03	4.106192e+03	1.288896e+04	-4.452008e+01	5.290411e+01
1114	11	-1.332140e+03	4.106189e+03	1.282042e+04	4.306386e+01	5.252225e+01
1115	11	-1.279236e+03	4.106196e+03	1.298698e+04	1.104954e+01	5.272154e+01
1116	11	-1.226714e+03	4.106203e+03	1.207282e+04	-1.244771e+01	5.265885e+01
1117	11	-1.173993e+03	4.106194e+03	1.303528e+04	-3.081630e+01	5.278911e+01
1118	11	-1.121334e+03	4.106189e+03	1.257224e+04	7.580416e+00	5.269100e+01
1119	11	-1.068545e+03	4.106193e+03	1.326661e+04	4.260762e+01	5.257050e+01
1120	11	-1.015854e+03	4.106203e+03	1.200675e+04	-2.536541e+01	5.277864e+01
1121	11	-9.632831e+02	4.106197e+03	1.297449e+04	-1.101443e+01	5.264937e+01
1122	11	-9.105045e+02	4.106190e+03	1.255121e+04	-2.645054e+01	5.285082e+01
1123	11	-8.578551e+02	4.106191e+03	1.327269e+04	6.251774e+01	5.245394e+01
1124	11	-8.050043e+02	4.106201e+03	1.223623e+04	-2.648786e+01	5.284475e+01
1125	11	-7.525503e+02	4.106200e+03	1.265837e+04	-6.583140e-01	5.256814e+01
1126	11	-6.997056e+02	4.106191e+03	1.272090e+04	-4.478665e+01	5.292772e+01
1127	11	-6.471375e+02	4.106189e+03	1.302972e+04	5.918364e+01	5.245329e+01
1128	11	-5.942097e+02	4.106198e+03	1.267245e+04	-1.013023e+01	5.280805e+01
1129	11	-5.417564e+02	4.106202e+03	1.228296e+04	-3.801169e+00	5.258958e+01
1130	11	-4.889484e+02	4.106193e+03	1.296213e+04	-4.107884e+01	5.287720e+01
1131	11	-4.363588e+02	4.106189e+03	1.273132e+04	3.312076e+01	5.256733e+01
1132	11	-3.834816e+02	4.106195e+03	1.308909e+04	1.962469e+01	5.267779e+01
1133	11	-3.309143e+02	4.106203e+03	1.201165e+04	-1.712988e+01	5.269656e+01
1164	11	-2.272517e+03	4.106190e+03	1.276663e+04	-3.973469e+01	-1.054527e+02
1165	11	-2.377811e+03	4.106199e+03	1.258150e+04	3.380287e+01	-1.053219e+02
1166	11	-2.483263e+03	4.106189e+03	1.281610e+04	-3.010679e+01	-1.054234e+02
1167	11	-2.588585e+03	4.106200e+03	1.251099e+04	2.625468e+01	-1.053500e+02
1168	11	-2.694009e+03	4.106189e+03	1.285784e+04	-1.616457e+01	-1.053898e+02
1169	11	-2.799359e+03	4.106200e+03	1.249549e+04	1.303333e+01	-1.053858e+02
1170	11	-2.904748e+03	4.106190e+03	1.290320e+04	-1.018314e+00	-1.053483e+02
1171	11	-3.010134e+03	4.106198e+03	1.252104e+04	-3.584861e+00	-1.054161e+02
1172	11	-3.115482e+03	4.106191e+03	1.291463e+04	1.324805e+01	-1.053162e+02
1173	11	-3.220899e+03	4.106196e+03	1.258242e+04	-1.977564e+01	-1.054433e+02
1174	11	-3.326215e+03	4.106193e+03	1.290040e+04	2.476363e+01	-1.052898e+02
1175	11	-3.431658e+03	4.106194e+03	1.265699e+04	-3.396344e+01	-1.054621e+02
1176	11	-3.536948e+03	4.106195e+03	1.283937e+04	3.208296e+01	-1.052820e+02
1177	11	-3.642410e+03	4.106192e+03	1.270648e+04	-4.136057e+01	-1.054669e+02
1178	11	-3.747692e+03	4.106197e+03	1.273055e+04	3.608275e+01	-1.052874e+02
1179	11	-3.853159e+03	4.106191e+03	1.275683e+04	-4.172633e+01	-1.054612e+02
1180	11	-3.958446e+03	4.106199e+03	1.262218e+04	3.548754e+01	-1.053078e+02
1181	11	-4.063907e+03	4.106189e+03	1.279502e+04	-3.467386e+01	-1.054354e+02
1182	11	-4.169215e+03	4.106200e+03	1.253045e+04	2.955611e+01	-1.053388e+02
1183	11	-4.274651e+03	4.106189e+03	1.284900e+04	-2.193125e+01	-1.054049e+02
1184	11	-4.379990e+03	4.106199e+03	1.249554e+04	1.832066e+01	-1.053701e+02
1185	11	-4.485394e+03	4.106189e+03	1.288272e+04	-6.971736e+00	-1.053627e+02
1186	11	-4.590765e+03	4.106198e+03	1.250403e+04	3.111695e+00	-1.054077e+02
1187	11	-4.696127e+03	4.106191e+03	1.292075e+04	8.248936e+00	-1.053272e+02
1188	11	-4.801535e+03	4.106197e+03	1.255840e+04	-1.406777e+01	-1.054326e+02
1189	11	-4.906862e+03	4.106192e+03	1.291081e+04	2.063225e+01	-1.052979e+02
1190	11	-5.012295e+03	4.106195e+03	1.262844e+04	-2.942933e+01	-1.054584e+02
1191	11	-5.117593e+03	4.106194e+03	1.286907e+04	3.061120e+01	-1.052829e+02
1192	11	-5.223051e+03	4.106193e+03	1.268817e+04	-3.989580e+01	-1.054654e+02
1193	11	-5.328334e+03	4.106196e+03	1.277087e+04	3.578970e+01	-1.052846e+02
1224	11	-3.899990e+03	4.106197e+03	1.253470e+04	-3.203840e+01	1.053671e+02
1225	11	-3.794578e+03	4.106189e+03	1.291447e+04	3.527195e+01	1.053855e+02
1226	11	-3.689210e+03	4.106198e+03	1.247465e+04	-3.012073e+01	1.054033e+02
1227	11	-3.583825e+03	4.106188e+03	1.290738e+04	2.779974e+01	1.053507e+02
1228	11	-3.478422e+03	4.106199e+03	1.245647e+04	-2.468290e+01	1.054372e+02
1229	11	-3.373071e+03	4.106188e+03	1.286495e+04	1.622621e+01	1.053247e+02
1230	11	-3.267634e+03	4.106198e+03	1.249988e+04	-1.465858e+01	1.054568e+02
1231	11	-3.162309e+03	4.106189e+03	1.282757e+04	1.885593e+00	1.053016e+02
1232	11	-3.056852e+03	4.106197e+03	1.259098e+04	-1.556590e+00	1.054696e+02
1233	11	-2.951551e+03	4.106190e+03	1.277558e+04	-1.130208e+01	1.052942e+02
1234	11	-2.846081e+03	4.106195e+03	1.271617e+04	1.266719e+01	1.054613e+02
1235	11	-2.740787e+03	4.106192e+03	1.273028e+04	-2.179038e+01	1.053013e+02
1236	11	-2.635326e+03	4.106193e+03	1.281896e+04	2.526835e+01	1.054498e+02
1237	11	-2.530024e+03	4.106194e+03	1.264736e+04	-2.856160e+01	1.053204e+02
1238	11	-2.424575e+03	4.106191e+03	1.290502e+04	3.387506e+01	1.054236e+02
1239	11	-2.319254e+03	4.106196e+03	1.257016e+04	-3.151383e+01	1.053541e+02
1240	11	-2.213831e+03	4.106189e+03	1.292004e+04	3.614698e+01	1.053959e+02
1241	11	-2.108477e+03	4.106198e+03	1.249829e+04	-3.160350e+01	1.053890e+02
1242	11	-2.003081e+03	4.106188e+03	1.291562e+04	3.149035e+01	1.053630e+02
1243	11	-1.897692e+03	4.106198e+03	1.246217e+04	-2.737250e+01	1.054277e+02
1244	11	-1.792329e+03	4.106188e+03	1.288826e+04	2.132697e+01	1.053328e+02
1245	11	-1.686901e+03	4.106198e+03	1.248298e+04	-1.918259e+01	1.054491e+02
1246	11	-1.581568e+03	4.106188e+03	1.284123e+04	7.766778e+00	1.053099e+02
1247	11	-1.476119e+03	4.106197e+03	1.255504e+04	-7.396852e+00	1.054662e+02
1248	11	-1.370809e+03	4.106189e+03	1.280405e+04	-6.571257e+00	1.052940e+02
1249	11	-1.265343e+03	4.106196e+03	1.267985e+04	7.589051e+00	1.054652e+02
1250	11	-1.160049e+03	4.106191e+03	1.273915e+04	-1.772737e+01	1.052985e+02
1251	11	-1.054584e+03	4.106194e+03	1.277825e+04	2.112044e+01	1.054536e+02
1252	11	-9.492851e+02	4.106193e+03	1.268432e+04	-2.555383e+01	1.053108e+02
1253	11	-8.438315e+02	4.106191e+03	1.287791e+04	3.158620e+01	1.054334e+02
1284	11	-4.432183e+03	4.106193e+03	1.269631e+04	6.980900e+00	-2.107554e+02
1285	11	-4.642942e+03	4.106193e+03	1.272514e+04	5.947971e+00	-2.107486e+02
1286	11	-4.853697e+03	4.106193e+03	1.273909e+04	4.041755e+00	-2.107532e+02
1287	11	-5.064446e+03	4.106193e+03	1.274933e+04	8.964310e-01	-2.107529e+02
1288	11	-5.275199e+03	4.106193e+03	1.272612e+04	-9.889740e-01	-2.107616e+02
1289	11	-5.485952e+03	4.106193e+03	1.269379e+04	-2.629612e+00	-2.107628e+02
1290	11	-5.696713e+03	4.106193e+03	1.267349e+04	-3.263476e+00	-2.107624e+02
1291	11	-5.907476e+03	4.106192e+03	1.267037e+04	-3.610714e+00	-2.107587e+02
1292	11	-6.118239e+03	4.106192e+03	1.269900e+04	-4.130199e+00	-2.107516e+02
1293	11	-6.328997e+03	4.106192e+03	1.274783e+04	-5.295911e+00	-2.107481e+02
1294	11	-6.539749e+03	4.106192e+03	1.277847e+04	-5.514756e+00	-2.107466e+02
1295	11	-6.750497e+03	4.106192e+03	1.278327e+04	-5.134876e+00	-2.107532e+02
1296	11	-6.961244e+03	4.106192e+03	1.277393e+04	-3.160288e+00	-2.107567e+02
1297	11	-7.171997e+03	4.106192e+03	1.272859e+04	-2.834070e-01	-2.107622e+02
1298	11	-7.382754e+03	4.106192e+03	1.270357e+04	3.237621e+00	-2.107620e+02
1299	11	-7.593516e+03	4.106192e+03	1.268290e+04	5.844016e+00	-2.107592e+02
1300	11	-7.804278e+03	4.106193e+03	1.270118e+04	7.004814e+00	-2.107542e+02
1301	11	-8.015037e+03	4.106193e+03	1.272845e+04	5.704834e+00	-2.107491e+02
1302	11	-8.225791e+03	4.106193e+03	1.274693e+04	3.485272e+00	-2.107518e+02
1303	11	-8.436540e+03	4.106193e+03	1.274650e+04	5.870640e-01	-2.107547e+02
1304	11	-8.647292e+03	4.106193e+03	1.271562e+04	-1.593585e+00	-2.107631e+02
1305	11	-8.858047e+03	4.106193e+03	1.269005e+04	-3.008473e+00	-2.107635e+02
1306	11	-9.068810e+03	4.106192e+03	1.266745e+04	-3.383066e+00	-2.107639e+02
1307	11	-9.279574e+03	4.106192e+03	1.267208e+04	-3.809185e+00	-2.107578e+02
1308	11	-9.490337e+03	4.106192e+03	1.270329e+04	-4.463294e+00	-2.107511e+02
1309	11	-9.701095e+03	4.106192e+03	1.275311e+04	-5.132645e+00	-2.107462e+02
1310	11	-9.911846e+03	4.106191e+03	1.278715e+04	-5.575726e+00	-2.107461e+02
1311	11	-1.012259e+04	4.106191e+03	1.278926e+04	-4.619782e+00	-2.107519e+02
1312	11	-1.033334e+04	4.106192e+03	1.276274e+04	-2.678953e+00	-2.107565e+02
1313	11	-1.054409e+04	4.106192e+03	1.272420e+04	5.370220e-01	-2.107634e+02
1344	11	-8.190630e+03	4.106192e+03	1.271546e+04	-5.261468e+00	2.107556e+02
1345	11	-7.979873e+03	4.106192e+03	1.274126e+04	-2.861700e+00	2.107558e+02
1346	11	-7.769118e+03	4.106192e+03	1.273772e+04	-4.539930e-01	2.107630e+02
1347	11	-7.558362e+03	4.106192e+03	1.270383e+04	1.424728e+00	2.107665e+02
1348	11	-7.347599e+03	4.106191e+03	1.268354e+04	2.101913e+00	2.107691e+02
1349	11	-7.136833e+03	4.106191e+03	1.267223e+04	2.306312e+00	2.107640e+02
1350	11	-6.926063e+03	4.106191e+03	1.269283e+04	2.293309e+00	2.107602e+02
1351	11	-6.715299e+03	4.106191e+03	1.272571e+04	3.096710e+00	2.107555e+02
1352	11	-6.504539e+03	4.106191e+03	1.276373e+04	3.570572e+00	2.107533e+02
1353	11	-6.293784e+03	4.106191e+03	1.277552e+04	3.935039e+00	2.107596e+02
1354	11	-6.083030e+03	4.106191e+03	1.275209e+04	2.251444e+00	2.107610e+02
1355	11	-5.872271e+03	4.106191e+03	1.271824e+04	2.325320e-01	2.107712e+02
1356	11	-5.661510e+03	4.106191e+03	1.268299e+04	-3.086811e+00	2.107687e+02
1357	11	-5.450739e+03	4.106191e+03	1.266587e+04	-5.664106e+00	2.107686e+02
1358	11	-5.239970e+03	4.106192e+03	1.266092e+04	-6.788589e+00	2.107591e+02
1359	11	-5.029201e+03	4.106192e+03	1.271243e+04	-6.465410e+00	2.107570e+02
1360	11	-4.818442e+03	4.106192e+03	1.273698e+04	-5.194298e+00	2.107538e+02
1361	11	-4.607685e+03	4.106192e+03	1.274839e+04	-2.190364e+00	2.107560e+02
1362	11	-4.396932e+03	4.106191e+03	1.272962e+04	1.678030e-01	2.107639e+02
1363	11	-4.186176e+03	4.106191e+03	1.271593e+04	1.544750e+00	2.107664e+02
1364	11	-3.975412e+03	4.106191e+03	1.268227e+04	1.968422e+00	2.107701e+02
1365	11	-3.764645e+03	4.106191e+03	1.267104e+04	2.365408e+00	2.107641e+02
1366	11	-3.553875e+03	4.106191e+03	1.269719e+04	2.827563e+00	2.107612e+02
1367	11	-3.343111e+03	4.106190e+03	1.273166e+04	3.145464e+00	2.107533e+02
1368	11	-3.132350e+03	4.106190e+03	1.276750e+04	3.789997e+00	2.107560e+02
1369	11	-2.921597e+03	4.106190e+03	1.278084e+04	3.505423e+00	2.107576e+02
1370	11	-2.710841e+03	4.106190e+03	1.276019e+04	2.349733e+00	2.107631e+02
1371	11	-2.500083e+03	4.106191e+03	1.271693e+04	-3.335060e-01	2.107702e+02
1372	11	-2.289320e+03	4.106191e+03	1.268075e+04	-3.523029e+00	2.107693e+02
1373	11	-2.078550e+03	4.106191e+03	1.266109e+04	-6.307468e+00	2.107694e+02
1404	11	-9.912018e+03	4.106190e+03	1.273929e+04	-7.678703e+00	-5.268771e+02
1405	11	-1.043892e+04	4.106191e+03	1.272178e+04	-4.868211e+00	-5.269062e+02
1406	11	-1.096580e+04	4.106192e+03	1.276944e+04	1.175496e+01	-5.268974e+02
1407	11	-1.149270e+04	4.106190e+03	1.271576e+04	-9.923300e+00	-5.268817e+02
1408	11	-1.201960e+04	4.106191e+03	1.270188e+04	-2.922263e+00	-5.269010e+02
1409	11	-1.254648e+04	4.106192e+03	1.278374e+04	1.140277e+01	-5.268968e+02
1410	11	-1.307338e+04	4.106190e+03	1.273990e+04	-1.085366e+01	-5.268886e+02
1411	11	-1.360028e+04	4.106191e+03	1.270078e+04	-1.960690e-01	-5.268972e+02
1412	11	-1.412717e+04	4.106192e+03	1.279298e+04	1.078487e+01	-5.268936e+02
1413	11	-1.465407e+04	4.106190e+03	1.274229e+04	-1.226234e+01	-5.268939e+02
1414	11	-1.518096e+04	4.106192e+03	1.268261e+04	1.327790e+00	-5.268942e+02
1415	11	-1.570785e+04	4.106192e+03	1.280920e+04	9.605314e+00	-5.268930e+02
1416	11	-1.623475e+04	4.106189e+03	1.274964e+04	-1.370739e+01	-5.268989e+02
1417	11	-1.676164e+04	4.106192e+03	1.267790e+04	3.474574e+00	-5.268880e+02
1418	11	-1.728854e+04	4.106192e+03	1.279838e+04	8.227426e+00	-5.268851e+02
1419	11	-1.781543e+04	4.106189e+03	1.275242e+04	-1.377899e+01	-5.269044e+02
1420	11	-1.834231e+04	4.106192e+03	1.267646e+04	5.101311e+00	-5.268928e+02
1421	11	-1.886922e+04	4.106191e+03	1.280231e+04	6.291739e+00	-5.268842e+02
1422	11	-1.939611e+04	4.106189e+03	1.276170e+04	-1.425085e+01	-5.269126e+02
1423	11	-1.992299e+04	4.106192e+03	1.267214e+04	7.174169e+00	-5.268932e+02
1424	11	-2.044991e+04	4.106191e+03	1.278599e+04	5.157173e+00	-5.268759e+02
1425	11	-2.097680e+04	4.106190e+03	1.275041e+04	-1.400023e+01	-5.269142e+02
1426	11	-2.150368e+04	4.106192e+03	1.267119e+04	8.767042e+00	-5.268924e+02
1427	11	-2.203059e+04	4.106191e+03	1.277815e+04	2.749980e+00	-5.268743e+02
1428	11	-2.255748e+04	4.106190e+03	1.276002e+04	-1.356203e+01	-5.269187e+02
1429	11	-2.308436e+04	4.106192e+03	1.268700e+04	9.814280e+00	-5.268944e+02
1430	11	-2.361127e+04	4.106190e+03	1.275512e+04	1.245579e+00	-5.268718e+02
1431	11	-2.413817e+04	4.106190e+03	1.274348e+04	-1.240172e+01	-5.269174e+02
1432	11	-2.466504e+04	4.106192e+03	1.268657e+04	1.099612e+01	-5.268972e+02
1433	11	-2.519196e+04	4.106190e+03	1.275599e+04	-1.255532e+00	-5.268728e+02
1464	11	-2.267366e+04	4.106189e+03	1.278537e+04	1.281885e+01	5.269049e+02
1465	11	-2.214677e+04	4.106192e+03	1.265944e+04	-8.981342e+00	5.269064e+02
1466	11	-2.161986e+04	4.106191e+03	1.274095e+04	-4.541901e+00	5.268855e+02
1467	11	-2.109296e+04	4.106189e+03	1.279562e+04	1.163253e+01	5.269076e+02
1468	11	-2.056607e+04	4.106192e+03	1.266744e+04	-9.973554e+00	5.269105e+02
1469	11	-2.003916e+04	4.106190e+03	1.273964e+04	-2.771035e+00	5.268826e+02
1470	11	-1.951225e+04	4.106189e+03	1.279109e+04	1.125615e+01	5.269081e+02
1471	11	-1.898537e+04	4.106192e+03	1.267850e+04	-1.078395e+01	5.269152e+02
1472	11	-1.845846e+04	4.106190e+03	1.274121e+04	-2.635220e-01	5.268798e+02
1473	11	-1.793155e+04	4.106189e+03	1.280001e+04	1.016030e+01	5.269090e+02
1474	11	-1.740467e+04	4.106192e+03	1.268157e+04	-1.157887e+01	5.269187e+02
1475	11	-1.687776e+04	4.106190e+03	1.273105e+04	6.420220e-01	5.268777e+02
1476	11	-1.635084e+04	4.106189e+03	1.279307e+04	8.619087e+00	5.269074e+02
1477	11	-1.582396e+04	4.106192e+03	1.269674e+04	-1.217400e+01	5.269193e+02
1478	11	-1.529705e+04	4.106190e+03	1.272436e+04	3.317074e+00	5.268767e+02
1479	11	-1.477013e+04	4.106190e+03	1.278082e+04	6.656307e+00	5.269052e+02
1480	11	-1.424326e+04	4.106192e+03	1.269796e+04	-1.202018e+01	5.269229e+02
1481	11	-1.371635e+04	4.106189e+03	1.270606e+04	5.459196e+00	5.268788e+02
1482	11	-1.318943e+04	4.106190e+03	1.274996e+04	4.847962e+00	5.269030e+02
1483	11	-1.266255e+04	4.106192e+03	1.272074e+04	-1.239780e+01	5.269182e+02
1484	11	-1.213565e+04	4.106189e+03	1.272326e+04	6.757473e+00	5.268811e+02
1485	11	-1.160873e+04	4.106190e+03	1.274667e+04	3.098028e+00	5.269003e+02
1486	11	-1.108185e+04	4.106192e+03	1.272920e+04	-1.194869e+01	5.269183e+02
1487	11	-1.055495e+04	4.106189e+03	1.271950e+04	8.515441e+00	5.268855e+02
1488	11	-1.002803e+04	4.106190e+03	1.271192e+04	9.166540e-01	5.269003e+02
1489	11	-9.501144e+03	4.106192e+03	1.272866e+04	-1.139641e+01	5.269163e+02
1490	11	-8.974244e+03	4.106189e+03	1.272680e+04	9.900847e+00	5.268867e+02
1491	11	-8.447328e+03	4.106191e+03	1.269695e+04	-1.140748e+00	5.268962e+02
1492	11	-7.920441e+03	4.106191e+03	1.274446e+04	-1.055848e+01	5.269117e+02
1493	11	-7.393545e+03	4.106189e+03	1.273605e+04	1.128566e+01	5.268915e+02
24	12	-2.491481e+04	4.106180e+03	1.298206e+04	7.323397e+00	-1.053795e+03
25	12	-2.596860e+04	4.106179e+03	1.295301e+04	-2.836835e+00	-1.053802e+03
26	12	-2.702240e+04	4.106180e+03	1.293160e+04	-4.968054e+00	-1.053801e+03
27	12	-2.807620e+04	4.106181e+03	1.289087e+04	5.994412e+00	-1.053792e+03
28	12	-2.913000e+04	4.106179e+03	1.286269e+04	-2.606939e+00	-1.053785e+03
29	12	-3.018380e+04	4.106179e+03	1.282328e+04	-7.349438e+00	-1.053784e+03
30	12	-3.123758e+04	4.106180e+03	1.282496e+04	3.775723e+00	-1.053780e+03
31	12	-3.229136e+04	4.106179e+03	1.283496e+04	1.054979e+00	-1.053774e+03
32	12	-3.334514e+04	4.106179e+03	1.288212e+04	-6.588307e+00	-1.053779e+03
33	12	-3.439892e+04	4.106180e+03	1.290488e+04	3.727124e+00	-1.053791e+03
34	12	-3.545270e+04	4.106180e+03	1.296509e+04	4.573377e+00	-1.053796e+03
35	12	-3.650649e+04	4.106179e+03	1.295943e+04	-5.328902e+00	-1.053803e+03
36	12	-3.756028e+04	4.106180e+03	1.296883e+04	1.846426e+00	-1.053805e+03
37	12	-3.861409e+04	4.106180e+03	1.294438e+04	4.842169e+00	-1.053805e+03
38	12	-3.966789e+04	4.106179e+03	1.293115e+04	-6.727485e+00	-1.053805e+03
39	12	-4.072170e+04	4.106180e+03	1.288276e+04	-2.206254e+00	-1.053787e+03
40	12	-4.177550e+04	4.106180e+03	1.286368e+04	5.160521e+00	-1.053785e+03
41	12	-4.282929e+04	4.106179e+03	1.282075e+04	-5.888278e+00	-1.053782e+03
42	12	-4.388307e+04	4.106180e+03	1.282273e+04	-4.252080e+00	-1.053781e+03
43	12	-4.493686e+04	4.106180e+03	1.282721e+04	5.630445e+00	-1.053774e+03
44	12	-4.599064e+04	4.106179e+03	1.283285e+04	-3.436085e+00	-1.053777e+03
45	12	-4.704441e+04	4.106180e+03	1.284926e+04	-4.646924e+00	-1.053792e+03
46	12	-4.809819e+04	4.106180e+03	1.291661e+04	7.346109e+00	-1.053793e+03
47	12	-4.915198e+04	4.106179e+03	1.297244e+04	-3.645950e-01	-1.053806e+03
48	12	-5.020577e+04	4.106179e+03	1.296724e+04	-5.134277e+00	-1.053800e+03
49	12	-5.125958e+04	4.106180e+03	1.296474e+04	5.681288e+00	-1.053796e+03
50	12	-5.231338e+04	4.106179e+03	1.292428e+04	9.006050e-01	-1.053799e+03
51	12	-5.336718e+04	4.106179e+03	1.286988e+04	-8.506266e+00	-1.053785e+03
52	12	-5.442098e+04	4.106180e+03	1.285818e+04	2.236993e+00	-1.053779e+03
53	12	-5.547476e+04	4.106179e+03	1.280406e+04	1.614920e+00	-1.053778e+03
39	12	4.086339e+04	4.106177e+03	1.286166e+04	-5.590978e+00	1.053790e+03
40	12	4.191719e+04	4.106177e+03	1.279591e+04	6.190033e+00	1.053792e+03
41	12	4.297098e+04	4.106178e+03	1.279830e+04	1.152679e+00	1.053786e+03
42	12	4.402478e+04	4.106177e+03	1.282001e+04	-7.067844e+00	1.053790e+03
43	12	4.507856e+04	4.106176e+03	1.284845e+04	3.675521e+00	1.053799e+03
44	12	4.613235e+04	4.106178e+03	1.289967e+04	1.404644e+00	1.053787e+03
45	12	4.718615e+04	4.106178e+03	1.292500e+04	-8.359181e+00	1.053797e+03
46	12	4.823994e+04	4.106176e+03	1.295262e+04	1.476599e+00	1.053807e+03
47	12	4.929374e+04	4.106177e+03	1.294777e+04	1.992814e+00	1.053799e+03
48	12	5.034754e+04	4.106178e+03	1.290945e+04	-7.147462e+00	1.053801e+03
49	12	5.140134e+04	4.106176e+03	1.287681e+04	1.427944e+00	1.053806e+03
50	12	5.245514e+04	4.106177e+03	1.282211e+04	5.090359e+00	1.053804e+03
51	12	5.350895e+04	4.106178e+03	1.279763e+04	-5.596064e+00	1.053804e+03
52	12	5.456275e+04	4.106176e+03	1.281259e+04	-1.361037e+00	1.053793e+03
53	12	5.561656e+04	4.106177e+03	1.279884e+04	6.079935e+00	1.053796e+03
54	12	5.667035e+04	4.106178e+03	1.283620e+04	-4.794848e+00	1.053795e+03
55	12	5.772415e+04	4.106177e+03	1.287385e+04	-4.150817e+00	1.053800e+03
56	12	5.877794e+04	4.106176e+03	1.288868e+04	5.949181e+00	1.053800e+03
57	12	5.983174e+04	4.106178e+03	1.293103e+04	-2.435956e+00	1.053803e+03
58	12	6.088554e+04	4.106177e+03	1.293966e+04	-5.749067e+00	1.053808e+03
59	12	6.193935e+04	4.106176e+03	1.293088e+04	6.241679e+00	1.053804e+03
60	12	6.299315e+04	4.106178e+03	1.294155e+04	-1.217017e+00	1.053792e+03
61	12	6.404696e+04	4.106177e+03	1.292621e+04	-6.006179e+00	1.053797e+03
62	12	6.510075e+04	4.106176e+03	1.288654e+04	4.434968e+00	1.053794e+03
63	12	6.615455e+04	4.106177e+03	1.283504e+04	2.045596e+00	1.053790e+03
64	12	6.720834e+04	4.106177e+03	1.283983e+04	-5.978273e+00	1.053786e+03
65	12	6.826213e+04	4.106176e+03	1.285399e+04	3.091796e+00	1.053793e+03
66	12	6.931592e+04	4.106177e+03	1.284492e+04	2.336855e+00	1.053792e+03
67	12	7.036971e+04	4.106177e+03	1.285728e+04	-7.216458e+00	1.053790e+03
68	12	7.142350e+04	4.106176e+03	1.287944e+04	-1.968880e-01	1.053804e+03
