# Supplementary material for: 0.79 ppm scale-factor nonlinearity whole-angle microshell gyroscope realized by real-time calibration of capacitive displacement detection
Source: Microsyst Nanoeng. 2021 Oct 13;7:79. doi: 10.1038/s41378-021-00306-6 (PMC8514555; doi:10.1038/s41378-021-00306-6)
Supplement: Supplementary file 16 — Figure6e_data2 [file 41378_2021_306_MOESM16_ESM.txt]

0	21	-0.064384	4106.95	11589.9	0.418476	-0.010033
1	21	-0.073864	4106.95	11604.71	0.43742	-0.009856
2	21	-0.083897	4106.95	11616.27	0.262063	-0.009485
3	21	-0.093753	4106.95	11617.46	0.415008	-0.00974
4	21	-0.103238	4106.95	11623.76	0.189777	-0.009652
5	21	-0.112977	4106.95	11626.81	0.259437	-0.009907
6	21	-0.122629	4106.95	11627.31	0.268178	-0.009668
7	21	-0.132536	4106.95	11630.95	0.073577	-0.009815
8	21	-0.142205	4106.949	11624.72	0.020317	-0.00898
9	21	-0.152019	4106.949	11621.73	0.054161	-0.009657
10	21	-0.160999	4106.949	11617.17	0.054099	-0.009162
11	21	-0.170656	4106.949	11613.47	0.008384	-0.009368
12	21	-0.179818	4106.949	11610.91	-0.098487	-0.009252
13	21	-0.189186	4106.949	11606.84	-0.110297	-0.009399
14	21	-0.198438	4106.949	11606.87	-0.099716	-0.009256
15	21	-0.207837	4106.949	11604.22	-0.230828	-0.008371
16	21	-0.217093	4106.949	11597.79	-0.224645	-0.008473
17	21	-0.225464	4106.949	11583.58	-0.289057	-0.008284
18	21	-0.233937	4106.949	11586.03	-0.315715	-0.008346
19	21	-0.242221	4106.949	11577.82	-0.405375	-0.007985
20	21	-0.250567	4106.948	11576.26	-0.464511	-0.008433
21	21	-0.258552	4106.948	11576.82	-0.537494	-0.008108
22	21	-0.266985	4106.948	11575.08	-0.503303	-0.00787
23	21	-0.275092	4106.948	11569.44	-0.537019	-0.007864
24	21	-0.282962	4106.948	11570.21	-0.539881	-0.007795
25	21	-0.290827	4106.948	11564.03	-0.634876	-0.008039
26	21	-0.298622	4106.948	11563.23	-0.658049	-0.007714
27	21	-0.306661	4106.948	11563.58	-0.760806	-0.007964
28	21	-0.314375	4106.948	11565.52	-0.761899	-0.007671
29	21	-0.322339	4106.948	11559.16	-0.79703	-0.007806
0	21	-1.07224	4106.945	11484.53	-4.477206	-0.11111
1	21	-1.155255	4106.945	11477.2	-4.48759	-0.110536
2	21	-1.266366	4106.945	11477.47	-4.993194	-0.110844
3	21	-1.376902	4106.945	11474.2	-5.533224	-0.111
4	21	-1.487746	4106.945	11477.85	-6.000625	-0.110545
5	21	-1.598746	4106.945	11473.23	-6.374663	-0.110684
6	21	-1.70929	4106.945	11473.48	-6.890057	-0.110251
7	21	-1.819975	4106.945	11465.68	-7.383442	-0.11156
8	21	-1.930226	4106.945	11454.26	-7.946964	-0.111997
9	21	-2.041787	4106.945	11442.44	-8.365993	-0.11125
10	21	-2.153784	4106.945	11436.18	-8.716904	-0.112866
11	21	-2.265034	4106.945	11429.17	-9.411023	-0.111656
12	21	-2.377901	4106.945	11430.73	-9.794549	-0.111887
13	21	-2.489557	4106.945	11435.73	-10.18243	-0.111724
14	21	-2.601444	4106.945	11435.42	-10.77325	-0.112
15	21	-2.713168	4106.945	11432.76	-11.29194	-0.111767
16	21	-2.825168	4106.945	11435.96	-11.62861	-0.111658
17	21	-2.936934	4106.945	11451.63	-12.25828	-0.111646
18	21	-3.048592	4106.944	11450.94	-12.43173	-0.111773
19	21	-3.160238	4106.944	11457.51	-13.24512	-0.112145
20	21	-3.272012	4106.944	11461.98	-13.57944	-0.112185
21	21	-3.384157	4106.944	11468.05	-14.06553	-0.110825
22	21	-3.496342	4106.944	11460.83	-14.52666	-0.111013
23	21	-3.607167	4106.944	11459.04	-15.08787	-0.111276
24	21	-3.71818	4106.944	11452.14	-15.41208	-0.110849
25	21	-3.829456	4106.944	11451.72	-15.87969	-0.111294
26	21	-3.940304	4106.944	11454.71	-16.37635	-0.111085
27	21	-4.051599	4106.944	11449.47	-16.86852	-0.111561
28	21	-4.162683	4106.944	11453.25	-17.43254	-0.110614
29	21	-4.274244	4106.944	11450.74	-17.79485	-0.111113
0	21	NaN	NaN	NaN	NaN	0.099709
1	21	-8.073772	4106.942	11460	-34.15176	0.100135
2	21	-7.974063	4106.942	11460.16	-33.57568	0.099648
3	21	-7.873928	4106.942	11458.17	-33.43343	0.100414
4	21	-7.77428	4106.942	11462.6	-32.91461	0.099735
5	21	-7.673867	4106.942	11459.64	-32.5906	0.099909
6	21	-7.574132	4106.942	11458.82	-32.11935	0.099837
7	21	-7.474223	4106.942	11459.24	-31.83434	0.099584
8	21	-7.374386	4106.942	11459.45	-31.38852	0.099563
9	21	-7.274801	4106.942	11456.18	-31.01741	0.099828
10	21	-7.175239	4106.942	11457.1	-30.63834	0.099331
11	21	-7.075411	4106.941	11460.07	-30.17653	0.099491
12	21	-6.97608	4106.941	11461.73	-29.82332	0.099154
13	21	-6.876589	4106.941	11461.72	-29.40303	0.099629
14	21	-6.777435	4106.941	11464.17	-28.96409	0.099275
15	21	-6.677806	4106.941	11462.23	-28.57465	0.098772
16	21	-6.578531	4106.941	11462.35	-28.08635	0.099025
17	21	-6.479759	4106.941	11474.04	-27.76716	0.099054
18	21	-6.380734	4106.941	11476.07	-27.49332	0.098892
19	21	-6.281681	4106.941	11482.54	-26.88847	0.098644
20	21	-6.182788	4106.941	11488.5	-26.54144	0.098672
21	21	-6.084144	4106.941	11482.78	-26.10867	0.098838
22	21	-5.985473	4106.941	11482.58	-25.73813	0.098521
23	21	-5.886634	4106.941	11478.54	-25.27803	0.098399
24	21	-5.788113	4106.941	11481.55	-24.88658	0.098807
25	21	-5.689714	4106.941	11478.08	-24.53805	0.098354
26	21	-5.590907	4106.941	11479.98	-24.10487	0.09906
27	21	-5.492553	4106.941	11474.15	-23.7637	0.09867
28	21	-5.393493	4106.941	11472.62	-23.26246	0.098904
29	21	-5.294823	4106.941	11466.08	-22.93892	0.098829
0	21	-3.803528	4106.939	11465.02	-16.73291	-0.215039
1	21	-3.954763	4106.939	11463.8	-17.53599	-0.216087
2	21	-4.169802	4106.939	11464.59	-18.55229	-0.216229
3	21	-4.38589	4106.939	11463.79	-19.27809	-0.215806
4	21	-4.602118	4106.939	11458.79	-20.44024	-0.215884
5	21	-4.817925	4106.939	11464.99	-21.38837	-0.215806
6	21	-5.033809	4106.939	11463.46	-22.29802	-0.215101
7	21	-5.249615	4106.939	11469.37	-23.21033	-0.216033
8	21	-5.464716	4106.939	11468.66	-24.12206	-0.216155
9	21	-5.680749	4106.939	11477.05	-25.21197	-0.215494
10	21	-5.896904	4106.939	11481.87	-26.09062	-0.215842
11	21	-6.112398	4106.939	11492.42	-27.05957	-0.215332
12	21	-6.328239	4106.939	11494.67	-27.87004	-0.215741
13	21	-6.543571	4106.939	11494.87	-28.88664	-0.215129
14	21	-6.759312	4106.939	11492.1	-29.9413	-0.214588
15	21	-6.974441	4106.939	11487.41	-30.75711	-0.215358
16	21	-7.189029	4106.939	11479.48	-31.64704	-0.214536
17	21	-7.404387	4106.939	11476.09	-32.60689	-0.214601
18	21	-7.618923	4106.939	11481.24	-33.47407	-0.214829
19	21	-7.833524	4106.939	11482.51	-34.53387	-0.214559
20	21	-8.048353	4106.939	11483.01	-35.44889	-0.21419
21	21	-8.262912	4106.939	11482.54	-36.35928	-0.214798
22	21	-8.477102	4106.939	11483.95	-37.35739	-0.214131
23	21	-8.6919	4106.939	11482.73	-38.17117	-0.214662
24	21	-8.906031	4106.939	11479.96	-38.95225	-0.214679
25	21	-9.120693	4106.939	11475.28	-40.02986	-0.214808
26	21	-9.335372	4106.939	11478.85	-40.82518	-0.214219
27	21	-9.55018	4106.939	11481.27	-41.8405	-0.215198
28	21	-9.764399	4106.939	11487.15	-42.57697	-0.213685
29	21	-9.979597	4106.939	11494.75	-43.61043	-0.214227
0	21	209.3341	4106.938	11485.89	-65.33201	0.203186
1	21	209.5376	4106.938	11481.8	-64.82789	0.203704
2	21	209.7408	4106.938	11477.8	-64.17062	0.204095
3	21	209.9445	4106.938	11468.11	-63.24367	0.204147
4	21	210.1486	4106.938	11463.83	-62.6929	0.203694
5	21	210.3527	4106.938	11468.68	-62.15988	0.20489
6	21	210.5564	4106.938	11464.93	-61.4316	0.204017
7	21	210.7613	4106.938	11470.34	-60.66745	0.204206
8	21	210.9653	4106.938	11472.17	-60.06422	0.204289
9	21	211.1696	4106.938	11469.81	-59.11241	0.204548
10	21	211.3738	4106.938	11472.67	-58.68811	0.204459
11	21	211.5784	4106.937	11470.49	-57.83078	0.204531
12	21	211.7829	4106.937	11476.09	-56.9823	0.204769
13	21	211.9874	4106.937	11472.08	-56.23037	0.204183
14	21	212.1921	4106.937	11476.91	-55.4527	0.204554
15	21	212.3963	4106.937	11484.23	-54.77804	0.204798
16	21	212.6009	4106.937	11482.61	-54.17965	0.204805
17	21	212.8057	4106.937	11487.27	-53.37356	0.204762
18	21	213.0105	4106.937	11485.2	-52.59002	0.204569
19	21	213.2153	4106.937	11487.54	-51.85424	0.205655
20	21	213.4198	4106.937	11483.54	-51.17014	0.204983
21	21	213.6255	4106.937	11484.24	-50.21116	0.205406
22	21	213.8305	4106.937	11481.89	-49.47559	0.20469
23	21	214.0359	4106.937	11481.16	-48.55235	0.20494
24	21	214.2406	4106.937	11483.62	-47.91679	0.205208
25	21	214.4455	4106.937	11483.53	-47.10848	0.205415
26	21	214.6507	4106.937	11485.96	-46.26916	0.204604
27	21	214.8561	4106.937	11483.54	-45.39259	0.204879
28	21	215.0607	4106.937	11488.49	-44.5576	0.205219
29	21	215.2656	4106.937	11489.38	-43.7483	0.205149
0	21	-4.803625	4106.936	11466.09	-22.46923	-0.529857
1	21	-5.252642	4106.936	11469.86	-24.6813	-0.528942
2	21	-5.782498	4106.936	11470.62	-27.01796	-0.530709
3	21	-6.31144	4106.936	11486.57	-29.50746	-0.529379
4	21	-6.842149	4106.936	11500.41	-31.94544	-0.529023
5	21	-7.371528	4106.936	11490.92	-34.37584	-0.529343
6	21	-7.90055	4106.936	11491.76	-36.77545	-0.529045
7	21	-8.429893	4106.936	11499.81	-39.13301	-0.529249
8	21	-8.958938	4106.936	11495.41	-41.45459	-0.529475
9	21	-9.488187	4106.936	11499.01	-43.70241	-0.529189
10	21	-10.01766	4106.936	11511.55	-46.17204	-0.528638
11	21	-10.54685	4106.936	11522.31	-48.24978	-0.529112
12	21	-11.07549	4106.936	11512.08	-50.56003	-0.528814
13	21	-11.6046	4106.936	11510.28	-52.7031	-0.528634
14	21	-12.13341	4106.936	11507.71	-54.89793	-0.52834
15	21	-12.66205	4106.936	11507.13	-56.66091	-0.529562
16	21	-13.19039	4106.936	11512.79	-58.75691	-0.529105
17	21	-13.71995	4106.936	11514.21	-60.83007	-0.530322
18	21	-14.24906	4106.936	11511.23	-62.96536	-0.530552
19	21	-14.77938	4106.936	11510.63	-64.98468	-0.530189
20	21	-15.30993	4106.936	11509.16	-66.81652	-0.530821
21	21	-15.84012	4106.936	11509.61	-68.71754	-0.531759
22	21	-16.37094	4106.936	11520.14	-70.71755	-0.531403
23	21	-16.9027	4106.936	11521.94	-72.5829	-0.532562
24	21	-17.4341	4106.936	11509.38	-74.12467	-0.532767
25	21	-17.96666	4106.936	11511.54	-75.78397	-0.532068
26	21	-18.49943	4106.936	11509.15	-77.62997	-0.533669
27	21	-19.0315	4106.936	11510.17	-79.09277	-0.532616
28	21	-19.56517	4106.936	11514.03	-80.75303	-0.533558
29	21	-20.09778	4106.936	11515.65	-82.19845	-0.533211
0	21	191.0774	4106.936	11457.7	-103.9285	0.516288
1	21	191.4905	4106.936	11452.33	-104.0218	0.516013
2	21	192.0068	4106.936	11453.79	-103.7432	0.515857
3	21	192.5228	4106.936	11454.95	-103.6135	0.515015
4	21	193.0387	4106.936	11463.12	-103.2441	0.515872
5	21	193.5537	4106.936	11459.35	-103.1325	0.515039
6	21	194.0696	4106.936	11461.41	-102.9302	0.515713
7	21	194.5846	4106.936	11457.96	-102.6991	0.515117
8	21	195.1003	4106.935	11460.71	-102.4095	0.515041
9	21	195.6154	4106.935	11450.76	-102.0114	0.515889
10	21	196.1305	4106.935	11458.29	-101.5664	0.514665
11	21	196.6464	4106.935	11455.94	-100.99	0.515456
12	21	197.161	4106.935	11458.46	-100.2402	0.514665
13	21	197.6765	4106.935	11469.45	-99.7404	0.515585
14	21	198.1911	4106.935	11473.32	-98.9732	0.514637
15	21	198.7067	4106.935	11471.13	-97.90463	0.514903
16	21	199.2214	4106.935	11478.82	-97.24423	0.515198
17	21	199.7363	4106.935	11475.77	-96.39113	0.515971
18	21	200.2515	4106.935	11475.36	-95.49002	0.515183
19	21	200.7674	4106.935	11471.23	-94.35736	0.515176
20	21	201.2826	4106.935	11476	-93.31992	0.515765
21	21	201.7978	4106.935	11466.39	-92.31709	0.515605
22	21	202.3136	4106.935	11471.03	-91.11603	0.516302
23	21	202.8292	4106.935	11469.13	-89.95387	0.515777
24	21	203.3455	4106.935	11462.61	-88.77441	0.516097
25	21	203.8612	4106.934	11461.69	-87.25265	0.515857
26	21	204.3773	4106.934	11464.8	-85.90101	0.515914
27	21	204.8932	4106.934	11460.68	-84.47173	0.516745
28	21	205.4091	4106.934	11462.36	-82.89302	0.515801
29	21	205.9259	4106.934	11459.99	-81.3128	0.516551
0	21	-2.697239	4106.933	11468.31	-13.16935	-1.053078
1	21	-3.487725	4106.933	11483	-17.48726	-1.053256
2	21	-4.540803	4106.933	11482.93	-22.46787	-1.054761
3	21	-5.594059	4106.933	11492.36	-27.79142	-1.052836
4	21	-6.64882	4106.933	11502.29	-32.78548	-1.053749
5	21	-7.701656	4106.933	11514.45	-37.92271	-1.053669
6	21	-8.755405	4106.933	11521.45	-42.80011	-1.053552
7	21	-9.809074	4106.933	11524.53	-47.57056	-1.053408
8	21	-10.86262	4106.933	11531.57	-52.16109	-1.052842
9	21	-11.91603	4106.933	11530.75	-56.76944	-1.053921
10	21	-12.96888	4106.933	11530.73	-61.17171	-1.05391
11	21	-14.0228	4106.933	11535.93	-64.65605	-1.055406
12	21	-15.07671	4106.933	11542.43	-68.91405	-1.05627
13	21	-16.13211	4106.933	11546.76	-72.7969	-1.0573
14	21	-17.18838	4106.933	11551.91	-76.58106	-1.058073
15	21	-18.24568	4106.933	11546.34	-80.15457	-1.058635
16	21	-19.30376	4106.933	11553.73	-83.55002	-1.060806
17	21	-20.36239	4106.933	11554.62	-86.82834	-1.059545
18	21	-21.4232	4106.933	11554.97	-89.80331	-1.061457
19	21	-22.48274	4106.933	11560.26	-92.70732	-1.062275
20	21	-23.5442	4106.933	11564.64	-95.09606	-1.06305
21	21	-24.60647	4106.933	11568.85	-97.55332	-1.064026
22	21	-25.66952	4106.934	11570.92	-99.90021	-1.065011
23	21	-26.73355	4106.934	11576.66	-101.5341	-1.065464
24	21	-27.79856	4106.934	11582.97	-103.116	-1.066744
25	21	-28.86403	4106.934	11575.79	-104.4436	-1.066511
26	21	-29.93077	4106.934	11571.14	-105.8331	-1.067962
27	21	-30.99728	4106.934	11571.67	-106.9863	-1.068615
28	21	-32.06524	4106.934	11571.86	-107.2648	-1.068229
29	21	-33.13386	4106.934	11572.39	-108.1592	-1.069237
0	21	163.287	4106.938	11448.7	-56.66443	1.061881
1	21	164.0853	4106.938	11458.83	-58.8768	1.06148
2	21	165.1471	4106.937	11467.16	-62.13464	1.060814
3	21	166.2086	4106.937	11467.52	-65.03694	1.059617
4	21	167.2694	4106.937	11470.71	-68.71069	1.058621
5	21	168.3291	4106.937	11476.07	-71.75361	1.056635
6	21	169.3877	4106.936	11480.18	-74.88797	1.057023
7	21	170.4443	4106.936	11481	-77.73489	1.05553
8	21	171.5013	4106.936	11480.26	-80.90177	1.055229
9	21	172.5569	4106.936	11478.63	-83.61494	1.055649
10	21	173.6121	4106.936	11476.91	-86.28736	1.0543
11	21	174.6677	4106.935	11464.06	-88.89077	1.052949
12	21	175.722	4106.935	11448.07	-91.21925	1.052383
13	21	176.775	4106.935	11445.6	-93.57068	1.051393
14	21	177.8274	4106.935	11433.23	-95.91435	1.05043
15	21	178.8788	4106.935	11438.08	-97.64734	1.049603
16	21	179.9292	4106.935	11428.79	-100.4192	1.048993
17	21	180.9788	4106.934	11426.31	-102.2318	1.048493
18	21	182.0278	4106.934	11427.85	-103.7262	1.046427
19	21	183.0763	4106.934	11421.29	-105.0201	1.047317
20	21	184.1227	4106.934	11433.46	-106.1279	1.045486
21	21	185.17	4106.934	11425.44	-107.248	1.046343
22	21	186.2155	4106.934	11413.75	-108.2252	1.044413
23	21	187.2619	4106.934	11418.05	-109.0757	1.045187
24	21	188.3063	4106.933	11410.09	-109.5437	1.043771
25	21	189.3515	4106.933	11418.81	-109.6345	1.043199
26	21	190.3952	4106.933	11428.64	-109.6434	1.042767
27	21	191.4384	4106.933	11421.78	-109.3092	1.042083
28	21	192.4812	4106.933	11432.39	-109.0129	1.041284
29	21	193.5233	4106.933	11436.8	-108.4662	1.04139
0	21	205.4396	4106.932	11611.61	-85.78981	-2.111788
1	21	204.1726	4106.932	11607.94	-89.89822	-2.114414
2	21	202.0608	4106.932	11625.66	-95.91486	-2.116114
3	21	199.9464	4106.932	11633.97	-100.5193	-2.119396
4	21	197.8303	4106.932	11643.26	-104.5762	-2.122714
5	21	195.7109	4106.932	11649.26	-107.726	-2.123417
6	21	193.5882	4106.932	11650.28	-110.1795	-2.126745
7	21	191.4648	4106.933	11647.7	-111.0587	-2.12742
8	21	189.338	4106.933	11633.7	-111.9895	-2.12868
9	21	187.2106	4106.933	11621.83	-111.1459	-2.132249
10	21	185.0819	4106.933	11606.41	-109.8	-2.130773
11	21	182.9497	4106.933	11607.86	-107.8184	-2.131986
12	21	180.8189	4106.934	11604.42	-104.6238	-2.132172
13	21	178.6869	4106.934	11568.48	-101.299	-2.132592
14	21	176.5548	4106.934	11550.58	-96.46304	-2.131476
15	21	174.4222	4106.935	11540.15	-91.737	-2.129893
16	21	172.2907	4106.935	11537	-86.55257	-2.129002
17	21	170.1608	4106.935	11532.07	-80.63376	-2.127634
18	21	168.0318	4106.936	11516.53	-74.93184	-2.124467
19	21	165.9042	4106.936	11481.66	-68.52675	-2.121901
20	21	163.7797	4106.936	11451.82	-61.93317	-2.118906
21	21	161.6578	4106.937	11443.86	-55.4814	-2.116262
22	21	159.5389	4106.937	11407.47	-49.03957	-2.113907
23	21	157.4226	4106.938	11363	-42.33107	-2.114021
24	21	155.3087	4106.938	11352.29	-36.172	-2.110062
25	21	153.1947	4106.939	11340.6	-29.99234	-2.108962
26	21	151.0846	4106.939	11332.01	-24.59509	-2.10815
27	21	148.9757	4106.94	11323.39	-19.3767	-2.105958
28	21	146.8675	4106.94	11305.91	-14.45514	-2.104922
29	21	144.7616	4106.94	11286.98	-9.932965	-2.103677
0	21	82.87348	4106.939	11332.55	5.961457	2.107539
1	21	84.34863	4106.939	11318.11	3.41031	2.105401
2	21	86.45617	4106.94	11319.19	0.708866	2.104395
3	21	88.56157	4106.94	11308.09	-1.842742	2.103532
4	21	90.66597	4106.94	11307.49	-3.410878	2.102287
5	21	92.7695	4106.941	11315.96	-4.413655	2.100668
6	21	94.87179	4106.941	11314.43	-5.466594	2.101509
7	21	96.97245	4106.942	11322.26	-5.907523	2.100243
8	21	99.07396	4106.942	11330.29	-5.828945	2.099016
9	21	101.1742	4106.942	11337.01	-5.452786	2.098517
10	21	103.2732	4106.942	11356.43	-4.838061	2.099268
11	21	105.3717	4106.943	11371.19	-3.897947	2.097693
12	21	107.471	4106.943	11387.9	-2.916506	2.097375
13	21	109.5687	4106.943	11398	-1.773336	2.094888
14	21	111.6661	4106.943	11406.09	-0.338902	2.095135
15	21	113.761	4106.943	11411.67	0.807043	2.095077
16	21	115.8561	4106.943	11396.78	1.706658	2.095756
17	21	117.9512	4106.943	11381.93	2.898603	2.096905
18	21	120.0469	4106.943	11391.87	3.850052	2.096879
19	21	122.1438	4106.943	11394.97	4.545824	2.098392
20	21	124.2407	4106.943	11405.05	4.921608	2.099351
21	21	126.3391	4106.943	11415.61	5.008235	2.100527
22	21	128.4385	4106.942	11446.78	4.753615	2.102329
23	21	130.539	4106.942	11450.27	4.073129	2.103649
24	21	132.6413	4106.942	11465.61	2.964587	2.104536
25	21	134.745	4106.941	11482.08	1.162222	2.106681
26	21	136.8495	4106.941	11477.86	-0.945982	2.108624
27	21	138.9562	4106.941	11496.65	-3.708491	2.108925
28	21	141.0648	4106.94	11502.43	-6.824705	2.111725
29	21	143.1737	4106.94	11507.96	-10.45882	2.113235
0	21	NaN	NaN	NaN	NaN	-5.315046
1	21	181.2655	4106.932	11624.35	-110.1917	-5.317931
2	21	175.9505	4106.933	11642.91	-100.526	-5.31538
3	21	170.6325	4106.934	11627.54	-87.29476	-5.309011
4	21	165.3172	4106.935	11560.89	-71.69882	-5.296532
5	21	160.0081	4106.936	11463.22	-55.31963	-5.287462
6	21	154.7116	4106.937	11359.58	-38.92913	-5.274261
7	21	149.4241	4106.938	11264.86	-23.64199	-5.262391
8	21	144.1499	4106.939	11182.92	-10.57268	-5.250422
9	21	138.8875	4106.94	11118.57	-1.25857	-5.240571
10	21	133.6371	4106.941	11082.98	5.111526	-5.232941
11	21	128.3965	4106.942	11067.59	7.84635	-5.227989
12	21	123.1636	4106.942	11071.2	8.169304	-5.222468
13	21	117.9356	4106.942	11122.95	6.39064	-5.22223
14	21	112.7131	4106.942	11205.51	3.517289	-5.226741
15	21	107.4909	4106.942	11334.52	1.01724	-5.23474
16	21	102.2641	4106.942	11462.77	-1.224023	-5.245464
17	21	97.02939	4106.941	11574.19	-1.574785	-5.256988
18	21	91.78393	4106.94	11651.85	0.201975	-5.26949
19	21	86.52694	4106.939	11713.71	4.43446	-5.281712
20	21	81.25745	4106.938	11752.19	11.94048	-5.293334
21	21	75.97574	4106.937	11773.86	22.73965	-5.30252
22	21	70.68241	4106.935	11760.86	35.8329	-5.308898
23	21	65.37989	4106.934	11723.42	50.79905	-5.311776
24	21	60.07099	4106.933	11676.42	66.34619	-5.312291
25	21	54.75921	4106.932	11621.07	81.10935	-5.30668
26	21	49.44692	4106.931	11526.73	93.07594	-5.297868
27	21	44.14024	4106.93	11421.28	103.3294	-5.287503
28	21	38.84237	4106.93	11313.82	109.8728	-5.276476
29	21	33.55487	4106.929	11216.21	111.3379	-5.265439
0	21	163.7945	4106.935	11679.76	-66.00438	5.301623
1	21	166.9764	4106.934	11673.02	-75.83658	5.297357
2	21	172.278	4106.933	11618.94	-89.52357	5.288764
3	21	177.5754	4106.933	11541.45	-101.171	5.277672
4	21	182.8642	4106.932	11442.41	-109.6295	5.268396
5	21	188.1418	4106.931	11358.04	-113.7129	5.254496
6	21	193.4102	4106.931	11282.57	-112.7273	5.244157
7	21	198.6647	4106.93	11257.46	-106.4869	5.236142
8	21	203.9089	4106.93	11237.27	-94.23705	5.22937
9	21	209.145	4106.93	11235.51	-76.76672	5.225986
10	21	214.3744	4106.929	11268.67	-54.91448	5.223544
11	21	219.6004	4106.929	11317.82	-29.06784	5.222302
12	21	224.8239	4106.929	11382.35	-1.001208	5.229291
13	21	230.0462	4106.929	11477.16	26.82431	5.237195
14	21	235.2755	4106.929	11576.61	53.08005	5.244994
15	21	240.5127	4106.929	11659.45	76.13586	5.256052
16	21	245.7577	4106.929	11727.87	94.72129	5.270096
17	21	251.0138	4106.929	11769.14	105.8348	5.283341
18	21	256.2839	4106.929	11804.94	113.4395	5.296193
19	21	261.5672	4106.929	11796.91	115.3024	5.305048
20	21	266.8634	4106.929	11774.68	111.7153	5.309551
21	21	272.1684	4106.93	11726.84	103.7101	5.311199
22	21	277.478	4106.931	11672.1	91.42151	5.307888
23	21	282.7892	4106.932	11614.46	76.36373	5.300636
24	21	288.0971	4106.933	11530	60.22188	5.291388
25	21	293.3977	4106.934	11426.17	43.84559	5.280578
26	21	298.6891	4106.935	11329.99	28.25045	5.270181
27	21	303.9697	4106.936	11234.41	14.95983	5.260565
28	21	309.2399	4106.938	11164.23	4.886654	5.250606
29	21	314.5004	4106.939	11124.41	-1.987071	5.242845
0	21	176.9759	4106.932	11960.48	-109.2223	-10.62228
1	21	171.1277	4106.933	11900.31	-93.62365	-10.59152
2	21	160.5054	4106.935	11679.04	-61.63864	-10.54797
3	21	149.9139	4106.937	11367.34	-28.55905	-10.49899
4	21	139.366	4106.939	11095.52	-3.695786	-10.46265
5	21	128.867	4106.941	10930.31	8.400364	-10.44825
6	21	118.4043	4106.941	10937.61	9.245297	-10.4635
7	21	107.9561	4106.941	11133.93	4.458386	-10.50185
8	21	97.49257	4106.94	11441.52	2.035249	-10.55001
9	21	86.99071	4106.938	11720.97	7.55929	-10.59291
10	21	76.44071	4106.936	11903.15	24.81898	-10.61588
11	21	65.8478	4106.933	11935.32	51.8445	-10.61521
12	21	55.23192	4106.931	11816.33	81.91626	-10.58699
13	21	44.61672	4106.929	11555.6	104.891	-10.54264
14	21	34.02973	4106.928	11255.3	112.199	-10.49988
15	21	23.48709	4106.928	11026.25	99.7578	-10.47447
16	21	12.98721	4106.928	10950.11	65.80097	-10.47071
17	21	2.512742	4106.928	11041.14	14.89936	-10.49406
18	21	-7.957971	4106.929	11306.4	-41.81283	-10.53419
19	21	-18.45203	4106.929	11616.14	-89.49806	-10.57853
20	21	-28.98622	4106.93	11871.94	-118.1038	-10.61496
21	21	-39.56475	4106.931	12019.34	-120.0936	-10.62603
22	21	-50.17971	4106.932	11998.36	-104.3892	-10.60675
23	21	-60.80574	4106.934	11831.29	-74.48225	-10.56382
24	21	-71.41249	4106.936	11550.56	-40.76753	-10.51335
25	21	-81.97631	4106.938	11260.29	-11.9851	-10.47265
26	21	-92.48965	4106.94	11058.41	5.105275	-10.45051
27	21	-102.9623	4106.941	11033.77	9.412857	-10.45476
28	21	-113.4128	4106.941	11154.25	6.211191	-10.48698
29	21	-123.8676	4106.94	11384.06	2.181361	-10.53339
0	21	201.4551	4106.929	11034.63	-102.2441	10.46191
1	21	209.3186	4106.929	10985.49	-77.09814	10.45106
2	21	219.7805	4106.928	11049.04	-29.66194	10.47049
3	21	230.2315	4106.928	11246.94	27.00472	10.51146
4	21	240.702	4106.928	11539.09	77.90466	10.55761
5	21	251.2135	4106.928	11802.11	111.5146	10.60057
6	21	261.7711	4106.928	11958.63	119.9555	10.62263
7	21	272.3717	4106.929	11976.48	107.9021	10.61344
8	21	282.9943	4106.931	11833.88	81.107	10.57864
9	21	293.6077	4106.933	11577.6	47.91762	10.53397
10	21	304.1864	4106.936	11284.99	17.40454	10.49053
11	21	314.7203	4106.938	11055.11	-1.838965	10.46188
12	21	325.2109	4106.94	10962.61	-8.398207	10.46047
13	21	335.6728	4106.941	11034.72	-5.702506	10.4834
14	21	346.1332	4106.941	11276.3	-1.601864	10.52134
15	21	356.6166	4106.94	11573.95	-3.093831	10.56418
16	21	367.138	4106.938	11815.62	-14.80118	10.59795
17	21	377.7021	4106.936	11944.53	-38.17675	10.60526
18	21	388.3001	4106.934	11919.04	-67.95601	10.58969
19	21	398.9054	4106.932	11762.49	-97.36424	10.55246
20	21	409.495	4106.931	11499.62	-113.1226	10.50512
21	21	420.0475	4106.93	11241.85	-112.829	10.46959
22	21	430.5526	4106.929	11082.56	-90.92341	10.45124
23	21	441.0222	4106.928	11072.12	-48.81973	10.46078
24	21	451.4735	4106.928	11201.8	6.424851	10.4956
25	21	461.9342	4106.928	11473.75	61.23177	10.54019
26	21	472.4298	4106.928	11755.61	102.4014	10.58705
27	21	482.97	4106.928	11936.98	120.9511	10.61763
28	21	493.5571	4106.929	11986.11	114.8577	10.61937
29	21	504.1747	4106.93	11888.87	92.99544	10.59348
0	21	50.38264	4106.93	12000.45	94.36532	-21.01361
1	21	30.26961	4106.928	11350.88	110.3362	-20.93715
2	21	9.255999	4106.928	10881.89	50.73207	-21.04646
3	21	-11.68115	4106.928	11173.54	-57.1052	-21.20421
4	21	-32.72761	4106.93	11828.53	-124.8478	-21.2123
5	21	-53.93181	4106.932	12047.47	-103.9973	-21.05616
6	21	-75.14411	4106.936	11554.18	-36.45206	-20.92245
7	21	-96.20028	4106.94	10946.49	7.742633	-20.97102
8	21	-117.1227	4106.94	10981.02	10.64663	-21.13992
9	21	-138.0938	4106.937	11618.05	14.86922	-21.22223
10	21	-159.2337	4106.933	12036.58	55.12914	-21.12422
11	21	-180.4559	4106.929	11744.64	106.4021	-20.96936
12	21	-201.5801	4106.927	11080.02	100.3322	-20.95451
13	21	-222.5495	4106.928	10867.22	17.2745	-21.10259
14	21	-243.504	4106.928	11402.06	-87.97198	-21.22925
15	21	-264.6066	4106.93	12009.57	-128.2389	-21.17188
16	21	-285.8358	4106.933	12002.42	-84.0293	-20.99759
17	21	-307.0077	4106.937	11392.53	-17.8108	-20.91568
18	21	-328.0053	4106.94	10962.29	11.69062	-21.0227
19	21	-348.921	4106.94	11228.8	9.143385	-21.1852
20	21	-369.9437	4106.936	11855.71	23.63184	-21.20995
21	21	-391.1289	4106.931	12054.48	73.64286	-21.07046
22	21	-412.3388	4106.928	11562.66	113.4796	-20.94347
23	21	-433.4093	4106.927	10940.15	80.46295	-20.9923
24	21	-454.3528	4106.928	10969.93	-19.09899	-21.15704
25	21	-475.3451	4106.929	11605.86	-110.9214	-21.23258
26	21	-496.5021	4106.931	12055.33	-121.2367	-21.11905
27	21	-517.7347	4106.935	11784.86	-61.02076	-20.95188
28	21	-538.8537	4106.938	11117.83	-2.886173	-20.932
29	21	-559.8056	4106.94	10871.6	12.18062	-21.08029
0	21	106.9729	4106.94	10838.18	-11.28253	21.03859
1	21	125.8054	4106.94	11157.73	-8.270526	21.18448
2	21	146.8439	4106.937	11767.26	-29.01818	21.18119
3	21	168.0284	4106.933	11919.72	-83.08908	21.03058
4	21	189.2096	4106.93	11434.76	-117.4517	20.92021
5	21	210.2402	4106.928	10929.8	-74.92608	20.99241
6	21	231.1604	4106.927	11075.04	28.51675	21.16772
7	21	252.1528	4106.927	11728.95	114.9608	21.23355
8	21	273.3205	4106.929	12105.15	116.9133	21.11168
9	21	294.5541	4106.933	11757.81	54.06676	20.95233
10	21	315.6658	4106.937	11099.1	0.402221	20.9487
11	21	336.6181	4106.94	10903.06	-10.43464	21.09182
12	21	357.5668	4106.939	11430.66	-10.8483	21.20336
13	21	378.6586	4106.935	11971.13	-44.40493	21.14113
14	21	399.862	4106.932	11901.06	-100.3458	20.98123
15	21	421.0031	4106.929	11305.58	-113.359	20.92075
16	21	441.9843	4106.928	10953.99	-46.01319	21.04827
17	21	462.9051	4106.927	11310.64	63.10648	21.20889
18	21	483.9533	4106.927	11938.6	126.1226	21.2095
19	21	505.1622	4106.93	12078.91	100.4608	21.0539
20	21	526.3717	4106.934	11529.21	33.2308	20.92778
21	21	547.4256	4106.938	10944.65	-7.33936	20.98317
22	21	568.3534	4106.94	11001.84	-8.90482	21.14227
23	21	589.3366	4106.938	11580.37	-17.25616	21.20452
24	21	610.4789	4106.934	11962.91	-62.88849	21.0922
25	21	631.6834	4106.93	11663.79	-112.8028	20.94405
26	21	652.7756	4106.928	11061.77	-99.51759	20.94603
27	21	673.7196	4106.927	10941.8	-11.6208	21.10768
28	21	694.6657	4106.927	11481.88	92.30847	21.23294
29	21	715.7733	4106.928	12045.22	126.7884	21.16944
0	21	26.60472	4106.927	11481.03	103.1471	-52.81515
1	21	-12.71998	4106.928	11199.26	-46.11172	-52.61636
2	21	-65.53513	4106.933	11873.69	-81.70226	-52.73436
3	21	-118.1515	4106.939	11099.97	20.50515	-52.68402
4	21	-170.8858	4106.93	11933.11	77.82928	-52.6623
5	21	-223.5699	4106.927	10992.86	15.01812	-52.76516
6	21	-276.2322	4106.931	11927.92	-110.958	-52.58517
7	21	-328.9973	4106.939	11116.98	8.670036	-52.82647
8	21	-381.5825	4106.933	11920.04	54.79166	-52.53456
9	21	-434.409	4106.927	11139.77	66.16683	-52.87666
10	21	-486.9435	4106.929	11703.11	-112.7299	-52.49913
11	21	-539.8202	4106.937	11302.35	-15.98317	-52.8848
12	21	-592.3193	4106.935	11580.39	36.31296	-52.49812
13	21	-645.2041	4106.928	11463.9	92.34811	-52.87916
14	21	-697.7022	4106.928	11362.95	-82.81911	-52.53002
15	21	-750.5814	4106.935	11673.63	-53.95802	-52.82973
16	21	-803.1114	4106.938	11286.46	25.82078	-52.58276
17	21	-855.9411	4106.929	11831.63	90.97918	-52.76998
18	21	-908.5239	4106.927	11073.1	-27.7644	-52.65683
19	21	-961.2939	4106.933	11889.44	-92.90478	-52.68689
20	21	-1013.951	4106.939	11042.43	18.3117	-52.72907
21	21	-1066.638	4106.931	11935.26	71.99247	-52.61824
22	21	-1119.367	4106.927	10998.38	32.43628	-52.80956
23	22	-1171.985	4106.93	11881.71	-115.6044	-52.54997
24	22	-1224.794	4106.938	11157.36	2.461523	-52.85307
25	22	-1277.344	4106.933	11847.07	49.00603	-52.51023
26	22	-1330.198	4106.927	11239.66	77.61858	-52.88985
27	22	-1382.708	4106.929	11612.68	-108.0086	-52.49472
28	22	-1435.598	4106.937	11408.21	-26.76464	-52.88079
29	22	-1488.092	4106.936	11470.87	32.52181	-52.5144
0	22	185.7392	4106.93	11745.16	-107.9743	52.71029
1	22	227.7463	4106.927	11077.34	1.492197	52.73226
2	22	280.4566	4106.929	12002.61	103.0055	52.61969
3	22	333.1888	4106.938	11042.97	-12.48947	52.75916
4	22	385.8085	4106.933	11841.22	-64.61708	52.55879
5	22	438.5677	4106.927	11058.24	-55.18223	52.86743
6	22	491.1264	4106.927	11862.3	114.7999	52.51493
7	22	543.9939	4106.936	11237.4	7.80569	52.85049
8	22	596.5088	4106.936	11646.33	-42.05269	52.48011
9	22	649.3593	4106.928	11361.84	-90.34754	52.9042
10	22	701.8394	4106.926	11560.82	94.25999	52.5179
11	22	754.7436	4106.934	11603.82	42.35066	52.83645
12	22	807.2615	4106.938	11299.08	-28.1277	52.52425
13	22	860.098	4106.93	11648.73	-97.23323	52.81714
14	22	912.6222	4106.926	11175.4	44.66929	52.62554
15	22	965.4393	4106.931	11900.14	81.44225	52.7213
16	22	1018.065	4106.938	11065.99	-19.68783	52.6545
17	22	1070.786	4106.932	11885.03	-81.47904	52.6632
18	22	1123.441	4106.927	11056.09	-16.78925	52.78289
19	22	1176.104	4106.928	11997.39	110.1608	52.58192
20	22	1228.887	4106.937	11079.87	-7.391356	52.79447
21	22	1281.469	4106.934	11796.1	-57.3111	52.52161
22	22	1334.263	4106.927	11120.41	-68.61419	52.89137
23	22	1386.785	4106.927	11772.54	112.2215	52.50288
24	22	1439.676	4106.935	11333.42	17.05403	52.85885
25	22	1492.179	4106.936	11545.85	-37.15137	52.48363
26	22	1545.038	4106.929	11463.34	-95.85498	52.89126
27	22	1597.522	4106.926	11446.11	81.65589	52.53903
28	22	1650.413	4106.933	11718.58	54.32699	52.80728
29	22	1702.952	4106.938	11211.07	-25.34654	52.5571
0	22	56.3938	4106.931	11655.36	69.07326	-105.3858
1	22	-43.71147	4106.93	11494	-69.42514	-105.3773
2	22	-149.0973	4106.933	11520.39	57.43028	-105.3874
3	22	-254.4746	4106.928	11455.72	-55.66651	-105.3847
4	22	-359.862	4106.935	11512.05	41.1259	-105.386
5	22	-465.2467	4106.927	11429.81	-32.31031	-105.3859
6	22	-570.6327	4106.935	11461.45	19.03388	-105.3876
7	22	-676.0186	4106.927	11413.18	-4.023653	-105.3896
8	22	-781.4062	4106.935	11474.97	-6.837096	-105.3796
9	22	-886.7958	4106.927	11457.8	24.6236	-105.3902
10	22	-992.1754	4106.935	11464.45	-32.5652	-105.3785
11	22	-1097.566	4106.928	11470.35	47.58316	-105.3866
12	22	-1202.944	4106.933	11508.98	-54.6637	-105.3714
13	22	-1308.331	4106.929	11544.32	62.40947	-105.3885
14	22	-1413.702	4106.932	11516.31	-68.60982	-105.3735
15	22	-1519.091	4106.931	11535.63	67.39154	-105.3845
16	22	-1624.464	4106.93	11508.73	-72.0233	-105.3759
17	22	-1729.849	4106.932	11561.77	62.25893	-105.3887
18	22	-1835.224	4106.928	11472.48	-62.73183	-105.3806
19	22	-1940.613	4106.934	11495.1	48.8275	-105.3855
20	22	-2045.994	4106.927	11432.3	-42.67073	-105.3866
21	22	-2151.379	4106.935	11495.77	28.63178	-105.3872
22	22	-2256.766	4106.927	11426.04	-15.82517	-105.3891
23	22	-2362.153	4106.935	11452.48	3.811269	-105.3804
24	22	-2467.542	4106.927	11420.19	13.36759	-105.3929
25	22	-2572.923	4106.935	11477.13	-22.51242	-105.3777
26	22	-2678.315	4106.927	11480.27	39.28675	-105.3875
27	22	-2783.693	4106.934	11485.26	-46.60114	-105.3738
28	22	-2889.081	4106.928	11501.8	57.92673	-105.3892
29	22	-2994.454	4106.932	11518.09	-64.73343	-105.3712
0	22	218.6196	4106.925	10877.94	-51.63895	105.3869
1	22	276.5294	4106.928	11591.73	71.13592	105.3532
2	22	381.9162	4106.933	11492.81	-64.85278	105.3996
3	22	487.2694	4106.926	11527.71	63.41065	105.3535
4	22	592.669	4106.934	11474.63	-51.93451	105.4018
5	22	698.0225	4106.926	11503.04	44.77502	105.3574
6	22	803.4243	4106.935	11453.96	-32.09362	105.4042
7	22	908.7817	4106.925	11435.8	18.23397	105.3603
8	22	1014.186	4106.934	11455.26	-7.818393	105.3955
9	22	1119.546	4106.926	11440.74	-11.36632	105.3694
10	22	1224.942	4106.933	11489.14	18.79135	105.387
11	22	1330.311	4106.927	11434.13	-37.92887	105.3728
12	22	1435.698	4106.932	11525.45	43.34126	105.3735
13	22	1541.071	4106.928	11480.8	-57.88368	105.3837
14	22	1646.444	4106.93	11565.03	62.17873	105.362
15	22	1751.828	4106.93	11481.7	-67.69939	105.3867
16	22	1857.19	4106.928	11569.56	71.01948	105.3576
17	22	1962.577	4106.932	11501.08	-67.52443	105.3968
18	22	2067.934	4106.927	11561.79	68.66291	105.3527
19	22	2173.331	4106.933	11479.05	-58.1703	105.4009
20	22	2278.684	4106.926	11497.83	53.76512	105.3587
21	22	2384.085	4106.934	11458.69	-41.02071	105.4025
22	22	2489.443	4106.925	11469.02	29.38535	105.3587
23	22	2594.846	4106.934	11456.08	-17.61633	105.3996
24	22	2700.205	4106.925	11419.01	0.148548	105.3676
25	22	2805.604	4106.934	11468.79	8.280068	105.3892
26	22	2910.972	4106.926	11445.83	-28.37321	105.3708
27	22	3016.361	4106.932	11516.35	34.69816	105.3814
28	22	3121.732	4106.928	11448.08	-51.22651	105.3781
29	22	3227.113	4106.931	11545.78	56.02282	105.3651
0	22	42.98	4106.926	12125.63	89.71274	-210.7702
1	22	-72.83209	4106.929	11467.68	-6.741821	-210.7717
2	22	-283.6023	4106.929	11452.82	-6.455385	-210.7681
3	22	-494.374	4106.929	11465.77	-5.616144	-210.7612
4	22	-705.142	4106.929	11494.83	-5.181083	-210.7594
5	22	-915.9033	4106.929	11536.83	-4.18012	-210.7544
6	22	-1126.663	4106.929	11532.32	-2.775685	-210.7626
7	22	-1337.417	4106.929	11525.29	0.218859	-210.7658
8	22	-1548.18	4106.929	11481.26	3.400688	-210.7719
9	22	-1758.945	4106.929	11470.79	6.678853	-210.7692
10	22	-1969.717	4106.929	11451.73	8.308381	-210.7678
11	22	-2180.487	4106.929	11481.69	8.303901	-210.7617
12	22	-2391.254	4106.929	11500.99	5.972063	-210.756
13	22	-2602.016	4106.929	11542.2	2.040923	-210.7579
14	22	-2812.772	4106.929	11534.4	-1.738639	-210.76
15	22	-3023.53	4106.929	11521.51	-4.980043	-210.7672
16	22	-3234.29	4106.929	11477.52	-6.255966	-210.7687
17	22	-3445.057	4106.929	11449.52	-6.827746	-210.7723
18	22	-3655.826	4106.929	11455.18	-5.935438	-210.7668
19	22	-3866.598	4106.929	11474.28	-5.602538	-210.7612
20	22	-4077.365	4106.928	11509.54	-4.697561	-210.7576
21	22	-4288.126	4106.928	11525.9	-4.030047	-210.757
22	22	-4498.884	4106.928	11538.13	-2.022031	-210.7641
23	22	-4709.641	4106.928	11508.72	0.693568	-210.7664
24	22	-4920.405	4106.929	11481.82	4.234216	-210.7726
25	22	-5131.171	4106.929	11445.07	6.896951	-210.7686
26	22	-5341.944	4106.929	11465.78	8.569829	-210.7673
27	22	-5552.712	4106.929	11475.74	7.959657	-210.7596
28	22	-5763.48	4106.929	11514.03	5.314006	-210.7559
29	22	-5974.239	4106.929	11533.62	1.373126	-210.7579
0	22	NaN	NaN	NaN	NaN	210.7648
1	22	161.2906	4106.928	11445.61	-9.712818	210.7561
2	22	372.0554	4106.928	11489.06	-8.135885	210.7541
3	22	582.8115	4106.928	11526.23	-4.545922	210.7501
4	22	793.5656	4106.928	11549.84	-0.799092	210.7526
5	22	1004.316	4106.928	11533.09	2.820232	210.7595
6	22	1215.068	4106.928	11505.64	4.975577	210.7613
7	22	1425.828	4106.928	11476.08	5.659087	210.766
8	22	1636.589	4106.928	11456.88	5.289635	210.7608
9	22	1847.355	4106.928	11476.2	4.769041	210.7593
10	22	2058.116	4106.927	11496.59	3.949224	210.751
11	22	2268.875	4106.927	11536.98	3.447848	210.7517
12	22	2479.626	4106.927	11541.43	1.872779	210.7538
13	22	2690.378	4106.927	11532.06	-0.379053	210.7599
14	22	2901.132	4106.928	11493.9	-3.72618	210.7652
15	22	3111.892	4106.928	11471.62	-6.933766	210.7642
16	22	3322.657	4106.928	11452.59	-8.946681	210.7644
17	22	3533.421	4106.928	11467.63	-9.355409	210.7553
18	22	3744.186	4106.928	11499.89	-7.771694	210.7524
19	22	3954.941	4106.928	11531.65	-3.823758	210.7492
20	22	4165.693	4106.928	11548.06	-0.020228	210.7546
21	22	4376.442	4106.928	11530.54	3.238305	210.7593
22	22	4587.197	4106.928	11501.3	5.254859	210.7635
23	22	4797.956	4106.928	11471.58	5.538066	210.766
24	22	5008.72	4106.928	11466.3	5.359486	210.7605
25	22	5219.486	4106.927	11475.27	4.356427	210.758
26	22	5430.246	4106.927	11505.52	4.042658	210.75
27	22	5641.004	4106.927	11528.64	2.980009	210.7522
28	22	5851.754	4106.927	11545.42	1.476013	210.7546
29	22	6062.507	4106.927	11518.96	-1.058537	210.7615
0	22	-136.0348	4106.928	11503.02	2.967553	-526.8897
1	22	-636.6097	4106.928	11559.79	10.71273	-526.9121
2	22	-1163.499	4106.926	11501.15	-12.66543	-526.9145
3	22	-1690.412	4106.929	11478.75	1.326641	-526.891
4	22	-2217.326	4106.928	11547.84	10.20722	-526.9066
5	22	-2744.217	4106.926	11513.43	-13.97241	-526.9175
6	22	-3271.124	4106.929	11491.23	3.279312	-526.891
7	22	-3798.041	4106.928	11548.28	9.016096	-526.902
8	22	-4324.932	4106.926	11524.61	-14.39073	-526.9205
9	22	-4851.834	4106.929	11475.1	5.183665	-526.8958
10	22	-5378.755	4106.928	11522.25	7.526085	-526.8993
11	22	-5905.65	4106.927	11535.37	-14.45761	-526.9205
12	22	-6432.55	4106.929	11482.3	6.704823	-526.8979
13	22	-6959.47	4106.927	11509.53	5.906208	-526.8942
14	22	-7486.368	4106.927	11545.66	-14.51339	-526.9178
15	22	-8013.262	4106.929	11484.98	8.271825	-526.9017
16	22	-8540.18	4106.927	11504.28	3.697994	-526.8938
17	22	-9067.082	4106.927	11547.4	-13.73253	-526.9152
18	22	-9593.975	4106.929	11491.21	9.704957	-526.9072
19	22	-10120.89	4106.927	11489.87	1.978316	-526.894
20	22	-10647.8	4106.927	11540.08	-12.7793	-526.9119
21	22	-11174.69	4106.929	11504.78	10.5244	-526.9114
22	22	-11701.6	4106.927	11483.3	-0.464949	-526.8925
23	22	-12228.52	4106.927	11546.09	-11.44945	-526.9053
24	22	-12755.41	4106.929	11522.29	11.27993	-526.9136
25	22	-13282.31	4106.927	11472.26	-2.365449	-526.8947
26	22	-13809.23	4106.927	11536.43	-9.683427	-526.9036
27	22	-14336.12	4106.929	11533.95	11.81888	-526.9178
28	22	-14863.02	4106.927	11466.38	-4.574367	-526.8988
29	22	-15389.94	4106.927	11521.6	-8.114227	-526.8994
0	22	220.6916	4106.928	11542.31	1.211364	526.914
1	22	694.8927	4106.926	11478.02	6.496915	526.8947
2	22	1221.807	4106.927	11520.83	4.019218	526.8847
3	22	1748.701	4106.929	11541.19	-12.97521	526.9164
4	22	2275.586	4106.926	11470.34	8.276654	526.898
5	22	2802.503	4106.928	11502.29	2.372265	526.883
6	22	3329.4	4106.929	11538.01	-12.58178	526.9122
7	22	3856.284	4106.926	11489.73	9.95857	526.9001
8	22	4383.196	4106.928	11509.25	0.160652	526.8797
9	22	4910.096	4106.928	11559.86	-11.94994	526.9069
10	22	5436.976	4106.926	11513.69	11.3965	526.9048
11	22	5963.882	4106.928	11493.22	-2.112137	526.8824
12	22	6490.787	4106.928	11548.75	-11.03333	526.9048
13	22	7017.67	4106.926	11525.65	12.30705	526.9078
14	22	7544.574	4106.928	11485.06	-4.057613	526.8842
15	22	8071.482	4106.928	11540.27	-9.973734	526.8994
16	22	8598.367	4106.926	11539.29	13.33328	526.9082
17	22	9125.266	4106.929	11484.35	-5.765288	526.8871
18	22	9652.174	4106.928	11524.63	-8.553111	526.8957
19	22	10179.06	4106.926	11540.06	13.38543	526.9095
20	22	10705.96	4106.929	11479	-7.489617	526.8921
21	22	11232.87	4106.928	11510.51	-7.158179	526.8923
22	22	11759.76	4106.926	11557.15	13.42183	526.9089
23	22	12286.65	4106.929	11479.79	-8.981371	526.8985
24	22	12813.56	4106.927	11502.12	-5.138319	526.8879
25	22	13340.46	4106.926	11558.45	12.80115	526.9061
26	22	13867.35	4106.929	11486.73	-10.10216	526.9016
27	22	14394.25	4106.927	11495	-3.193108	526.8863
28	22	14921.15	4106.926	11568.63	11.76405	526.9029
29	22	15448.04	4106.929	11501.71	-11.34278	526.9054
0	12	7.280883	4106.178	12989.76	-0.045721	-1053.814807
1	12	-677.6817	4106.18	12952.08	-1.918641	-1053.818807
2	12	-1731.481	4106.18	12923.15	5.968337	-1053.817807
3	12	-2785.284	4106.179	12873.21	-4.344096	-1053.809807
4	12	-3839.086	4106.18	12839.37	-6.218902	-1053.800807
5	12	-4892.88	4106.181	12830.45	5.725382	-1053.799807
6	12	-5946.665	4106.179	12823.99	-2.965815	-1053.794807
7	12	-7000.448	4106.18	12828.21	-5.788416	-1053.787807
8	12	-8054.227	4106.181	12857.77	5.249102	-1053.790807
9	12	-9107.999	4106.179	12866.14	0.546581	-1053.798807
10	12	-10161.77	4106.18	12923.06	-6.195522	-1053.805807
11	12	-11215.56	4106.181	12933.6	5.038189	-1053.810807
12	12	-12269.35	4106.18	12931.07	2.298398	-1053.815807
13	12	-13323.14	4106.179	12905.53	-6.695957	-1053.817807
14	12	-14376.94	4106.181	12920.91	2.084957	-1053.809807
15	12	-15430.74	4106.18	12909.82	3.255401	-1053.807807
16	12	-16484.54	4106.179	12872.38	-8.108044	-1053.797807
17	12	-17538.33	4106.181	12828.82	-0.777951	-1053.796807
18	12	-18592.11	4106.18	12826.28	5.025648	-1053.794807
19	12	-19645.89	4106.179	12818.58	-7.139029	-1053.800807
20	12	-20699.67	4106.18	12846.92	-1.732588	-1053.790807
21	12	-21753.46	4106.18	12862.46	7.061935	-1053.804807
22	12	-22807.23	4106.179	12913.28	-3.812061	-1053.804807
23	12	-23861.02	4106.18	12956.65	-2.878107	-1053.810807
24	12	-24914.81	4106.18	12982.06	7.323397	-1053.810807
25	12	-25968.6	4106.179	12953.01	-2.836835	-1053.817807
26	12	-27022.4	4106.18	12931.6	-4.968054	-1053.816807
27	12	-28076.2	4106.181	12890.87	5.994412	-1053.807807
28	12	-29130	4106.179	12862.69	-2.606939	-1053.800807
29	12	-30183.8	4106.179	12823.28	-7.349438	-1053.799807
16	12	16626.06	4106.179	12879.1	-3.4565	1053.786108
17	12	17679.85	4106.178	12841.69	-4.922726	1053.798108
18	12	18733.64	4106.177	12803.22	5.425082	1053.794108
19	12	19787.43	4106.179	12832.48	-2.058451	1053.796108
20	12	20841.22	4106.178	12863.69	-6.986016	1053.804108
21	12	21895.02	4106.177	12866.82	4.065756	1053.806108
22	12	22948.82	4106.178	12909.81	0.360482	1053.800108
23	12	24002.62	4106.178	12935.24	-6.591259	1053.802108
24	12	25056.42	4106.177	12958.34	4.689944	1053.802108
25	12	26110.22	4106.178	12923.53	2.651389	1053.804108
26	12	27164.02	4106.178	12863.37	-7.46852	1053.803108
27	12	28217.82	4106.177	12824.02	2.702145	1053.796108
28	12	29271.62	4106.178	12811.61	3.783485	1053.794108
29	12	30325.42	4106.178	12814.18	-6.703067	1053.802108
30	12	31379.21	4106.177	12800.2	-0.242911	1053.800108
31	12	32433.01	4106.177	12805.05	5.542445	1053.795108
32	12	33486.81	4106.178	12863.63	-5.53299	1053.796108
33	12	34540.6	4106.177	12935.04	-2.153909	1053.801108
34	12	35594.4	4106.177	12954.83	4.989724	1053.804108
35	12	36648.2	4106.178	12944.44	-4.595601	1053.802108
36	12	37702	4106.177	12937.72	-3.640104	1053.802108
37	12	38755.8	4106.177	12918.28	5.972026	1053.799108
38	12	39809.6	4106.178	12901.81	-1.398282	1053.802108
39	12	40863.39	4106.177	12861.66	-5.590978	1053.792108
40	12	41917.19	4106.177	12795.91	6.190033	1053.794108
41	12	42970.98	4106.178	12798.3	1.152679	1053.788108
42	12	44024.78	4106.177	12820.01	-7.067844	1053.792108
43	12	45078.56	4106.176	12848.45	3.675521	1053.801108
44	12	46132.35	4106.178	12899.67	1.404644	1053.789108
45	12	47186.15	4106.178	12925	-8.359181	1053.799108
