# Supplementary material for: 0.79 ppm scale-factor nonlinearity whole-angle microshell gyroscope realized by real-time calibration of capacitive displacement detection
Source: Microsyst Nanoeng. 2021 Oct 13;7:79. doi: 10.1038/s41378-021-00306-6 (PMC8514555; doi:10.1038/s41378-021-00306-6)
Supplement: Supplementary file 17 — Figure6e_data3 [file 41378_2021_306_MOESM17_ESM.txt]

0	17	0.001917	4106.913	11802.38	-1.556333	0.000184
1	17	0.001878	4106.913	11800.74	-1.673951	0.000322
2	17	0.002062	4106.913	11810.1	-1.659259	-0.000085
3	17	0.002385	4106.913	11796.45	-1.686326	0.000427
4	17	0.0023	4106.913	11814.76	-1.855267	0.000199
5	17	0.002727	4106.913	11820.33	-1.445208	0.000425
6	17	0.002926	4106.913	11804.2	-1.787954	-0.000299
7	17	0.003351	4106.913	11798.08	-1.556493	0.000421
8	17	0.003052	4106.914	11801.18	-1.576444	0.000099
9	17	0.003473	4106.914	11799.8	-1.660778	-0.000087
10	17	0.003572	4106.914	11793.12	-1.664308	-0.000304
11	17	0.003485	4106.914	11803.59	-1.775374	0.00034
12	17	0.003181	4106.914	11803.61	-1.676506	0.000124
13	17	0.00352	4106.914	11796.97	-1.328015	0.000207
14	17	0.003644	4106.914	11800.89	-1.664502	-0.000305
15	17	0.003851	4106.914	11794.38	-1.771973	0.000294
16	17	0.003547	4106.914	11804.95	-1.722779	-0.000247
17	17	0.003841	4106.914	11806.15	-1.496343	0.000209
18	17	0.003594	4106.914	11811.15	-1.511467	-0.00048
19	17	0.003803	4106.914	11800.59	-1.649261	-0.000063
20	17	0.003323	4106.914	11806.51	-1.640896	0.00009
21	17	0.00326	4106.914	11803.01	-1.725962	-0.000545
22	17	0.00335	4106.914	11804.31	-1.626127	0.000137
23	17	0.002805	4106.914	11804.86	-1.610729	-0.000021
24	17	0.002942	4106.914	11804.75	-1.729486	0.00006
25	17	0.002921	4106.914	11800.44	-1.633734	0.000143
26	17	0.00298	4106.914	11800.15	-1.690008	-0.000247
27	17	0.003124	4106.914	11809.82	-1.584632	-0.000043
28	17	0.002876	4106.914	11809.88	-1.622187	0.00046
29	17	0.002834	4106.914	11800.37	-1.568175	-0.000353
1	17	129.6659	4106.931	11509.09	45.88312	-0.10285
2	17	129.5695	4106.931	11509.56	46.0832	-0.101585
3	17	129.4667	4106.931	11508.82	45.64959	-0.101593
4	17	129.3651	4106.931	11513.79	45.96612	-0.101292
5	17	129.2635	4106.931	11510.66	45.94112	-0.102787
6	17	129.1622	4106.931	11516.25	45.72352	-0.101125
7	17	129.0594	4106.931	11496.44	45.66183	-0.102306
8	17	128.9583	4106.931	11505.12	45.91504	-0.101126
9	17	128.856	4106.932	11516.22	45.47333	-0.102691
10	17	128.7549	4106.932	11517.02	45.34152	-0.101232
11	17	128.6522	4106.932	11510.94	45.50961	-0.101696
12	17	128.5509	4106.932	11514.22	45.43505	-0.101929
13	17	128.4492	4106.932	11503.03	45.28683	-0.102986
14	17	128.3473	4106.932	11506.91	45.33878	-0.101028
15	17	128.2443	4106.932	11511	45.71993	-0.102238
16	17	128.1433	4106.932	11511.11	45.28483	-0.102099
17	17	128.0411	4106.932	11504.12	45.20332	-0.102465
18	17	127.939	4106.932	11508.11	45.05249	-0.101086
19	17	127.8365	4106.932	11513.25	45.10545	-0.101473
20	17	127.7354	4106.932	11519.23	45.1746	-0.103189
21	17	127.6339	4106.932	11512.96	44.8334	-0.100597
22	17	127.5307	4106.932	11511.3	44.9433	-0.102274
23	17	127.4302	4106.932	11505.52	44.87687	-0.102494
24	17	127.3279	4106.932	11500.55	44.59333	-0.101136
25	17	127.2254	4106.932	11501.78	44.53793	-0.102614
26	17	127.1242	4106.932	11499.64	44.8507	-0.102478
27	17	127.0216	4106.932	11508.69	44.38792	-0.101755
28	17	126.9192	4106.932	11504.15	44.44889	-0.103336
30	17	126.7141	4106.932	11510.18	44.23928	-0.10263
31	17	126.6144	4106.932	11513.37	44.358	-0.10323
0	17	119.6981	4106.933	11507.63	34.37736	0.098142
1	17	119.7675	4106.933	11526.39	34.23689	0.097772
2	17	119.8656	4106.933	11528.92	34.50119	0.098218
3	17	119.9634	4106.933	11534.4	35.04491	0.098524
4	17	120.0616	4106.933	11527.4	34.92339	0.097989
5	17	120.1601	4106.933	11527.04	35.23114	0.096366
6	17	120.2581	4106.933	11525.87	35.26213	0.097957
7	17	120.3545	4106.933	11525.17	35.64597	0.09944
8	17	120.4525	4106.933	11525.88	35.8623	0.097571
9	17	120.5519	4106.933	11528.14	35.93227	0.097351
10	17	120.6495	4106.933	11523.48	35.87034	0.098568
11	17	120.7468	4106.933	11523.95	36.13953	0.096798
13	17	120.9422	4106.933	11506.98	36.72503	0.097405
14	17	121.0423	4106.933	11519.48	36.99509	0.0983
15	17	121.1397	4106.933	11514.75	36.9249	0.098661
16	17	121.238	4106.933	11518.22	36.84798	0.097852
17	17	121.3367	4106.933	11520.13	37.39317	0.098604
18	17	121.4346	4106.933	11515.07	37.70764	0.096482
19	17	121.5332	4106.933	11515.08	37.68394	0.09917
20	17	121.6296	4106.933	11521.36	37.59471	0.098422
21	17	121.7288	4106.933	11517.74	38.10668	0.09747
22	17	121.8272	4106.933	11509.5	38.02692	0.098426
23	17	121.9247	4106.933	11519.69	38.23465	0.097692
24	17	122.0231	4106.933	11511.75	38.56984	0.098723
25	17	122.1208	4106.933	11523.67	38.34901	0.097159
26	17	122.2195	4106.933	11514.79	38.94149	0.097513
27	17	122.3167	4106.933	11518.04	38.77735	0.098523
28	17	122.4142	4106.933	11507.64	39.15442	0.098256
29	17	122.5127	4106.932	11509.32	38.88847	0.098481
30	17	122.611	4106.932	11511.91	39.37933	0.098743
0	17	124.9395	4106.932	11523.34	42.2671	-0.20197
1	17	124.8194	4106.932	11518.8	42.31656	-0.202907
2	17	124.6174	4106.932	11510.01	42.31156	-0.201858
3	17	124.4145	4106.932	11515.74	41.77341	-0.201125
4	17	124.2126	4106.932	11500.06	41.70685	-0.201593
5	17	124.0115	4106.932	11514.74	41.53994	-0.201507
6	17	123.8099	4106.932	11516.12	41.21195	-0.202505
7	17	123.6084	4106.932	11510.75	41.02954	-0.201408
8	17	123.4059	4106.932	11505.5	40.56415	-0.20194
9	17	123.2045	4106.932	11511.2	40.29612	-0.202174
10	17	123.0025	4106.932	11502.6	40.04704	-0.200944
11	17	122.8004	4106.932	11501.66	39.82143	-0.20258
12	17	122.5994	4106.932	11501.53	39.56325	-0.201665
13	17	122.3968	4106.933	11511.88	38.99207	-0.201472
14	17	122.1952	4106.933	11508.6	38.71784	-0.201517
15	17	121.9937	4106.933	11507.55	38.27004	-0.202166
16	17	121.7922	4106.933	11517.38	38.20346	-0.201389
17	17	121.59	4106.933	11512.81	37.75489	-0.201384
18	17	121.3886	4106.933	11518.12	37.5045	-0.203377
19	17	121.1872	4106.933	11517.36	37.05872	-0.202392
20	17	120.9839	4106.933	11519.99	36.89879	-0.201775
21	17	120.7815	4106.933	11521.71	36.43193	-0.201541
22	17	120.5797	4106.933	11530.2	36.30286	-0.202982
23	17	120.3782	4106.933	11523.03	35.71047	-0.201614
24	17	120.1752	4106.933	11523.72	35.69896	-0.201348
25	17	119.9736	4106.933	11513.87	34.95584	-0.20199
26	17	119.7722	4106.933	11527.78	34.47978	-0.202456
27	17	119.5702	4106.933	11533.22	34.20864	-0.202681
28	17	119.3678	4106.933	11526.66	33.58951	-0.200488
29	17	119.1651	4106.933	11529.14	33.36825	-0.202753
0	17	42.26695	4106.919	11645.64	38.05197	0.200001
1	17	42.44752	4106.919	11647.37	37.68229	0.199485
2	17	42.64753	4106.919	11633.25	37.58629	0.199566
3	17	42.84701	4106.919	11636.48	36.99652	0.198959
4	17	43.04657	4106.919	11632.5	36.53002	0.200071
5	17	43.24553	4106.919	11636.28	36.18823	0.199585
6	17	43.44561	4106.919	11646.13	35.57009	0.200154
7	17	43.64519	4106.919	11638.64	34.69826	0.199069
8	17	43.84535	4106.919	11637.91	34.60274	0.199518
9	17	44.04441	4106.919	11640.42	33.85148	0.200429
10	17	44.24393	4106.919	11637.68	33.64677	0.199239
11	17	44.44436	4106.919	11646.87	33.02302	0.19985
12	17	44.6436	4106.919	11642.66	32.37837	0.199744
13	17	44.84345	4106.919	11649.78	31.61587	0.199647
14	17	45.04319	4106.919	11667.37	31.31837	0.200392
15	17	45.24284	4106.919	11657.01	30.57838	0.198605
16	17	45.44323	4106.919	11651.93	29.98982	0.199682
17	17	45.64184	4106.919	11659.36	29.67193	0.200323
18	17	45.84152	4106.919	11652.28	29.15817	0.199958
19	17	46.04185	4106.919	11656.96	28.55927	0.198954
20	17	46.2418	4106.92	11654.82	28.07086	0.199195
21	17	46.44076	4106.92	11648.5	27.21825	0.200643
22	17	46.63995	4106.92	11641.46	26.57957	0.199474
23	17	46.8406	4106.92	11643.32	26.56552	0.199484
24	17	47.04007	4106.92	11653.92	25.56913	0.199469
25	17	47.23955	4106.92	11642.11	24.84744	0.199998
26	17	47.43902	4106.92	11650.14	24.1517	0.199677
27	17	47.63902	4106.92	11646.11	23.75966	0.197964
28	17	47.8387	4106.92	11639	22.90071	0.200199
29	17	48.03666	4106.92	11629.08	22.54162	0.199605
2	17	53.71752	4106.921	11669.72	5.46306	-0.500589
3	17	53.21908	4106.921	11676.19	7.060314	-0.500913
4	17	52.71849	4106.921	11680.36	8.604198	-0.499002
5	17	52.21758	4106.921	11675.49	9.742269	-0.499996
6	17	51.71857	4106.921	11675.53	11.54744	-0.499092
7	17	51.21858	4106.921	11662.67	13.45461	-0.500588
8	17	50.71949	4106.92	11655.36	14.49172	-0.499821
9	17	50.2189	4106.92	11653.1	16.09399	-0.500113
10	17	49.71908	4106.92	11651.23	17.33905	-0.500569
11	17	49.21896	4106.92	11641.11	18.7302	-0.500301
12	17	48.7184	4106.92	11640.55	20.16177	-0.500304
13	17	48.21809	4106.92	11642.57	22.01106	-0.500096
14	17	47.71779	4106.92	11644.74	23.56654	-0.500586
15	17	47.21769	4106.92	11639.99	25.43816	-0.499326
16	17	46.71711	4106.92	11637.03	26.61491	-0.499304
17	17	46.21778	4106.92	11642.87	27.94157	-0.500228
18	17	45.71848	4106.919	11648.74	29.38216	-0.499418
19	17	45.21825	4106.919	11644.94	30.39171	-0.500531
20	17	44.71883	4106.919	11651.33	31.49931	-0.500379
21	17	44.2183	4106.919	11652.5	32.784	-0.499858
22	17	43.71792	4106.919	11644.75	34.43266	-0.500703
23	17	43.21807	4106.919	11654.21	35.45866	-0.5005
24	17	42.71736	4106.919	11637.91	36.68127	-0.499946
25	17	42.21686	4106.919	11637.03	37.79478	-0.499072
26	17	41.71692	4106.919	11642.58	39.42069	-0.500917
27	17	41.21784	4106.919	11643.31	40.74691	-0.498804
28	17	40.71693	4106.919	11652.72	41.81346	-0.500781
29	17	40.21812	4106.918	11640.42	42.55608	-0.499332
30	17	39.71734	4106.918	11653.81	43.73424	-0.500377
31	17	39.21801	4106.918	11656.65	44.98348	-0.499777
0	17	21.85504	4106.916	11693.74	54.80238	0.50044
1	17	22.30571	4106.916	11700.95	54.82625	0.50056
2	17	22.80615	4106.916	11698.21	55.42255	0.501231
3	17	23.30671	4106.916	11699.3	55.60678	0.499748
4	17	23.80794	4106.916	11706.94	55.95118	0.501329
5	17	24.30769	4106.916	11700.79	56.45074	0.498984
6	17	24.80902	4106.916	11702.82	56.48576	0.499958
7	17	25.308	4106.917	11711.98	56.83299	0.500764
8	17	25.80796	4106.917	11705.3	56.91072	0.49903
9	17	26.30872	4106.917	11701.49	57.11242	0.500505
10	17	26.80775	4106.917	11692.95	57.19633	0.499594
11	17	27.30826	4106.917	11708.02	57.17165	0.502035
12	17	27.80785	4106.917	11683.03	56.91566	0.501608
13	17	28.30989	4106.917	11683.7	57.08036	0.499493
14	17	28.81149	4106.917	11662.8	56.73624	0.500732
15	17	29.31099	4106.917	11664.26	56.97178	0.502045
16	17	29.81172	4106.917	11659.5	56.48443	0.50068
17	17	30.31377	4106.917	11661.38	56.63855	0.500322
18	17	30.81444	4106.917	11651.68	56.13395	0.500102
19	17	31.31477	4106.917	11655.59	55.71729	0.499597
20	17	31.81487	4106.917	11662.74	55.22521	0.501069
21	17	32.31447	4106.917	11660.77	54.69392	0.50059
22	17	32.81554	4106.917	11651.27	54.25726	0.501054
23	17	33.31613	4106.917	11647.26	53.87907	0.500218
24	17	33.81718	4106.917	11648.88	53.338	0.500046
25	17	34.3174	4106.917	11646.43	52.67843	0.498922
26	17	34.81744	4106.917	11650.87	51.94656	0.500917
27	17	35.31637	4106.918	11645.6	50.85903	0.499721
28	17	35.81728	4106.918	11650.46	50.38234	0.500463
29	17	36.317	4106.918	11635.41	49.99101	0.499343
45	20	-48.73979	4106.921	11625.55	-42.69534	-1.000493
46	20	-49.7418	4106.922	11620.51	-39.83011	-1.001041
47	20	-50.74229	4106.922	11616.28	-36.44958	-1.002752
48	20	-51.74333	4106.922	11620.71	-33.29019	-1.001936
49	20	-52.74609	4106.922	11619.53	-30.21432	-1.001323
50	20	-53.74802	4106.922	11621.12	-26.87517	-1.001059
51	20	-54.74934	4106.923	11624.75	-23.73109	-1.000841
52	20	-55.7504	4106.923	11610.24	-20.54963	-1.001157
53	20	-56.75124	4106.923	11609.55	-17.52186	-1.001799
54	20	-57.7524	4106.923	11589.43	-14.15089	-1.002799
55	20	-58.7542	4106.924	11586.52	-10.97729	-1.000105
56	20	-59.757	4106.924	11577.67	-7.527449	-1.002057
57	20	-60.75711	4106.924	11570.37	-4.502457	-1.002993
58	20	-61.75916	4106.924	11572.68	-1.517849	-1.001119
59	20	-62.76215	4106.925	11559.99	1.102198	-1.001835
60	20	-63.76327	4106.925	11557.68	4.214791	-1.000344
61	20	-64.76511	4106.925	11565.13	6.764021	-1.00176
62	20	-65.76545	4106.925	11546.97	9.678151	-1.002669
63	20	-66.76721	4106.926	11541.4	11.97712	-1.001864
64	20	-67.76988	4106.926	11534.77	14.52021	-1.002189
65	20	-68.77174	4106.926	11535.46	16.87377	-1.001804
66	20	-69.77393	4106.926	11542.16	19.3187	-1.002907
67	20	-70.77574	4106.927	11529.98	21.71854	-1.002124
68	20	-71.77865	4106.927	11536.63	23.65179	-1.002936
69	20	-72.78077	4106.927	11528.74	25.62032	-1.002606
70	20	-73.78371	4106.927	11527.41	27.06172	-1.001883
72	20	-75.7882	4106.928	11522.8	30.18551	-1.000942
73	20	-76.79299	4106.928	11518.78	31.14841	-1.003283
74	20	-77.79393	4106.928	11510.02	32.42886	-1.002729
75	20	-78.79722	4106.929	11511.75	33.65317	-1.002747
0	17	6.568646	4106.916	11763.32	20.9916	1.002409
1	17	7.219056	4106.916	11776.56	22.47448	1.001224
2	17	8.221466	4106.916	11770.54	25.7037	1.00311
3	17	9.22269	4106.916	11749.73	28.45691	1.002209
4	17	10.2258	4106.916	11739.27	31.6232	1.000953
5	17	11.22801	4106.916	11755.17	34.1182	1.001332
6	17	12.22896	4106.916	11757.8	36.81291	1.00078
7	17	13.23029	4106.916	11754.45	39.3149	1.002656
8	17	14.23107	4106.916	11757.07	41.77562	1.000951
9	17	15.23373	4106.916	11736.41	43.92259	1.001694
10	17	16.23468	4106.916	11736.14	46.02773	1.000267
11	17	17.23637	4106.916	11708.38	47.97059	1.002106
12	17	18.23664	4106.916	11705.21	49.66025	1.000337
13	17	19.23875	4106.916	11705.04	51.50005	1.000087
14	17	20.23908	4106.916	11709.87	52.7518	1.00085
15	17	21.23917	4106.916	11707.63	54.13291	1.000932
16	17	22.24002	4106.916	11698.76	54.86054	0.999519
17	17	23.24095	4106.916	11702.05	55.53124	1.00112
18	17	24.24047	4106.916	11692.2	56.31413	1.000553
19	17	25.24159	4106.917	11707.88	56.59865	0.999554
20	17	26.24215	4106.917	11696.42	57.39468	1.002122
21	17	27.2417	4106.917	11705.04	57.15427	1.000631
22	17	28.24382	4106.917	11694.89	57.33985	1.001015
23	17	29.24445	4106.917	11666.73	57.0531	1.000714
24	17	30.24547	4106.917	11670.43	56.26336	1.000005
25	17	31.24618	4106.917	11663.62	55.79695	1.000435
26	17	32.24619	4106.917	11655.36	55.05444	1.001812
27	17	33.24662	4106.917	11658.05	54.18641	0.99933
28	17	34.24843	4106.917	11649.47	52.98799	0.999837
29	17	35.24776	4106.918	11641.17	51.62493	1.000458
0	20	55.88285	4106.92	11611.69	19.13854	-2.000273
1	20	54.38299	4106.92	11628.35	23.57624	-1.998808
2	20	52.38272	4106.919	11632.43	30.44484	-2.000092
3	20	50.38391	4106.919	11637.29	35.74449	-2.000083
4	20	48.38382	4106.918	11640.54	41.5895	-2.000665
5	20	46.38374	4106.918	11632.21	46.82858	-2.00088
6	20	44.38307	4106.917	11622.48	52.35734	-1.999826
7	20	42.38219	4106.917	11621.58	57.16044	-2.002208
8	20	40.38237	4106.917	11625.49	61.3175	-1.999571
9	20	38.38016	4106.916	11624.86	64.73086	-2.000894
10	20	36.38059	4106.916	11641.53	67.66764	-2.001117
11	20	34.37969	4106.916	11631.57	69.77805	-1.999578
12	20	32.37858	4106.916	11615.47	71.36079	-2.000855
13	20	30.379	4106.916	11618.2	72.12848	-2.001958
14	20	28.37814	4106.915	11628.08	72.05319	-2.001868
15	20	26.37618	4106.915	11637.65	70.64826	-1.999948
16	20	24.37432	4106.915	11640.06	69.11959	-2.002135
17	20	22.37437	4106.915	11658.39	66.65334	-1.999892
18	20	20.37223	4106.915	11673.52	63.25789	-2.000729
19	20	18.37234	4106.915	11667.83	59.52717	-2.000948
20	20	16.37161	4106.915	11658.27	54.56028	-2.000816
21	20	14.37066	4106.915	11665.72	49.44438	-2.000259
22	20	12.36985	4106.915	11691.79	43.27391	-2.001229
23	20	10.36959	4106.915	11700.62	36.64737	-2.001383
24	20	8.36836	4106.915	11712.02	29.95064	-2.002189
28	20	0.361602	4106.915	11739.82	-0.918944	-2.000892
29	20	-1.629152	4106.915	11767.89	-9.205418	-2.00004
30	20	-3.630044	4106.915	11766.73	-17.13047	-1.999524
31	20	-5.630084	4106.915	11746.01	-24.7653	-1.999664
32	20	-7.629608	4106.915	11751.78	-32.46738	-1.998695
0	17	115.198	4106.933	11533.49	24.39362	2.000767
1	17	116.7975	4106.933	11538.47	28.12518	1.997859
2	17	118.7982	4106.933	11532.05	32.61871	1.99973
3	17	120.7961	4106.933	11538.77	36.12106	1.998768
4	17	122.7958	4106.932	11529.39	39.7076	1.997918
5	17	124.7946	4106.932	11525.15	42.22195	1.999268
6	17	126.7925	4106.932	11524.74	44.42728	1.99695
7	17	128.7918	4106.931	11524.92	45.82045	1.998587
8	17	130.7887	4106.931	11528.22	46.62036	1.998695
9	17	132.7873	4106.931	11528.28	46.62432	1.996159
10	17	134.786	4106.93	11530.55	46.21712	1.997293
11	17	136.7822	4106.93	11525.25	45.10043	1.9988
12	17	138.7795	4106.929	11518.95	42.88204	1.995575
13	17	140.7783	4106.929	11530.15	40.05014	1.997806
14	17	142.7738	4106.928	11531.9	37.01802	1.997562
15	17	144.7716	4106.927	11527.89	32.84114	1.996856
16	17	146.7692	4106.927	11540.99	28.2808	1.997894
17	17	148.7661	4106.926	11551.87	23.61032	1.997019
18	17	150.764	4106.926	11558.67	17.87076	1.998563
19	17	152.761	4106.925	11560.68	12.08394	1.997279
20	17	154.7595	4106.925	11573.14	6.464035	1.99723
21	17	156.7568	4106.924	11575.61	-0.01999	1.997018
22	17	158.754	4106.924	11581.38	-6.718605	1.99691
23	17	160.7511	4106.923	11615.25	-12.71489	1.997088
24	17	162.748	4106.923	11628.21	-18.81447	1.997521
25	17	164.7451	4106.922	11626.51	-24.97395	1.996971
26	17	166.7426	4106.922	11635.21	-31.29177	1.998424
27	17	168.7396	4106.921	11634.92	-36.40064	1.998774
28	17	170.738	4106.921	11643.37	-41.95585	1.998642
29	17	172.7367	4106.921	11634.74	-46.20236	1.999219
0	17	30.84428	4106.917	11671.22	56.61045	-5.001229
1	17	26.34309	4106.917	11645.55	58.03637	-5.000056
2	17	21.34186	4106.916	11670.29	54.67138	-5.000835
3	17	16.3418	4106.916	11677.86	46.689	-5.003098
4	17	11.34097	4106.916	11702.36	34.79024	-5.003862
6	17	1.334008	4106.916	11745.41	3.262715	-5.000973
7	17	-3.659281	4106.916	11768.28	-13.87388	-5.001051
8	17	-8.660254	4106.917	11745.06	-30.04109	-4.999443
9	17	-13.6613	4106.917	11732.19	-44.11867	-5.000451
10	17	-18.66075	4106.917	11715.91	-54.09578	-5.000833
11	17	-23.6612	4106.918	11716.82	-60.61991	-4.999044
12	17	-28.66203	4106.919	11701.59	-62.11096	-4.997311
13	17	-33.66107	4106.919	11680.73	-58.61421	-5.000183
14	17	-38.65839	4106.92	11653.24	-51.37149	-4.999137
15	17	-43.65857	4106.921	11653.05	-40.00302	-4.999747
16	17	-48.65771	4106.922	11647.88	-25.30281	-4.99807
17	17	-53.65745	4106.923	11625.64	-10.31246	-4.999166
18	17	-58.65552	4106.925	11620.23	5.823209	-4.99859
19	17	-63.65469	4106.926	11603.74	20.37821	-4.997557
20	17	-68.65328	4106.927	11580.32	32.32893	-5.000006
21	17	-73.65084	4106.929	11554.11	41.81203	-5.000374
22	17	-78.65084	4106.93	11542.59	46.22663	-5.000327
23	17	-83.65122	4106.931	11527.5	46.82663	-4.999904
24	17	-88.65154	4106.932	11531.98	42.99215	-5.002931
25	17	-93.65145	4106.933	11534.19	34.90693	-5.00329
27	17	-103.6577	4106.933	11524.29	11.04998	-5.005544
28	17	-108.6469	4106.933	11531.86	-3.163984	-5.005851
29	17	-113.6525	4106.933	11533.85	-16.57951	-5.004355
30	17	-118.6583	4106.932	11533.39	-28.78045	-5.004229
31	17	-123.6627	4106.931	11530.91	-37.99286	-5.003155
0	17	151.7441	4106.926	11546.55	16.26635	4.995723
1	17	155.2434	4106.925	11563.02	4.944891	4.995462
2	17	160.2392	4106.923	11572.39	-10.67409	4.997164
3	17	165.2346	4106.922	11602.93	-26.41491	4.996237
4	17	170.2318	4106.921	11618.28	-40.4885	4.99685
5	17	175.228	4106.92	11635.11	-51.09382	4.999983
6	17	180.2249	4106.919	11654.75	-58.7082	4.999717
7	17	185.2249	4106.918	11666.87	-61.44066	5.001682
8	17	190.2246	4106.918	11686.55	-60.06139	5.00229
9	17	195.2263	4106.917	11705.47	-53.28892	5.005411
10	17	200.2286	4106.917	11716.19	-42.79433	5.00749
12	17	210.2415	4106.916	11724.62	-12.44701	5.006042
13	17	215.2364	4106.916	11723.08	4.343717	5.005817
14	17	220.2424	4106.916	11743.35	21.1614	5.003573
15	17	225.2483	4106.916	11763.37	35.78878	5.003041
16	17	230.2518	4106.916	11760.06	47.61798	5.004204
17	17	235.2549	4106.916	11737.91	54.93614	5.003248
18	17	240.2591	4106.917	11733.43	57.99213	5.002176
19	17	245.2623	4106.917	11720.26	56.37663	5.001051
20	17	250.2645	4106.918	11678.09	50.25265	4.99854
21	17	255.2656	4106.919	11670.03	40.17658	4.998473
22	17	260.2641	4106.92	11663.21	26.70489	4.998794
23	17	265.2626	4106.921	11641.96	11.93013	4.99799
24	17	270.2614	4106.922	11647.01	-3.243638	4.99774
25	17	275.2594	4106.923	11643.58	-17.87375	4.997639
26	17	280.2571	4106.925	11634.28	-30.19951	4.997579
27	17	285.2547	4106.926	11619.65	-39.19828	4.996777
28	17	290.2523	4106.928	11600.59	-44.73733	4.998856
29	17	295.2491	4106.929	11580.57	-46.1167	4.997891
30	17	300.2479	4106.931	11570.78	-42.65559	5.001171
2	17	84.11551	4106.93	11543.02	-43.8334	-9.999922
3	17	74.11047	4106.927	11548.97	-42.22708	-10.00064
4	17	64.11055	4106.924	11563.91	-24.47001	-9.998831
5	17	54.10991	4106.921	11588.91	3.890833	-9.999168
6	17	44.11107	4106.919	11621.82	33.25006	-10.00065
7	17	34.11191	4106.917	11625.87	53.07183	-10.00111
12	17	-15.89202	4106.917	11709.07	-48.26549	-9.999668
13	17	-25.89466	4106.918	11700.08	-61.13559	-9.998667
14	17	-35.89433	4106.92	11679.65	-55.58369	-9.999054
15	17	-45.89299	4106.922	11660.53	-33.68097	-9.997974
16	17	-55.89205	4106.924	11634.42	-3.322823	-9.997259
17	17	-65.89002	4106.927	11606.33	25.85535	-9.998637
18	17	-75.88728	4106.929	11584.09	44.14577	-10.00093
20	17	-95.88685	4106.933	11523.52	30.92679	-9.99895
24	17	-135.8932	4106.928	11560.7	-44.57661	-10.00012
25	17	-145.8962	4106.925	11584.05	-31.7127	-9.998877
26	17	-155.8963	4106.922	11613.86	-6.50854	-9.997467
27	17	-165.8952	4106.92	11646.93	23.56216	-10.0001
28	17	-175.8927	4106.918	11656.58	47.30547	-9.999735
30	17	-195.8925	4106.916	11661.47	48.60807	-9.999691
31	17	-205.8955	4106.916	11689.07	24.08478	-10.00032
33	17	-225.8956	4106.917	11734.87	-40.12615	-10.00023
34	17	-235.8973	4106.918	11718.09	-58.82993	-9.998489
35	17	-245.8975	4106.919	11692.85	-60.01675	-9.999846
36	17	-255.896	4106.921	11673.17	-43.10332	-9.999399
38	17	-275.8952	4106.926	11633.59	16.53925	-9.997312
39	17	-285.8914	4106.928	11589.57	39.33123	-9.998964
40	17	-295.8887	4106.931	11569.35	47.11475	-10.00111
46	17	-355.8976	4106.926	11558.95	-38.476	-9.998804
47	17	-365.8998	4106.923	11578.97	-16.59341	-9.997769
0	17	176.5656	4106.92	11611.39	-53.12896	9.999554
1	17	186.0634	4106.918	11648.12	-60.88068	10.00432
2	17	196.063	4106.917	11694.75	-51.6428	10.00033
3	17	206.0673	4106.916	11708.8	-26.48666	10.0063
4	17	216.0676	4106.916	11703.9	6.805246	10.00648
5	17	226.0739	4106.916	11751.77	37.29187	10.00714
6	17	236.0804	4106.916	11739.42	55.52945	10.00295
7	17	246.0875	4106.917	11726.94	55.74066	9.998692
8	17	256.0905	4106.919	11692.94	38.42147	10.00005
9	17	266.0892	4106.921	11667.03	10.61081	9.996614
10	17	276.0892	4106.924	11664.02	-18.78036	9.995857
11	17	286.0858	4106.926	11622.76	-39.62448	9.999593
12	17	296.0817	4106.929	11599.91	-45.01401	10.00248
14	17	316.0838	4106.933	11564.39	-10.51412	10.00077
15	17	326.0706	4106.933	11540.45	16.80995	9.99856
16	17	336.0714	4106.932	11530.06	38.7636	9.997457
17	17	346.07	4106.93	11518.27	46.48272	9.995579
18	17	356.0674	4106.928	11528.31	37.15429	9.994644
19	17	366.063	4106.925	11532.48	13.35402	9.994429
20	17	376.0576	4106.923	11564.16	-17.14841	9.994408
21	17	386.0521	4106.92	11590.75	-44.92234	9.998468
22	17	396.0465	4106.919	11624.89	-60.33246	10.00254
23	17	406.0449	4106.917	11671.86	-57.36885	10.00248
24	17	416.0475	4106.917	11695.73	-36.81476	10.0025
25	17	426.05	4106.916	11704.71	-5.137676	10.00507
26	17	436.0525	4106.916	11708.11	27.70642	10.00644
27	17	446.0575	4106.916	11729.85	51.13685	10.00275
28	17	456.064	4106.917	11715.24	57.73035	9.999602
29	17	466.0667	4106.918	11670.89	46.01382	9.998332
30	17	476.0663	4106.92	11647.89	20.60324	9.996438
0	17	95.85779	4106.932	11532.11	-25.00315	-20.00251
1	17	84.8551	4106.93	11555.82	-41.03436	-19.99976
2	17	64.85259	4106.924	11591.15	-25.76734	-20.00033
3	17	44.85283	4106.919	11620.73	28.53004	-20.00324
4	17	24.85249	4106.916	11637.64	54.25914	-20.00009
5	17	4.849251	4106.916	11661.44	15.44691	-20.00077
6	17	-15.15084	4106.917	11710.09	-44.57522	-20.00025
7	17	-35.15162	4106.919	11679.16	-54.73181	-19.99875
8	17	-55.15187	4106.924	11656.13	-6.27804	-19.99612
11	17	-115.1403	4106.932	11557.47	-17.88192	-20.00207
12	17	-135.1455	4106.928	11566.68	-43.03547	-19.9998
13	17	-155.1476	4106.922	11584.49	-9.415244	-20.00186
14	17	-175.1474	4106.918	11613.81	43.12532	-20.00154
15	17	-195.1492	4106.916	11614.88	47.88749	-20.00132
16	17	-215.1507	4106.916	11655.13	-5.609945	-19.99984
17	17	-235.1521	4106.917	11686.62	-55.27182	-19.99741
18	17	-255.1519	4106.92	11662.29	-43.55669	-19.99634
20	17	-295.1457	4106.93	11596.86	45.25353	-20.00081
22	17	-335.1401	4106.931	11562.97	-31.68282	-20.00171
23	17	-355.1447	4106.926	11586.11	-38.04898	-19.99937
24	17	-375.1464	4106.92	11612.31	9.42757	-20.00378
25	17	-395.1458	4106.917	11635.17	52.39175	-20.00052
28	17	-455.1523	4106.918	11696.57	-59.67224	-19.99882
29	17	-475.15	4106.922	11656.5	-26.87562	-19.99373
30	17	-495.1488	4106.927	11632.54	29.57438	-19.99407
31	17	-515.1426	4106.932	11595.72	42.38412	-20.0037
32	17	-535.1366	4106.933	11569.89	0.454344	-20.00435
33	17	-555.1403	4106.93	11560.09	-40.3869	-20.00022
34	17	-575.1447	4106.924	11574.83	-26.59532	-20.00029
35	17	-595.1449	4106.919	11601.71	27.37033	-20.00165
0	17	94.75291	4106.932	11553.41	-31.2587	19.9953
1	17	108.7489	4106.933	11543.86	5.204498	19.99629
2	17	128.7442	4106.931	11533.04	43.41363	19.99492
3	17	148.7405	4106.926	11528.62	23.8091	19.99596
4	17	168.7354	4106.921	11560.27	-32.88287	19.99987
5	17	188.7314	4106.918	11633.32	-57.92252	20.0045
8	17	248.7435	4106.917	11715.08	51.1689	19.99896
9	17	268.7465	4106.921	11687.24	3.535053	19.99957
11	17	308.7451	4106.932	11590.25	-28.52316	19.99755
12	17	328.7361	4106.933	11569.82	21.7532	19.99814
14	17	368.7318	4106.924	11541.26	6.414931	19.996
15	17	388.7247	4106.92	11585.38	-47.57981	20.00085
16	17	408.7207	4106.917	11642.81	-51.23899	20.00601
17	17	428.7216	4106.916	11681.47	2.867759	20.00566
18	17	448.7276	4106.916	11703.52	52.07662	19.99913
19	17	468.7332	4106.918	11691.54	39.75131	19.99608
20	17	488.7324	4106.923	11642.83	-15.5436	19.99785
22	17	528.7263	4106.933	11562.19	-13.63899	19.99725
23	17	548.7184	4106.932	11548.37	34.97615	19.99544
24	17	568.7157	4106.928	11537.56	37.79554	19.99416
25	17	588.7111	4106.923	11555.2	-12.67688	20.00091
28	17	648.709	4106.916	11687.91	22.96061	20.00611
29	17	668.7177	4106.916	11718.03	55.82657	19.99916
30	17	688.7238	4106.92	11699.56	23.38271	19.99651
31	17	708.7229	4106.925	11653.28	-30.527	19.99667
32	17	728.7194	4106.93	11604.87	-39.79754	19.99308
33	17	748.7161	4106.933	11578.5	3.35396	19.99747
35	17	788.7067	4106.926	11544.01	25.28229	19.99455
36	17	808.6986	4106.921	11563.62	-31.18802	20.00082
37	17	828.6931	4106.918	11621.32	-57.78983	20.00413
0	17	123.521	4106.932	11587.44	46.04416	-50.00086
1	17	96.02584	4106.931	11581.72	-13.1844	-50.00433
2	17	46.02498	4106.919	11622.23	18.13722	-49.99786
3	17	-3.979342	4106.916	11643.27	-8.831672	-49.99257
4	17	-53.9772	4106.923	11636.67	-11.65361	-50.00106
5	17	-103.9698	4106.932	11595.29	11.17189	-50.00481
6	17	-153.9708	4106.923	11609.64	-8.430972	-49.9998
7	17	-203.9756	4106.916	11633.94	21.76491	-49.99296
8	17	-253.9754	4106.92	11628.15	-37.36525	-49.99694
9	17	-303.9684	4106.931	11600.39	29.57886	-50.00462
10	17	-353.9653	4106.926	11596.73	-26.54523	-50.00216
11	17	-403.9699	4106.916	11627.92	38.69397	-49.99684
12	17	-453.9721	4106.918	11655.71	-44.79256	-49.99315
13	17	-503.9689	4106.929	11620.29	28.71285	-50.00295
14	17	-553.9621	4106.929	11598.88	-24.99298	-50.00377
15	17	-603.965	4106.918	11625.48	33.34152	-49.99645
16	17	-653.9688	4106.917	11634.75	-28.64259	-49.98996
17	17	-703.9653	4106.926	11618.58	9.074769	-50.0029
18	17	-753.9552	4106.932	11595.49	-6.370532	-50.00724
19	17	-803.9581	4106.92	11612.72	10.35624	-49.99844
20	17	-853.9654	4106.916	11644.62	0.619018	-49.99119
21	17	-903.9638	4106.922	11637.94	-20.03435	-50.00081
22	17	-953.955	4106.932	11601.29	17.93011	-50.00297
23	17	-1003.956	4106.924	11609.28	-15.50769	-50.00027
24	17	-1053.959	4106.916	11634.39	28.79115	-49.99467
25	17	-1103.959	4106.919	11628.42	-41.88701	-49.99742
26	17	-1153.954	4106.93	11593.17	31.47414	-50.00495
27	17	-1203.951	4106.927	11594	-28.2032	-50.00078
28	17	-1253.956	4106.916	11629.1	39.53511	-49.9967
29	17	-1303.957	4106.918	11658.05	-42.57722	-49.99111
0	17	97.06744	4106.931	11558.86	-19.59484	49.99441
1	17	147.0575	4106.926	11556.33	19.15878	50.00983
2	17	197.0519	4106.917	11614.2	-35.96903	50.00481
3	17	247.0618	4106.917	11668.87	39.8775	49.98765
4	17	297.0666	4106.929	11635.58	-31.05736	49.99076
5	17	347.0542	4106.929	11580.92	30.07544	50.00211
6	17	397.045	4106.918	11598.36	-42.21341	50.00503
7	17	447.0471	4106.916	11659.22	35.61565	49.99285
8	17	497.0521	4106.925	11632.74	-21.82682	49.99309
9	17	547.045	4106.931	11580.14	20.09221	50.00033
10	17	597.0381	4106.921	11582.65	-26.11115	50.00808
11	17	647.0384	4106.915	11663.09	11.51496	49.99408
12	17	697.0465	4106.921	11669.05	3.192419	49.98999
13	17	747.0406	4106.932	11599.79	-2.995424	49.99332
14	17	797.0306	4106.924	11576.47	1.940093	50.00879
15	17	847.0239	4106.916	11635.52	-19.69699	50.00073
16	17	897.0327	4106.918	11661.13	29.44838	49.99166
17	17	947.0334	4106.93	11606.09	-24.89525	49.99305
18	17	997.0251	4106.927	11566.52	24.62183	50.00499
19	17	1047.018	4106.917	11622.57	-40.02103	50.00468
20	17	1097.023	4106.917	11682.19	40.817	49.98861
21	17	1147.028	4106.928	11636.81	-30.40507	49.99186
22	17	1197.016	4106.93	11585.45	29.27149	50.00362
23	17	1247.008	4106.919	11603.35	-38.74307	50.00709
24	17	1297.012	4106.916	11664.05	29.98738	49.9946
25	17	1347.019	4106.924	11637.5	-15.71997	49.98844
26	17	1397.014	4106.932	11582.23	14.24742	49.99775
27	17	1447.002	4106.921	11585.27	-17.52183	50.00758
28	17	1497	4106.915	11649.75	1.870585	49.99682
29	17	1547.007	4106.92	11673.64	11.40155	49.99236
0	17	-9.510892	4106.916	11641.44	-20.00015	-99.99854
1	17	-84.50152	4106.928	11618.21	1.319476	-100.0003
2	17	-184.5001	4106.918	11627.49	5.754272	-99.99483
3	17	-284.5004	4106.926	11629.84	-2.4776	-99.99908
4	17	-384.4952	4106.92	11625.9	6.485078	-99.99128
5	17	-484.4943	4106.924	11622.76	-6.995742	-100.0065
6	17	-584.4856	4106.922	11623	4.801531	-99.98826
7	17	-684.4921	4106.921	11627.72	-10.13532	-100.0037
8	17	-784.4803	4106.925	11630.94	3.005004	-99.99176
9	17	-884.484	4106.919	11613.66	-10.83295	-100.006
10	17	-984.4758	4106.927	11615.24	2.419397	-99.99039
11	17	-1084.482	4106.917	11634.8	-8.762046	-100.0034
12	17	-1184.472	4106.929	11619.02	2.734542	-99.99315
13	17	-1284.476	4106.916	11635.41	-3.859765	-100.002
14	17	-1384.469	4106.929	11602.04	2.68705	-99.99131
15	17	-1484.471	4106.916	11638.81	0.904773	-100.0018
16	17	-1584.462	4106.928	11615.35	2.169126	-99.99704
17	17	-1684.464	4106.917	11628.01	4.804533	-99.99575
18	17	-1784.461	4106.927	11609.66	-0.582684	-99.99769
19	17	-1884.457	4106.918	11630.64	6.574055	-99.99715
20	17	-1984.454	4106.925	11618.2	-5.17301	-100.0023
21	17	-2084.451	4106.921	11615.21	5.801192	-99.98932
22	17	-2184.454	4106.922	11623.26	-9.312532	-100.0047
23	17	-2284.443	4106.923	11620.73	3.921625	-99.99113
24	17	-2384.448	4106.92	11630.32	-11.15168	-100.0058
25	17	-2484.439	4106.926	11621.52	2.561243	-99.98765
26	17	-2584.445	4106.918	11634.24	-9.886352	-100.0064
27	17	-2684.432	4106.928	11609.66	2.386645	-99.99169
28	17	-2784.439	4106.916	11627.04	-6.304534	-100.0015
29	17	-2884.43	4106.929	11619.22	2.76566	-99.99294
0	17	118.7483	4106.932	11593.59	17.15976	100.0067
1	17	188.7377	4106.917	11613.43	-7.685723	99.98949
2	17	288.7444	4106.925	11643.61	0.662748	100.0029
3	17	388.7339	4106.919	11620.12	-8.122325	99.98807
4	17	488.7368	4106.922	11643.13	4.120298	100.0047
5	17	588.7249	4106.922	11595.22	-6.259786	99.99339
6	17	688.7296	4106.919	11662.4	7.113461	99.99705
7	17	788.723	4106.924	11598.25	-3.852042	99.99535
8	17	888.7201	4106.917	11649.49	7.901519	99.99777
9	17	988.7154	4106.927	11591.96	-1.705271	99.99756
10	17	1088.713	4106.916	11654.77	6.168259	99.99067
11	17	1188.711	4106.928	11599.38	-1.429933	100.0027
12	17	1288.701	4106.915	11639.03	2.164967	99.9919
13	17	1388.704	4106.928	11605.28	-1.646564	100.0025
14	17	1488.696	4106.915	11630.25	-3.110055	99.9867
15	17	1588.698	4106.927	11625.59	-1.571755	100.0063
16	17	1688.685	4106.916	11617.87	-7.308707	99.98751
17	17	1788.691	4106.925	11634.61	-0.003321	100.0046
18	17	1888.679	4106.918	11601.16	-8.936119	99.98846
19	17	1988.684	4106.923	11653.87	2.742437	100.006
20	17	2088.672	4106.921	11608.76	-7.330852	99.98698
21	17	2188.678	4106.92	11638.54	6.107984	100.0004
22	17	2288.665	4106.923	11594.77	-4.821836	99.99743
23	17	2388.665	4106.918	11649.73	8.150415	99.99611
24	17	2488.663	4106.926	11604.11	-2.621711	99.99611
25	17	2588.659	4106.916	11656.2	7.531309	99.99335
26	17	2688.655	4106.927	11601.52	-1.471526	100.004
27	17	2788.648	4106.915	11641.56	3.786939	99.98894
28	17	2888.652	4106.928	11613.25	-1.415091	100.0032
29	17	2988.641	4106.915	11635.8	-1.118786	99.98833
0	17	-25.52194	4106.919	11636.98	4.425166	-199.9973
1	17	-215.5159	4106.92	11631.6	-1.818808	-199.9933
2	17	-415.5132	4106.92	11623.3	-3.720215	-199.9949
3	17	-615.5065	4106.92	11628.7	-3.844606	-199.9937
4	17	-815.5014	4106.921	11625.8	-1.849846	-199.9964
5	17	-1015.495	4106.921	11625.65	1.265434	-199.9942
6	17	-1215.492	4106.921	11625.59	2.863422	-199.995
7	17	-1415.486	4106.921	11629.99	3.64764	-199.9967
8	17	-1615.481	4106.922	11622.5	1.593918	-199.9931
9	17	-1815.477	4106.922	11625.69	-1.310754	-199.9972
10	17	-2015.47	4106.922	11627.93	-4.118861	-199.9943
11	17	-2215.468	4106.921	11628.9	-3.836501	-199.9959
12	17	-2415.462	4106.921	11626.21	-2.328849	-199.9958
13	17	-2615.458	4106.921	11628.98	-0.325162	-199.9959
14	17	-2815.454	4106.92	11630.84	1.505643	-199.9948
15	17	-3015.45	4106.92	11628.65	1.442855	-199.9934
16	17	-3215.444	4106.92	11607.68	0.022155	-199.9968
17	17	-3415.438	4106.92	11637.44	-2.569134	-199.9923
18	17	-3615.435	4106.92	11624.3	-3.870631	-199.9954
19	17	-3815.427	4106.92	11616.16	-3.498456	-199.9946
20	17	-4015.422	4106.92	11636.44	-1.14194	-199.9976
21	17	-4215.417	4106.921	11630.86	1.701789	-199.9929
22	17	-4415.415	4106.921	11632.38	3.482751	-199.9957
23	17	-4615.407	4106.921	11634.46	3.179019	-199.9945
24	17	-4815.403	4106.921	11625.75	1.208781	-199.9967
25	17	-5015.398	4106.921	11619.67	-1.518028	-199.9944
26	17	-5215.394	4106.921	11633.45	-4.32343	-199.9943
27	17	-5415.389	4106.921	11621.25	-3.865601	-199.998
28	17	-5615.383	4106.921	11634.75	-2.029849	-199.993
29	17	-5815.381	4106.92	11612.24	0.397863	-199.9974
0	17	182.4786	4106.917	11632.39	0.39594	199.996
1	17	342.4768	4106.921	11631.6	-4.149874	199.9926
2	17	542.4728	4106.921	11641.4	-1.39116	199.9958
3	17	742.4654	4106.921	11625.98	1.161418	199.9941
4	17	942.4611	4106.92	11636.04	2.63086	199.9923
5	17	1142.455	4106.92	11629.11	2.393288	199.9959
6	17	1342.448	4106.92	11637.18	0.304977	199.9931
7	17	1542.444	4106.919	11634.08	-1.927931	199.9939
8	17	1742.437	4106.919	11632.18	-3.241781	199.9924
9	17	1942.431	4106.919	11626.3	-2.708946	199.9951
10	17	2142.423	4106.919	11630.38	-0.830705	199.993
11	17	2342.418	4106.919	11633.14	1.774401	199.9932
12	17	2542.411	4106.919	11624.72	2.435516	199.9952
13	17	2742.404	4106.919	11627.35	1.368942	199.9921
14	17	2942.399	4106.92	11623.37	-1.073296	199.9955
15	17	3142.392	4106.92	11635.47	-3.597052	199.9924
16	17	3342.387	4106.92	11627.73	-4.615966	199.9959
17	17	3542.379	4106.92	11626.16	-3.762618	199.9947
18	17	3742.375	4106.92	11632.45	-0.717598	199.9959
19	17	3942.37	4106.92	11624.41	1.544188	199.9932
20	17	4142.366	4106.92	11629.63	2.90005	199.993
21	17	4342.359	4106.92	11633.68	2.461585	199.9939
22	17	4542.352	4106.919	11624.64	-0.396932	199.9928
23	17	4742.346	4106.919	11626.62	-2.259931	199.9955
24	17	4942.339	4106.919	11636.07	-3.243754	199.9916
25	17	5142.334	4106.918	11637.86	-2.283576	199.9948
26	17	5342.326	4106.918	11633.11	-0.262536	199.9923
27	17	5542.321	4106.919	11638.84	1.834388	199.9956
28	17	5742.313	4106.919	11631.23	2.474093	199.9937
29	17	5942.309	4106.919	11624.62	0.776288	199.9938
0	17	-149.1181	4106.918	11651.66	-7.298793	-499.9865
1	17	-549.1002	4106.92	11652.78	1.135877	-499.9862
2	17	-1049.087	4106.92	11647.28	1.792733	-499.983
3	17	-1549.073	4106.919	11646.72	-3.913412	-499.9883
4	17	-2049.056	4106.92	11647.72	0.442394	-499.986
5	17	-2549.044	4106.92	11634.77	1.200504	-499.9842
6	17	-3049.03	4106.919	11640.96	-3.060979	-499.9884
7	17	-3549.014	4106.92	11641.01	-0.062287	-499.9846
8	17	-4049.003	4106.92	11649.87	0.533646	-499.9819
9	17	-4548.987	4106.919	11648.26	-2.075566	-499.9859
10	17	-5048.969	4106.92	11662.07	-0.723743	-499.983
11	17	-5548.955	4106.92	11650.21	0.259392	-499.985
12	17	-6048.938	4106.919	11639.07	-1.208044	-499.988
13	17	-6548.923	4106.92	11637.52	-0.447655	-499.985
14	17	-7048.911	4106.92	11642.72	-1.034473	-499.9852
15	17	-7548.896	4106.919	11635.76	0.167996	-499.9879
16	17	-8048.882	4106.92	11648.43	-0.86152	-499.9871
17	17	-8548.869	4106.919	11638.87	-1.794825	-499.9822
18	17	-9048.857	4106.919	11653.54	0.612707	-499.9855
19	17	-9548.839	4106.92	11651.51	-0.721288	-499.9856
20	17	-10048.82	4106.919	11653.39	-2.676014	-499.9826
21	17	-10548.81	4106.919	11643.4	1.746723	-499.9888
22	17	-11048.79	4106.92	11646.72	-0.603833	-499.9852
23	17	-11548.78	4106.919	11627.29	-3.3756	-499.9844
24	17	-12048.77	4106.919	11626.2	2.663881	-499.9869
25	17	-12548.75	4106.92	11640.3	-0.579721	-499.9846
26	17	-13048.74	4106.919	11629.42	-4.318249	-499.9874
27	17	-13548.72	4106.919	11643.66	2.516096	-499.9842
28	17	-14048.71	4106.92	11656.15	0.112635	-499.9861
29	17	-14548.69	4106.919	11647.92	-4.834263	-499.9844
0	17	200.1211	4106.919	11642.64	-6.398144	499.989
1	17	575.1068	4106.92	11623.92	0.223269	499.9868
2	17	1075.096	4106.92	11639.38	-0.485154	499.9831
3	17	1575.083	4106.919	11654.11	-2.40816	499.9854
4	17	2075.066	4106.92	11638.64	0.121983	499.9833
5	17	2575.051	4106.92	11661.37	0.862175	499.9778
6	17	3075.034	4106.919	11659.56	-2.839445	499.9848
7	17	3575.012	4106.92	11641.09	0.02911	499.9859
8	17	4074.997	4106.919	11633.18	1.395113	499.9812
9	17	4574.983	4106.919	11645.53	-3.794354	499.9883
10	17	5074.964	4106.92	11636.64	-0.646552	499.9861
11	17	5574.952	4106.919	11656.66	2.248464	499.9841
12	17	6074.938	4106.919	11647.8	-3.588226	499.9862
13	17	6574.922	4106.92	11636.23	-1.0422	499.9851
14	17	7074.909	4106.919	11649.46	3.080185	499.9799
15	17	7574.894	4106.919	11646.89	-3.535767	499.9845
16	17	8074.874	4106.92	11662.01	-1.211051	499.9841
17	17	8574.858	4106.919	11653.01	3.000941	499.9796
18	17	9074.842	4106.919	11639.14	-3.811734	499.9898
19	17	9574.822	4106.92	11631.95	-2.27981	499.987
20	17	10074.81	4106.919	11633.5	3.117851	499.985
21	17	10574.8	4106.919	11638.1	-2.857905	499.9885
22	17	11074.78	4106.92	11639	-2.301792	499.9822
23	17	11574.77	4106.919	11638.99	3.182274	499.9817
24	17	12074.75	4106.919	11658.48	-2.266653	499.9852
25	17	12574.74	4106.92	11646.9	-2.814386	499.9821
26	17	13074.72	4106.919	11652.7	2.937637	499.9837
27	17	13574.7	4106.919	11644.63	-1.911314	499.9852
28	17	14074.69	4106.92	11630.59	-2.814758	499.9881
29	17	14574.67	4106.919	11620.64	1.827284	499.9833
0	12	7.280883	4106.178	12989.76	-0.045721	999.9703
1	12	-677.6817	4106.18	12952.08	-1.918641	999.9663
2	12	-1731.481	4106.18	12923.15	5.968337	999.9743
3	12	-2785.284	4106.179	12873.21	-4.344096	999.9663
4	12	-3839.086	4106.18	12839.37	-6.218902	999.9689
5	12	-4892.88	4106.181	12830.45	5.725382	999.9703
6	12	-5946.665	4106.179	12823.99	-2.965815	999.9713
7	12	-7000.448	4106.18	12828.21	-5.788416	999.9693
8	12	-8054.227	4106.181	12857.77	5.249102	999.9693
9	12	-9107.999	4106.179	12866.14	0.546581	999.9695
10	12	-10161.77	4106.18	12923.06	-6.195522	999.9753
11	12	-11215.56	4106.181	12933.6	5.038189	999.9733
12	12	-12269.35	4106.18	12931.07	2.298398	999.9723
13	12	-13323.14	4106.179	12905.53	-6.695957	999.9693
14	12	-14376.94	4106.181	12920.91	2.084957	999.9713
15	12	-15430.74	4106.18	12909.82	3.255401	999.9703
16	12	-16484.54	4106.179	12872.38	-8.108044	999.9653
17	12	-17538.33	4106.181	12828.82	-0.777951	999.9715
18	12	-18592.11	4106.18	12826.28	5.025648	999.9638
19	12	-19645.89	4106.179	12818.58	-7.139029	999.9651
20	12	-20699.67	4106.18	12846.92	-1.732588	999.9722
21	12	-21753.46	4106.18	12862.46	7.061935	999.9711
22	12	-22807.23	4106.179	12913.28	-3.812061	999.9696
23	12	-23861.02	4106.18	12956.65	-2.878107	999.9715
24	12	-24914.81	4106.18	12982.06	7.323397	999.9713
25	12	-25968.6	4106.179	12953.01	-2.836835	999.97123
26	12	-27022.4	4106.18	12931.6	-4.968054	999.96963
27	12	-28076.2	4106.181	12890.87	5.994412	999.96953
28	12	-29130	4106.179	12862.69	-2.606939	999.96823
29	12	-30183.8	4106.179	12823.28	-7.349438	999.9683
16	12	16626.06	4106.179	12879.1	-3.4565	-999.9733
17	12	17679.85	4106.178	12841.69	-4.922726	-999.9743
18	12	18733.64	4106.177	12803.22	5.425082	-999.9763
19	12	19787.43	4106.179	12832.48	-2.058451	-999.9753
20	12	20841.22	4106.178	12863.69	-6.986016	-999.9743
21	12	21895.02	4106.177	12866.82	4.065756	-999.9723
22	12	22948.82	4106.178	12909.81	0.360482	-999.9713
23	12	24002.62	4106.178	12935.24	-6.591259	-999.9683
24	12	25056.42	4106.177	12958.34	4.689944	-999.9663
25	12	26110.22	4106.178	12923.53	2.651389	-999.9638
26	12	27164.02	4106.178	12863.37	-7.46852	-999.9716
27	12	28217.82	4106.177	12824.02	2.702145	-999.9722
28	12	29271.62	4106.178	12811.61	3.783485	-999.9721
29	12	30325.42	4106.178	12814.18	-6.703067	-999.9744
30	12	31379.21	4106.177	12800.2	-0.242911	-999.9682
31	12	32433.01	4106.177	12805.05	5.542445	-999.9692
32	12	33486.81	4106.178	12863.63	-5.53299	-999.9693
33	12	34540.6	4106.177	12935.04	-2.153909	-999.9683
34	12	35594.4	4106.177	12954.83	4.989724	-999.9693
35	12	36648.2	4106.178	12944.44	-4.595601	-999.9733
36	12	37702	4106.177	12937.72	-3.640104	-999.9723
37	12	38755.8	4106.177	12918.28	5.972026	-999.9713
38	12	39809.6	4106.178	12901.81	-1.398282	-999.9734
39	12	40863.39	4106.177	12861.66	-5.590978	-999.9693
40	12	41917.19	4106.177	12795.91	6.190033	-999.9746
41	12	42970.98	4106.178	12798.3	1.152679	-999.97261
42	12	44024.78	4106.177	12820.01	-7.067844	-999.96982
43	12	45078.56	4106.176	12848.45	3.675521	-999.96984
44	12	46132.35	4106.178	12899.67	1.404644	-999.96887
45	12	47186.15	4106.178	12925	-8.359181	-999.9649
