# Supplementary material for: 0.79 ppm scale-factor nonlinearity whole-angle microshell gyroscope realized by real-time calibration of capacitive displacement detection
Source: Microsyst Nanoeng. 2021 Oct 13;7:79. doi: 10.1038/s41378-021-00306-6 (PMC8514555; doi:10.1038/s41378-021-00306-6)
Supplement: Supplementary file 18 — figure6f_bias inatability1 [file 41378_2021_306_MOESM18_ESM.txt]

-0.000500000000000000
0.000286000000000000
4.50000000000000e-05
-0.000145000000000000
-0.000297000000000000
0.000931000000000000
-0.000493000000000000
-0.000369000000000000
0.000386000000000000
-0.000150000000000000
-7.80000000000000e-05
0.000255000000000000
-0.000123000000000000
-0.000346000000000000
0.000636000000000000
-0.000274000000000000
0.000105000000000000
-0.000392000000000000
-5.00000000000000e-06
0.000604000000000000
-8.90000000000000e-05
-0.000281000000000000
-3.00000000000000e-06
-0.000206000000000000
0.000440000000000000
-0.000413000000000000
0.000507000000000000
-0.000406000000000000
2.00000000000000e-05
0.000563000000000000
-0.000965000000000000
0.000804000000000000
-0.000589000000000000
0.000477000000000000
-0.000394000000000000
1.70000000000000e-05
0.000531000000000000
-0.000341000000000000
0.000172000000000000
-2.60000000000000e-05
-0.000343000000000000
2.70000000000000e-05
6.00000000000000e-05
0.000210000000000000
1.50000000000000e-05
-0.000189000000000000
2.80000000000000e-05
0.000157000000000000
-0.000366000000000000
0.000157000000000000
0.000284000000000000
-0.000136000000000000
-2.50000000000000e-05
0.000182000000000000
-0.000588000000000000
-6.50000000000000e-05
0.000858000000000000
-3.90000000000000e-05
-0.000617000000000000
0.000308000000000000
-0.000314000000000000
0.000584000000000000
-0.000407000000000000
-0.000122000000000000
0.000224000000000000
-1.50000000000000e-05
0.000129000000000000
-0.000199000000000000
7.70000000000000e-05
-0.000103000000000000
0.000201000000000000
-0.000574000000000000
0.00108300000000000
-0.000707000000000000
-0.000263000000000000
0.000268000000000000
0.000288000000000000
0.000171000000000000
-0.000850000000000000
1.60000000000000e-05
0.00104400000000000
-0.000736000000000000
0.000185000000000000
-0.000240000000000000
2.50000000000000e-05
0.000731000000000000
-0.000725000000000000
-0.000199000000000000
3.20000000000000e-05
0.000791000000000000
-0.000340000000000000
-0.000119000000000000
-0.000212000000000000
0.000560000000000000
-0.000634000000000000
0.000236000000000000
0.000237000000000000
-0.000487000000000000
0.000611000000000000
-0.000442000000000000
0.000158000000000000
4.20000000000000e-05
-0.000347000000000000
0.000473000000000000
-0.000129000000000000
4.30000000000000e-05
-0.000396000000000000
0.000289000000000000
-0.000103000000000000
0.000342000000000000
-0.000444000000000000
0.000366000000000000
-0.000559000000000000
0.000474000000000000
-4.10000000000000e-05
0.000406000000000000
-0.000574000000000000
-0.000179000000000000
0.000835000000000000
-0.00108100000000000
0.000241000000000000
0.000528000000000000
0.000271000000000000
-0.000657000000000000
-0.000183000000000000
0.000752000000000000
-0.000407000000000000
9.70000000000000e-05
-0.000496000000000000
0.000593000000000000
-0.000619000000000000
0.000938000000000000
-0.000360000000000000
-0.000275000000000000
0.000511000000000000
-0.00114400000000000
0.000972000000000000
0.000199000000000000
-0.000611000000000000
0.000117000000000000
-0.000120000000000000
0.000250000000000000
0.000288000000000000
-0.000164000000000000
-0.000775000000000000
0.000875000000000000
-0.000109000000000000
-2.70000000000000e-05
-0.000121000000000000
-0.000402000000000000
0.000605000000000000
-6.00000000000000e-06
-0.000522000000000000
0.000557000000000000
-0.000247000000000000
-0.000109000000000000
0.000165000000000000
-0.000202000000000000
0.000113000000000000
-0.000227000000000000
0.000611000000000000
-0.000288000000000000
0.000152000000000000
-0.000544000000000000
0.000414000000000000
0.000347000000000000
-0.000871000000000000
0.000370000000000000
0.000373000000000000
-0.000563000000000000
0.000371000000000000
-0.000210000000000000
2.00000000000000e-06
0.000411000000000000
-0.000224000000000000
-0.000379000000000000
0.000445000000000000
-4.50000000000000e-05
-0.000132000000000000
-0.000400000000000000
0.000954000000000000
-0.000740000000000000
1.10000000000000e-05
0.000562000000000000
-0.000371000000000000
-0.000278000000000000
0.000332000000000000
0.000363000000000000
-0.00107500000000000
0.00137600000000000
-0.000887000000000000
-8.90000000000000e-05
0.000368000000000000
-0.000440000000000000
0.000698000000000000
-0.000559000000000000
0.000648000000000000
-0.000581000000000000
-0.000326000000000000
0.000205000000000000
0.000882000000000000
-0.000326000000000000
-0.000638000000000000
0.000157000000000000
0.000521000000000000
-0.000463000000000000
0.000189000000000000
-0.000358000000000000
0.000334000000000000
0.000139000000000000
-0.000229000000000000
-7.60000000000000e-05
9.20000000000000e-05
0.000494000000000000
-0.000351000000000000
-0.000755000000000000
0.000660000000000000
0.000296000000000000
-0.000306000000000000
4.90000000000000e-05
-0.000500000000000000
0.000438000000000000
-0.000117000000000000
0.000955000000000000
-0.00114000000000000
0.000191000000000000
-0.000225000000000000
0.000927000000000000
-0.000787000000000000
0.000474000000000000
-0.000957000000000000
0.00120100000000000
-0.000731000000000000
0.000310000000000000
-0.000222000000000000
-0.000235000000000000
0.000919000000000000
-0.000438000000000000
-0.000313000000000000
-4.90000000000000e-05
0.000363000000000000
0.000131000000000000
-0.000466000000000000
0.000257000000000000
-0.000444000000000000
0.000928000000000000
-0.000924000000000000
0.000682000000000000
-0.000253000000000000
0.000221000000000000
-0.000600000000000000
-2.10000000000000e-05
0.000612000000000000
-0.000364000000000000
0.000837000000000000
-0.00135900000000000
0.000829000000000000
-0.000186000000000000
-0.000416000000000000
0.000836000000000000
-0.000668000000000000
0.000259000000000000
0.000234000000000000
-2.80000000000000e-05
-0.000579000000000000
0.000343000000000000
-4.20000000000000e-05
0.000352000000000000
-0.000221000000000000
-0.000445000000000000
0.000607000000000000
-0.000311000000000000
0.000350000000000000
-0.000385000000000000
-5.50000000000000e-05
2.60000000000000e-05
0.000588000000000000
-0.000796000000000000
0.000983000000000000
-0.000791000000000000
-0.000163000000000000
0.000375000000000000
0.000289000000000000
-0.000278000000000000
-0.000459000000000000
0.000740000000000000
-0.000775000000000000
0.000923000000000000
-0.000642000000000000
5.60000000000000e-05
-0.000302000000000000
0.000845000000000000
-0.000693000000000000
0.000236000000000000
0.000212000000000000
1.00000000000000e-05
-0.000153000000000000
-0.000169000000000000
-3.00000000000000e-05
0.000150000000000000
-0.000425000000000000
0.00100100000000000
-0.000855000000000000
0.000219000000000000
0.000369000000000000
-0.000357000000000000
-0.000436000000000000
0.000561000000000000
0.000197000000000000
0.000125000000000000
-0.00121600000000000
0.000718000000000000
0.000834000000000000
-0.000995000000000000
0.000117000000000000
-0.000168000000000000
0.000520000000000000
-4.30000000000000e-05
0.000124000000000000
-0.000823000000000000
0.000625000000000000
-5.90000000000000e-05
-0.000309000000000000
0.000693000000000000
-0.000938000000000000
0.000723000000000000
-0.000171000000000000
0.000331000000000000
-0.000609000000000000
7.00000000000000e-06
0.000509000000000000
-0.000545000000000000
0.000375000000000000
3.00000000000000e-06
-9.00000000000000e-05
0.000121000000000000
-0.000517000000000000
0.000697000000000000
-0.000324000000000000
3.00000000000000e-06
-0.000351000000000000
0.000655000000000000
-0.000259000000000000
-0.000293000000000000
0.000264000000000000
0.000121000000000000
-0.000448000000000000
0.000543000000000000
-0.000274000000000000
-2.50000000000000e-05
0.000101000000000000
0.000351000000000000
-0.000234000000000000
-0.000669000000000000
0.000584000000000000
4.00000000000000e-06
-0.000470000000000000
0.000477000000000000
0.000165000000000000
-0.000207000000000000
0.000195000000000000
-0.000359000000000000
0.000126000000000000
-5.30000000000000e-05
2.50000000000000e-05
-0.000270000000000000
0.000561000000000000
-0.000481000000000000
0.000904000000000000
-0.00124500000000000
0.000835000000000000
-0.000565000000000000
0.000441000000000000
-0.000439000000000000
0.000523000000000000
5.50000000000000e-05
-0.000617000000000000
1.90000000000000e-05
0.000920000000000000
-0.000802000000000000
8.80000000000000e-05
7.10000000000000e-05
0.000306000000000000
-0.000438000000000000
0.000470000000000000
-0.000848000000000000
0.000853000000000000
-0.000476000000000000
0.000469000000000000
-0.000864000000000000
0.000815000000000000
8.70000000000000e-05
-0.000578000000000000
4.50000000000000e-05
0.000195000000000000
0.000331000000000000
-0.000245000000000000
-0.000735000000000000
0.000886000000000000
9.70000000000000e-05
-0.000404000000000000
-0.000319000000000000
0.000645000000000000
1.90000000000000e-05
-0.000622000000000000
-1.50000000000000e-05
4.30000000000000e-05
0.000968000000000000
-0.000688000000000000
0.000195000000000000
-0.000164000000000000
-0.000477000000000000
0.000490000000000000
0.000410000000000000
-0.000468000000000000
3.20000000000000e-05
-0.000118000000000000
-0.000114000000000000
0.000806000000000000
-0.000745000000000000
0.000409000000000000
-0.000602000000000000
0.000251000000000000
0.000296000000000000
-0.000350000000000000
6.80000000000000e-05
0.000611000000000000
-0.000359000000000000
-0.000591000000000000
0.000348000000000000
0.000266000000000000
0.000311000000000000
-0.000737000000000000
2.30000000000000e-05
0.000404000000000000
0.000207000000000000
-0.000576000000000000
-0.000366000000000000
0.00104000000000000
-0.000450000000000000
-0.000255000000000000
-8.00000000000000e-06
0.000993000000000000
-0.00110200000000000
5.30000000000000e-05
0.000939000000000000
-0.000845000000000000
8.30000000000000e-05
0.000102000000000000
0.000128000000000000
-5.90000000000000e-05
2.20000000000000e-05
-0.000106000000000000
-9.20000000000000e-05
-0.000232000000000000
0.000643000000000000
-0.000855000000000000
0.00115700000000000
7.00000000000000e-05
-0.00123000000000000
0.000379000000000000
0.000388000000000000
-0.000987000000000000
8.10000000000000e-05
-0.000729000000000000
-0.000124000000000000
-0.000155000000000000
-0.000669000000000000
-0.000265000000000000
0.000533000000000000
-0.000743000000000000
0.000162000000000000
-0.000781000000000000
-0.000786000000000000
-0.000632000000000000
-0.000453000000000000
0.000714000000000000
-0.00115700000000000
-0.000126000000000000
-0.000656000000000000
-0.000453000000000000
-0.00119800000000000
0.000205000000000000
-0.000340000000000000
-0.000560000000000000
0.000489000000000000
-0.00126900000000000
-0.00106900000000000
-0.000367000000000000
0.000524000000000000
-0.000845000000000000
-0.000200000000000000
-0.000293000000000000
-0.000790000000000000
0.000392000000000000
-0.00120300000000000
8.90000000000000e-05
-0.000100000000000000
-0.000724000000000000
-0.000899000000000000
0.000681000000000000
-0.00128400000000000
-0.000360000000000000
0.000473000000000000
0.000121000000000000
-0.00105600000000000
-0.000348000000000000
-0.000135000000000000
-0.000520000000000000
-0.000881000000000000
0.000179000000000000
-0.000986000000000000
0.000261000000000000
-0.000138000000000000
0.000185000000000000
-0.000636000000000000
-0.000699000000000000
-0.000197000000000000
2.90000000000000e-05
0.000119000000000000
-0.000412000000000000
-0.000521000000000000
-0.000112000000000000
-0.000244000000000000
0.000207000000000000
-0.000433000000000000
5.90000000000000e-05
-0.000616000000000000
-0.000104000000000000
0.000753000000000000
-0.00130600000000000
-0.000220000000000000
0.000454000000000000
0.000574000000000000
-0.000502000000000000
-0.000534000000000000
4.50000000000000e-05
-0.00116400000000000
0.000604000000000000
-0.000667000000000000
0.000857000000000000
-0.000643000000000000
-0.000250000000000000
0.000446000000000000
-0.000470000000000000
-0.000779000000000000
1.70000000000000e-05
0.000520000000000000
-0.000520000000000000
-0.000198000000000000
0.000130000000000000
-4.60000000000000e-05
-0.000378000000000000
0.000420000000000000
-0.00125600000000000
0.000759000000000000
0.000160000000000000
0.000296000000000000
-0.00108100000000000
0.000639000000000000
-0.000523000000000000
-0.000262000000000000
0.000416000000000000
-0.000699000000000000
-0.000523000000000000
0.000793000000000000
-0.000517000000000000
-0.000431000000000000
0.000382000000000000
4.20000000000000e-05
0.000381000000000000
-0.00100500000000000
0.000474000000000000
-0.000162000000000000
-0.000242000000000000
0.000452000000000000
0.000182000000000000
-0.000200000000000000
-0.000560000000000000
0.000328000000000000
0.000243000000000000
-0.000491000000000000
-0.000293000000000000
-0.000169000000000000
0.000397000000000000
-8.10000000000000e-05
-0.000468000000000000
0.000651000000000000
-0.000317000000000000
0.000159000000000000
-0.000263000000000000
0.000253000000000000
-0.000718000000000000
5.20000000000000e-05
7.60000000000000e-05
6.60000000000000e-05
0.000237000000000000
-0.000442000000000000
0.000518000000000000
5.10000000000000e-05
-0.000814000000000000
0.000842000000000000
-0.000637000000000000
0.000410000000000000
-0.000364000000000000
-0.000361000000000000
0.000702000000000000
-0.000205000000000000
0.000538000000000000
-0.000452000000000000
-0.000591000000000000
0.000380000000000000
-0.000368000000000000
-0.000182000000000000
0.000119000000000000
0.000154000000000000
0.000300000000000000
-0.000576000000000000
0.000465000000000000
-0.000291000000000000
-0.000195000000000000
-2.20000000000000e-05
-0.000264000000000000
-6.50000000000000e-05
0.000847000000000000
-0.00124600000000000
0.000322000000000000
0.000871000000000000
-0.000579000000000000
-0.000358000000000000
-0.000363000000000000
0.000879000000000000
-0.000460000000000000
0.000614000000000000
-0.000559000000000000
0.000265000000000000
-0.000753000000000000
0.000107000000000000
-0.000398000000000000
0.000415000000000000
1.60000000000000e-05
0.000307000000000000
-0.000847000000000000
0.00116700000000000
-0.000447000000000000
-0.000209000000000000
-0.000296000000000000
0.000318000000000000
-0.000837000000000000
-0.000195000000000000
0.00112100000000000
-0.000629000000000000
-0.000166000000000000
0.000687000000000000
-0.000386000000000000
2.60000000000000e-05
-0.00124600000000000
-0.000292000000000000
0.000989000000000000
-0.000607000000000000
0.000343000000000000
0.000141000000000000
-0.000113000000000000
6.70000000000000e-05
2.50000000000000e-05
5.60000000000000e-05
-8.10000000000000e-05
5.00000000000000e-05
-0.000383000000000000
-0.000700000000000000
0.00141300000000000
-0.000316000000000000
-3.00000000000000e-05
-0.000678000000000000
-4.70000000000000e-05
0.000220000000000000
-0.000420000000000000
0.000871000000000000
-0.00109700000000000
0.000840000000000000
0.000314000000000000
-0.000961000000000000
0.000235000000000000
0.000411000000000000
0.000570000000000000
-0.00110600000000000
-8.20000000000000e-05
2.00000000000000e-06
0.000911000000000000
-0.000633000000000000
-8.40000000000000e-05
0.000364000000000000
-0.000135000000000000
0.00111700000000000
-0.00178500000000000
0.00123000000000000
-0.000662000000000000
-0.000310000000000000
0.000276000000000000
0.000165000000000000
0.000524000000000000
-0.000420000000000000
-0.000602000000000000
3.60000000000000e-05
0.000127000000000000
0.000241000000000000
-0.000403000000000000
0.000160000000000000
0.000150000000000000
-6.30000000000000e-05
0.000189000000000000
0.000431000000000000
-0.000971000000000000
0.000630000000000000
-0.000566000000000000
0.000410000000000000
0.000293000000000000
-0.000710000000000000
0.00133500000000000
-0.00115200000000000
0.000484000000000000
5.60000000000000e-05
-8.70000000000000e-05
-9.00000000000000e-05
8.20000000000000e-05
-0.000749000000000000
0.000220000000000000
-0.000231000000000000
0.000518000000000000
0.000695000000000000
-0.00115300000000000
-0.000136000000000000
0.000711000000000000
0.000405000000000000
-0.000395000000000000
-0.000258000000000000
0.000620000000000000
-0.000141000000000000
0.000210000000000000
0.000245000000000000
-0.00109700000000000
0.000831000000000000
-0.000502000000000000
-0.000198000000000000
8.20000000000000e-05
-0.000236000000000000
0.000536000000000000
-0.000168000000000000
0.000139000000000000
-0.000441000000000000
0.000702000000000000
-0.000767000000000000
0.000715000000000000
0.000191000000000000
9.00000000000000e-05
9.00000000000000e-05
-0.00128100000000000
0.000428000000000000
0.000801000000000000
-0.000701000000000000
5.70000000000000e-05
-0.000796000000000000
0.000717000000000000
0.000112000000000000
-0.000174000000000000
-0.000205000000000000
-0.000505000000000000
0.00109400000000000
-0.000819000000000000
-0.000298000000000000
0.000139000000000000
0.000642000000000000
-0.000267000000000000
0.000271000000000000
4.60000000000000e-05
-0.000535000000000000
0.00101100000000000
-0.00105600000000000
0.000545000000000000
0.000327000000000000
-0.000392000000000000
-0.000565000000000000
-0.000176000000000000
0.000218000000000000
5.20000000000000e-05
-0.000349000000000000
0.000247000000000000
-0.000725000000000000
0.000270000000000000
0.000885000000000000
0.000155000000000000
-0.00112800000000000
0.00119800000000000
-0.000391000000000000
-0.000955000000000000
0.000343000000000000
0.000699000000000000
-0.000970000000000000
0.000896000000000000
-0.00120300000000000
-5.60000000000000e-05
0
0.000441000000000000
8.80000000000000e-05
-0.000274000000000000
0.000350000000000000
-0.000711000000000000
1.10000000000000e-05
-0.000638000000000000
0.000709000000000000
0.000678000000000000
-0.000937000000000000
-5.60000000000000e-05
0.000500000000000000
-0.000199000000000000
0.000200000000000000
-2.20000000000000e-05
-7.60000000000000e-05
-0.000218000000000000
9.60000000000000e-05
-0.000684000000000000
0.000544000000000000
5.00000000000000e-06
0.000435000000000000
-0.000231000000000000
-0.000152000000000000
2.00000000000000e-06
-0.000337000000000000
0.000451000000000000
-0.000776000000000000
0.000123000000000000
-3.40000000000000e-05
-0.000426000000000000
0.000525000000000000
0.000162000000000000
-0.000931000000000000
0.000231000000000000
-0.000468000000000000
0.000245000000000000
0.000109000000000000
-2.90000000000000e-05
-0.000137000000000000
4.00000000000000e-05
-0.000199000000000000
0.000719000000000000
-0.000330000000000000
-0.000289000000000000
-0.000229000000000000
0.000648000000000000
-0.000663000000000000
0.000672000000000000
-0.000185000000000000
4.30000000000000e-05
-0.000157000000000000
-0.000241000000000000
0.000147000000000000
-6.60000000000000e-05
0.000681000000000000
-0.000868000000000000
0.000119000000000000
-0.000495000000000000
0.000407000000000000
-0.000234000000000000
-0.000375000000000000
1.00000000000000e-05
0.000675000000000000
-0.000636000000000000
0.000305000000000000
-0.000747000000000000
0.000972000000000000
-0.000725000000000000
0.000709000000000000
-0.000412000000000000
-0.000764000000000000
-3.30000000000000e-05
0.000735000000000000
-0.000530000000000000
0.000683000000000000
7.90000000000000e-05
-0.00138500000000000
0.000508000000000000
-0.000237000000000000
0.000250000000000000
0.000142000000000000
-0.000405000000000000
-0.000646000000000000
-9.00000000000000e-06
0.000637000000000000
-0.000195000000000000
-1.30000000000000e-05
0.000101000000000000
-0.000493000000000000
0.000566000000000000
-0.000567000000000000
-0.000485000000000000
0.000263000000000000
-0.000314000000000000
0.000417000000000000
-0.000682000000000000
5.50000000000000e-05
0.00103200000000000
-0.00109900000000000
0.000932000000000000
-0.000723000000000000
0.000494000000000000
-0.000219000000000000
0.000364000000000000
-0.000500000000000000
-0.00101300000000000
0.000790000000000000
0.000403000000000000
-0.000313000000000000
-0.000754000000000000
-0.000271000000000000
0.000489000000000000
-0.000883000000000000
0.000903000000000000
-0.000508000000000000
0.000394000000000000
-0.000360000000000000
-0.000185000000000000
-0.000165000000000000
-0.000152000000000000
0.000884000000000000
-0.000166000000000000
-0.000680000000000000
-0.000531000000000000
0.00151800000000000
-0.00121600000000000
0.000257000000000000
-0.000198000000000000
-0.000908000000000000
0.000732000000000000
0.000180000000000000
-0.000260000000000000
0.000763000000000000
-0.00154600000000000
0.000334000000000000
0.000575000000000000
-0.000302000000000000
0.000277000000000000
-0.000579000000000000
0.000352000000000000
-0.000372000000000000
0.000385000000000000
-0.000836000000000000
0.000866000000000000
-0.000475000000000000
-4.50000000000000e-05
-0.000523000000000000
0.000595000000000000
-0.000235000000000000
-5.10000000000000e-05
6.10000000000000e-05
-0.000697000000000000
0.000315000000000000
-8.40000000000000e-05
-0.000515000000000000
0.000707000000000000
-0.000467000000000000
0.000141000000000000
0.000108000000000000
-0.000788000000000000
0.000413000000000000
-0.000407000000000000
-0.000329000000000000
0.000159000000000000
-0.000172000000000000
-0.000483000000000000
0.000925000000000000
-0.000931000000000000
0.000501000000000000
-0.000399000000000000
-0.000251000000000000
0.000847000000000000
-0.000822000000000000
0.000631000000000000
-0.000601000000000000
-0.000542000000000000
0.000501000000000000
-0.000564000000000000
-0.000252000000000000
0.000674000000000000
-0.000723000000000000
-0.000320000000000000
-0.000276000000000000
0.000498000000000000
-0.000547000000000000
6.30000000000000e-05
-0.000798000000000000
0.000194000000000000
0.000228000000000000
-0.000608000000000000
-0.000153000000000000
0.000134000000000000
0.000263000000000000
0.000554000000000000
-0.00115000000000000
0.000573000000000000
-0.00123200000000000
7.10000000000000e-05
-4.40000000000000e-05
0.000366000000000000
-0.000658000000000000
-0.000421000000000000
0.000242000000000000
-0.000671000000000000
-0.000457000000000000
0.000712000000000000
-0.00103600000000000
-0.000310000000000000
-0.000280000000000000
-0.000781000000000000
0.000292000000000000
-0.000682000000000000
0.000141000000000000
-0.000176000000000000
-0.000431000000000000
3.00000000000000e-05
2.00000000000000e-05
-0.000869000000000000
-0.000627000000000000
0.000250000000000000
-0.000373000000000000
-0.000296000000000000
-0.000445000000000000
0.000471000000000000
-2.40000000000000e-05
-0.000734000000000000
-0.000918000000000000
0.000101000000000000
-0.000455000000000000
3.00000000000000e-05
-6.20000000000000e-05
-0.000657000000000000
-0.000248000000000000
0.000923000000000000
-0.00131700000000000
0.000287000000000000
-0.000889000000000000
0.000173000000000000
-0.000580000000000000
-0.000900000000000000
0.000760000000000000
-0.000816000000000000
-0.000345000000000000
1.10000000000000e-05
-0.000489000000000000
-1.00000000000000e-06
-0.000987000000000000
-0.000409000000000000
0.000207000000000000
-3.80000000000000e-05
-0.000581000000000000
-0.000379000000000000
-0.000470000000000000
0.000179000000000000
-0.000182000000000000
-0.000553000000000000
-0.000368000000000000
1.00000000000000e-06
-0.000560000000000000
0.000512000000000000
-0.000277000000000000
-0.00108300000000000
3.10000000000000e-05
5.90000000000000e-05
-0.000249000000000000
-5.60000000000000e-05
-0.000331000000000000
-0.000863000000000000
0.000689000000000000
-0.00134900000000000
-3.60000000000000e-05
0.000405000000000000
-0.000450000000000000
-0.000545000000000000
0.000238000000000000
-0.000194000000000000
-0.000598000000000000
0.000121000000000000
0.000181000000000000
-0.00128600000000000
0.000517000000000000
-0.000450000000000000
0.000446000000000000
-0.000180000000000000
-0.000739000000000000
-1.60000000000000e-05
-0.000539000000000000
0.00103700000000000
-0.000739000000000000
-0.000556000000000000
-0.000163000000000000
0.000235000000000000
-1.20000000000000e-05
-0.000124000000000000
-0.000234000000000000
0.000371000000000000
-3.50000000000000e-05
-0.000441000000000000
-0.000807000000000000
0.000286000000000000
0.000523000000000000
-0.000618000000000000
-0.000333000000000000
0.000397000000000000
-0.00107000000000000
0.000123000000000000
0.000520000000000000
-0.000758000000000000
8.00000000000000e-05
-0.000588000000000000
-0.000264000000000000
0.000788000000000000
-0.00115100000000000
0.000304000000000000
-0.000329000000000000
-0.000186000000000000
0.000304000000000000
-0.000889000000000000
0.000331000000000000
-0.000595000000000000
0.000353000000000000
-2.70000000000000e-05
-0.000186000000000000
-0.000407000000000000
0.000441000000000000
-0.000101000000000000
-0.000464000000000000
-0.000405000000000000
0.000120000000000000
-3.20000000000000e-05
0.000564000000000000
-0.00116200000000000
0.000540000000000000
0.000659000000000000
-0.000923000000000000
-5.90000000000000e-05
0.000293000000000000
-0.000209000000000000
0.000400000000000000
-0.000513000000000000
8.00000000000000e-06
-0.000296000000000000
-0.000115000000000000
-0.000338000000000000
0.000143000000000000
0.000344000000000000
-0.000412000000000000
-0.000354000000000000
0.000336000000000000
-3.00000000000000e-06
-0.000706000000000000
2.80000000000000e-05
0.000447000000000000
-0.000688000000000000
0.000666000000000000
-0.000325000000000000
-0.000621000000000000
0.000176000000000000
-0.000164000000000000
-0.000305000000000000
-0.000140000000000000
0.000212000000000000
-0.000430000000000000
0.000200000000000000
0.000320000000000000
-0.000754000000000000
0.000991000000000000
-0.000761000000000000
-0.000177000000000000
-0.00113100000000000
0.000237000000000000
-0.000126000000000000
-0.000347000000000000
0.000400000000000000
-1.50000000000000e-05
-8.40000000000000e-05
0.000224000000000000
-7.10000000000000e-05
-0.000163000000000000
0.000255000000000000
-0.000221000000000000
-0.000739000000000000
0.000232000000000000
0.000301000000000000
-0.000412000000000000
-0.000632000000000000
-1.60000000000000e-05
0.000101000000000000
0.000228000000000000
-0.000409000000000000
-0.000415000000000000
0.000383000000000000
-0.000934000000000000
0.000667000000000000
-0.000398000000000000
-4.00000000000000e-06
0.000224000000000000
-0.000561000000000000
-9.60000000000000e-05
-1.80000000000000e-05
0.000212000000000000
5.00000000000000e-05
-0.000839000000000000
0.000558000000000000
0.000243000000000000
-0.00130900000000000
0.000420000000000000
5.30000000000000e-05
-0.000333000000000000
-6.30000000000000e-05
-2.40000000000000e-05
0.000405000000000000
2.10000000000000e-05
-0.000760000000000000
0.000256000000000000
-0.000351000000000000
-7.20000000000000e-05
-0.000177000000000000
0.000336000000000000
-0.000118000000000000
-0.000840000000000000
5.80000000000000e-05
0.000137000000000000
0.000215000000000000
-0.000554000000000000
-0.000479000000000000
0.000165000000000000
-0.000876000000000000
5.80000000000000e-05
-0.000265000000000000
0.000312000000000000
7.00000000000000e-05
-0.000498000000000000
-0.000433000000000000
0.000549000000000000
-0.000533000000000000
-0.000606000000000000
0.000739000000000000
4.20000000000000e-05
-0.000203000000000000
-0.000847000000000000
0.000125000000000000
-0.000435000000000000
-0.00112400000000000
0.000566000000000000
0.000493000000000000
-0.00111700000000000
-0.000571000000000000
0.000482000000000000
-0.000971000000000000
0.000654000000000000
-0.000318000000000000
-0.00107100000000000
2.90000000000000e-05
-0.000364000000000000
-0.000757000000000000
0.000201000000000000
0.000427000000000000
0.000273000000000000
-0.000607000000000000
-0.000358000000000000
-0.000677000000000000
8.10000000000000e-05
5.40000000000000e-05
-0.000936000000000000
-0.000281000000000000
0.000158000000000000
-0.000875000000000000
-3.40000000000000e-05
0.000574000000000000
-0.000698000000000000
-0.000523000000000000
-0.000839000000000000
-0.000428000000000000
9.50000000000000e-05
-0.00100800000000000
-0.000731000000000000
0.000652000000000000
-0.000270000000000000
-0.000449000000000000
-0.000762000000000000
-0.000697000000000000
-1.90000000000000e-05
-0.000291000000000000
-0.000566000000000000
-0.000385000000000000
-0.000838000000000000
8.40000000000000e-05
0.000127000000000000
-0.000546000000000000
-0.00111800000000000
0.000386000000000000
-0.000720000000000000
-0.000891000000000000
0.000115000000000000
-0.000417000000000000
0.000151000000000000
-0.00119300000000000
-0.000117000000000000
-0.000862000000000000
0.000163000000000000
4.60000000000000e-05
-0.00121700000000000
-0.000331000000000000
1.50000000000000e-05
0.000157000000000000
-0.00140300000000000
0.000163000000000000
-0.000633000000000000
0.000766000000000000
-0.00110200000000000
-0.000191000000000000
-0.000700000000000000
-0.000126000000000000
-0.000593000000000000
4.70000000000000e-05
-0.000185000000000000
-0.000655000000000000
0.000337000000000000
-0.00119800000000000
9.10000000000000e-05
-0.000295000000000000
-0.000587000000000000
7.50000000000000e-05
-7.70000000000000e-05
-0.000630000000000000
-0.000338000000000000
-0.000724000000000000
0.000195000000000000
0.000291000000000000
-0.000544000000000000
-0.000504000000000000
-0.000687000000000000
0.000887000000000000
-0.00119000000000000
-9.30000000000000e-05
-0.000369000000000000
-0.000484000000000000
7.70000000000000e-05
-0.000877000000000000
0.000697000000000000
-0.000749000000000000
0.000168000000000000
-0.00101600000000000
-0.000120000000000000
-4.40000000000000e-05
-0.000147000000000000
-4.20000000000000e-05
-0.000179000000000000
8.30000000000000e-05
-0.000616000000000000
3.70000000000000e-05
-3.90000000000000e-05
-0.00103900000000000
0.00144000000000000
-0.00142300000000000
0.000394000000000000
0.000196000000000000
-0.00126600000000000
0.000916000000000000
-0.00112800000000000
0.000650000000000000
-0.000443000000000000
-0.000237000000000000
0.000117000000000000
-0.000255000000000000
-0.000454000000000000
0.000905000000000000
-0.000655000000000000
-0.000935000000000000
-0.000114000000000000
0.000125000000000000
-0.000341000000000000
-0.000854000000000000
-4.00000000000000e-05
0.000169000000000000
-8.30000000000000e-05
-0.000241000000000000
-0.000147000000000000
-0.000679000000000000
3.50000000000000e-05
0.000606000000000000
-0.000505000000000000
-0.000871000000000000
-4.10000000000000e-05
-0.000571000000000000
0.000727000000000000
-0.000173000000000000
6.40000000000000e-05
-0.000591000000000000
-0.000416000000000000
0.000171000000000000
-0.00110000000000000
-0.000144000000000000
0
0.000546000000000000
-0.000729000000000000
0.000294000000000000
-0.000808000000000000
-0.000358000000000000
-0.000703000000000000
0.000783000000000000
-0.000880000000000000
-0.000173000000000000
-0.000803000000000000
-0.000710000000000000
0.000623000000000000
5.30000000000000e-05
-0.000375000000000000
-0.00125000000000000
3.20000000000000e-05
-0.000300000000000000
1.00000000000000e-06
3.60000000000000e-05
-0.000357000000000000
-0.000815000000000000
-1.00000000000000e-06
-0.000363000000000000
-0.000365000000000000
-0.000602000000000000
0.000330000000000000
-0.000935000000000000
-8.30000000000000e-05
0.000133000000000000
-4.10000000000000e-05
-0.000988000000000000
-0.000444000000000000
-0.000470000000000000
-0.000220000000000000
0.000240000000000000
-0.000742000000000000
-0.000784000000000000
-0.000383000000000000
0.000472000000000000
-0.000858000000000000
-0.000523000000000000
-0.000199000000000000
8.80000000000000e-05
-0.000753000000000000
-0.000736000000000000
0.000117000000000000
-0.000256000000000000
-0.00124700000000000
-0.000504000000000000
0.000945000000000000
-0.00105000000000000
-0.000220000000000000
-0.000324000000000000
-0.000245000000000000
-0.000503000000000000
0.000178000000000000
-0.000774000000000000
-0.000294000000000000
0.000507000000000000
-0.000352000000000000
-0.000657000000000000
-0.000325000000000000
-0.000629000000000000
-9.60000000000000e-05
-0.000139000000000000
-0.000284000000000000
8.70000000000000e-05
-0.000870000000000000
0.000243000000000000
-0.000732000000000000
-0.000110000000000000
-0.00114500000000000
-3.20000000000000e-05
0.000583000000000000
9.40000000000000e-05
-0.00113700000000000
-0.000236000000000000
-2.30000000000000e-05
-0.000836000000000000
0.000740000000000000
-0.000718000000000000
-0.00115900000000000
0.000705000000000000
-0.000274000000000000
0.000512000000000000
-0.00164200000000000
0.000580000000000000
-0.000819000000000000
-1.30000000000000e-05
-0.000777000000000000
3.00000000000000e-06
0.000131000000000000
-0.000315000000000000
-0.000527000000000000
-0.000415000000000000
0.000712000000000000
-0.000379000000000000
0.000473000000000000
-0.00113600000000000
4.20000000000000e-05
-0.000159000000000000
-0.000280000000000000
0.000156000000000000
-0.000304000000000000
-0.000139000000000000
-6.50000000000000e-05
-0.000808000000000000
-0.000264000000000000
-0.000446000000000000
-0.000148000000000000
-9.20000000000000e-05
0.000136000000000000
-0.000833000000000000
0.000831000000000000
-0.000863000000000000
0.000211000000000000
-0.000349000000000000
-0.000268000000000000
-0.000506000000000000
-4.20000000000000e-05
0.000294000000000000
-0.000420000000000000
-0.00140500000000000
0.000720000000000000
7.90000000000000e-05
8.90000000000000e-05
-0.000418000000000000
-0.000479000000000000
-0.000155000000000000
-0.000155000000000000
-0.000815000000000000
0.000682000000000000
-0.000155000000000000
0.000222000000000000
-0.00135600000000000
-0.000212000000000000
0.000509000000000000
-0.000610000000000000
-0.000127000000000000
0.000534000000000000
-0.00124500000000000
-0.000114000000000000
-0.000333000000000000
-0.000465000000000000
0.000712000000000000
-0.00111000000000000
0.000369000000000000
-0.000823000000000000
0.000261000000000000
-0.000264000000000000
5.50000000000000e-05
0.000249000000000000
-0.000902000000000000
0.000365000000000000
-0.000860000000000000
-0.000281000000000000
0.000450000000000000
-0.000938000000000000
0.000504000000000000
-0.000756000000000000
-0.000481000000000000
0.000519000000000000
-0.00109300000000000
0.000585000000000000
-0.000789000000000000
-0.000114000000000000
-0.000747000000000000
-4.00000000000000e-06
-0.000127000000000000
-0.00105400000000000
0.000370000000000000
0.000414000000000000
-0.000750000000000000
0.000120000000000000
-0.00116900000000000
-0.000156000000000000
-0.000641000000000000
0.000482000000000000
-0.00114300000000000
0.000292000000000000
-9.50000000000000e-05
-0.000702000000000000
-3.00000000000000e-05
0.000247000000000000
-0.00117900000000000
6.40000000000000e-05
-9.60000000000000e-05
-0.000582000000000000
-4.90000000000000e-05
5.00000000000000e-05
-0.000824000000000000
-0.000544000000000000
6.00000000000000e-06
-0.00124000000000000
0.000171000000000000
-3.70000000000000e-05
-0.00106000000000000
0.000939000000000000
-0.00106400000000000
-4.00000000000000e-05
-0.000744000000000000
-0.000435000000000000
0.000620000000000000
-0.00153000000000000
-0.000343000000000000
-0.000361000000000000
0.000686000000000000
-0.000839000000000000
-0.000401000000000000
-0.000721000000000000
0.000245000000000000
-0.000463000000000000
-0.000601000000000000
0.000665000000000000
-0.00126600000000000
-0.000183000000000000
-0.000438000000000000
0.000148000000000000
-0.000529000000000000
-0.000339000000000000
-0.000191000000000000
-0.000367000000000000
1.60000000000000e-05
-0.00125400000000000
0.00113700000000000
-0.000992000000000000
-0.000449000000000000
-0.000606000000000000
-0.000195000000000000
-9.80000000000000e-05
-0.000241000000000000
-0.00116000000000000
0.000747000000000000
-0.000198000000000000
-0.000202000000000000
-0.000296000000000000
-0.000578000000000000
-0.000147000000000000
0.000419000000000000
-0.000582000000000000
7.00000000000000e-06
-0.000257000000000000
-0.000137000000000000
0.000505000000000000
-0.00155100000000000
-0.000449000000000000
0.000430000000000000
-0.00100000000000000
0.000841000000000000
-0.000967000000000000
0.000935000000000000
-0.000978000000000000
9.10000000000000e-05
-0.000217000000000000
-0.000849000000000000
0.000443000000000000
-0.000486000000000000
-0.000944000000000000
-4.10000000000000e-05
0.000473000000000000
-0.000207000000000000
0.000485000000000000
-0.00100500000000000
-0.000284000000000000
-0.000716000000000000
0.000301000000000000
-7.00000000000000e-05
-0.000546000000000000
0.000788000000000000
-0.000996000000000000
-6.60000000000000e-05
-0.000186000000000000
-0.000499000000000000
-0.000446000000000000
-3.90000000000000e-05
-0.000715000000000000
0.000285000000000000
-0.000317000000000000
-0.000824000000000000
0.00103200000000000
-0.00114600000000000
-0.000488000000000000
0.000661000000000000
-0.000720000000000000
0.000600000000000000
-0.00170700000000000
0.000288000000000000
-0.000592000000000000
-0.000154000000000000
-0.000194000000000000
0.000515000000000000
0.000277000000000000
-0.00105700000000000
0.000121000000000000
-0.000632000000000000
-0.000562000000000000
-0.000185000000000000
-0.000151000000000000
-0.000276000000000000
-0.000224000000000000
-0.000132000000000000
-0.000165000000000000
-0.000143000000000000
-0.00117900000000000
-8.20000000000000e-05
-0.000597000000000000
0.000336000000000000
-0.000325000000000000
-0.000540000000000000
-0.00107900000000000
0.000579000000000000
-9.70000000000000e-05
-0.000643000000000000
9.00000000000000e-05
-0.000686000000000000
-3.90000000000000e-05
0.000292000000000000
-0.000977000000000000
-0.000122000000000000
0.000575000000000000
-0.000160000000000000
-0.000889000000000000
-0.000144000000000000
-0.000464000000000000
-0.000443000000000000
-0.000208000000000000
-9.30000000000000e-05
-0.000656000000000000
-0.000339000000000000
-1.30000000000000e-05
-0.000911000000000000
0.000206000000000000
-0.000591000000000000
-0.000468000000000000
0.000130000000000000
-0.000438000000000000
-0.000698000000000000
0.000357000000000000
-0.000802000000000000
-0.000582000000000000
-0.000446000000000000
0.000474000000000000
-0.000976000000000000
-0.000230000000000000
-4.80000000000000e-05
-0.00103200000000000
-0.000163000000000000
-0.000848000000000000
-0.000186000000000000
-0.000372000000000000
-0.000100000000000000
-0.00149000000000000
0.000546000000000000
-0.000625000000000000
-8.00000000000000e-06
-0.000533000000000000
2.90000000000000e-05
-0.000459000000000000
-0.000691000000000000
-0.000453000000000000
0.000236000000000000
-0.000484000000000000
-0.000411000000000000
-0.00118800000000000
0.000443000000000000
-0.000869000000000000
-0.000160000000000000
-0.000887000000000000
0.000742000000000000
-0.000282000000000000
-0.000970000000000000
-0.000551000000000000
-0.000187000000000000
-0.000486000000000000
-0.000289000000000000
-0.000332000000000000
-0.000899000000000000
0.000680000000000000
-0.000678000000000000
-0.000601000000000000
-0.000711000000000000
0.000534000000000000
-0.000441000000000000
-0.000588000000000000
-0.00117600000000000
0.000191000000000000
-3.30000000000000e-05
-0.000118000000000000
-0.000887000000000000
-0.000414000000000000
0.000132000000000000
-0.000746000000000000
0.000446000000000000
-0.000738000000000000
-0.000776000000000000
0.000303000000000000
6.00000000000000e-06
-0.000597000000000000
-0.000491000000000000
-0.000412000000000000
-0.000630000000000000
0.000428000000000000
-0.00104100000000000
0.000455000000000000
-0.000508000000000000
-0.000783000000000000
-7.90000000000000e-05
-0.000450000000000000
0.000259000000000000
-0.000387000000000000
-0.000263000000000000
-0.000298000000000000
-0.000389000000000000
-0.000471000000000000
0.000198000000000000
-0.000873000000000000
0.000163000000000000
-0.000412000000000000
-0.000409000000000000
0.000290000000000000
0.000161000000000000
0.000151000000000000
-0.000149000000000000
-0.000866000000000000
0.000131000000000000
-1.60000000000000e-05
-0.000669000000000000
4.90000000000000e-05
-0.000256000000000000
-0.000356000000000000
0.000692000000000000
-0.000440000000000000
0.000451000000000000
-0.00109000000000000
0.000169000000000000
-0.000260000000000000
0.000249000000000000
0.000155000000000000
-0.000111000000000000
-0.000702000000000000
-0.000360000000000000
-0.000697000000000000
0.000211000000000000
0.000162000000000000
-0.000327000000000000
-0.000543000000000000
2.10000000000000e-05
-0.000701000000000000
-0.000573000000000000
0.000144000000000000
-0.000198000000000000
-0.000131000000000000
0.000329000000000000
-0.000190000000000000
0.000604000000000000
-0.000746000000000000
-8.00000000000000e-06
-0.000177000000000000
-3.60000000000000e-05
-0.000997000000000000
0.00128000000000000
-0.00137200000000000
0.000621000000000000
-0.000625000000000000
0.000184000000000000
0.000220000000000000
-0.000323000000000000
-0.000577000000000000
-0.000554000000000000
-0.000275000000000000
4.50000000000000e-05
-0.000879000000000000
0.000350000000000000
-0.000198000000000000
-0.000376000000000000
-0.000484000000000000
-0.000231000000000000
-0.000223000000000000
-0.000106000000000000
-3.40000000000000e-05
-5.60000000000000e-05
0.000167000000000000
-0.000544000000000000
8.80000000000000e-05
-0.000410000000000000
8.20000000000000e-05
-0.00108300000000000
0.000336000000000000
-0.000847000000000000
0.00100800000000000
-8.40000000000000e-05
-0.000886000000000000
0.000129000000000000
-0.00108400000000000
0.000209000000000000
2.70000000000000e-05
-0.000195000000000000
-3.50000000000000e-05
-3.60000000000000e-05
-0.000727000000000000
-0.000446000000000000
-0.000140000000000000
-0.000507000000000000
-0.000913000000000000
0.000721000000000000
-0.000892000000000000
0.00124500000000000
-0.000905000000000000
-0.000492000000000000
0.000207000000000000
-0.00170300000000000
0.000193000000000000
-0.000156000000000000
8.60000000000000e-05
-0.00123500000000000
0.00103200000000000
-0.00144300000000000
-0.000257000000000000
-0.000276000000000000
-0.000434000000000000
0.000100000000000000
-1.70000000000000e-05
-0.000862000000000000
0.000267000000000000
-0.00126700000000000
9.00000000000000e-05
-6.00000000000000e-06
-0.000434000000000000
0.000382000000000000
-0.000674000000000000
-0.000901000000000000
0.000984000000000000
-0.000807000000000000
0.000448000000000000
-0.00111500000000000
-0.000105000000000000
-0.000433000000000000
0.000389000000000000
-0.000538000000000000
0.000288000000000000
-0.000191000000000000
-0.000840000000000000
-0.000583000000000000
0.000402000000000000
-0.000514000000000000
0.000197000000000000
-0.000155000000000000
3.90000000000000e-05
-0.00113300000000000
-0.000341000000000000
0.000193000000000000
-0.00109700000000000
0.00109000000000000
-0.000316000000000000
0.000100000000000000
-0.000636000000000000
-0.000132000000000000
0.000129000000000000
-0.000476000000000000
-0.000663000000000000
7.00000000000000e-05
-0.000555000000000000
2.70000000000000e-05
-0.000232000000000000
-0.000549000000000000
0.00117700000000000
-0.00148900000000000
0.000510000000000000
9.00000000000000e-06
-0.000660000000000000
-0.000132000000000000
-0.000342000000000000
-0.000115000000000000
0.000578000000000000
-0.00100600000000000
-0.000596000000000000
0.000318000000000000
-0.000647000000000000
0.000179000000000000
-0.000216000000000000
-0.000220000000000000
-8.10000000000000e-05
0.000165000000000000
-0.000936000000000000
0.000414000000000000
-0.000235000000000000
0.000134000000000000
-0.000539000000000000
-0.000193000000000000
0.000167000000000000
-0.000500000000000000
-0.000680000000000000
0.000408000000000000
-5.30000000000000e-05
0.000407000000000000
-0.000787000000000000
2.20000000000000e-05
0.000801000000000000
-0.00166800000000000
0.000645000000000000
-0.000486000000000000
8.00000000000000e-05
0.000213000000000000
-0.000399000000000000
-0.000592000000000000
6.00000000000000e-06
-6.50000000000000e-05
-0.000217000000000000
-0.000487000000000000
-0.000520000000000000
-0.000472000000000000
0.00124300000000000
-0.000176000000000000
-0.000885000000000000
0.000144000000000000
-0.000568000000000000
0.000459000000000000
2.90000000000000e-05
2.60000000000000e-05
-0.000225000000000000
-0.000426000000000000
-0.000883000000000000
0.000377000000000000
0.000239000000000000
-0.000689000000000000
-3.30000000000000e-05
0.000824000000000000
-0.000789000000000000
-0.000284000000000000
-2.30000000000000e-05
5.60000000000000e-05
0.000383000000000000
-0.000393000000000000
-0.000206000000000000
-0.000449000000000000
9.60000000000000e-05
0.000710000000000000
-0.000290000000000000
-0.000716000000000000
0.000515000000000000
-0.000271000000000000
-0.000373000000000000
-0.000346000000000000
-2.10000000000000e-05
0.000380000000000000
-8.80000000000000e-05
-0.000569000000000000
0.000490000000000000
0.000276000000000000
-0.00116500000000000
0.000485000000000000
-8.70000000000000e-05
-0.000220000000000000
6.20000000000000e-05
-0.000646000000000000
9.30000000000000e-05
-0.000577000000000000
0.000595000000000000
-0.000131000000000000
-0.000330000000000000
0.000120000000000000
-0.000103000000000000
-0.000476000000000000
-0.000484000000000000
0.000960000000000000
-0.000446000000000000
0.000681000000000000
-0.000904000000000000
0.000164000000000000
-0.000189000000000000
0.000589000000000000
-0.00155200000000000
0.00145700000000000
-0.000720000000000000
0.000159000000000000
-0.000386000000000000
0.000288000000000000
-2.30000000000000e-05
-5.20000000000000e-05
-0.000282000000000000
-0.000593000000000000
0.000217000000000000
0.000209000000000000
-0.000451000000000000
0.000351000000000000
-0.000376000000000000
0.000549000000000000
9.80000000000000e-05
0.000485000000000000
-0.000335000000000000
0.000450000000000000
-0.000926000000000000
-0.000230000000000000
-3.70000000000000e-05
0.000115000000000000
-0.000623000000000000
0.000129000000000000
0.000481000000000000
-0.000254000000000000
0.000104000000000000
0.000368000000000000
-0.000520000000000000
-0.000314000000000000
0.000625000000000000
-0.000271000000000000
-0.000209000000000000
0.000348000000000000
-0.000905000000000000
-0.000523000000000000
0.00140000000000000
-0.000585000000000000
-0.000420000000000000
0.000187000000000000
-0.000300000000000000
0.000762000000000000
-0.000404000000000000
0.000383000000000000
-0.000270000000000000
0.000630000000000000
-0.00100500000000000
0.000592000000000000
-0.000375000000000000
6.80000000000000e-05
-0.000384000000000000
-0.000200000000000000
0.000616000000000000
-0.000266000000000000
-0.000438000000000000
0.000691000000000000
0.000330000000000000
-0.000369000000000000
-0.000471000000000000
0.000770000000000000
0.000277000000000000
-0.000580000000000000
-0.000427000000000000
0.000574000000000000
-0.000836000000000000
0.00111000000000000
-0.00123100000000000
-0.000112000000000000
0.000553000000000000
-2.70000000000000e-05
0.000841000000000000
-0.000836000000000000
0.000470000000000000
-0.000680000000000000
0.00109000000000000
-0.000534000000000000
-4.90000000000000e-05
-5.40000000000000e-05
0.000173000000000000
8.50000000000000e-05
0.000512000000000000
-0.000656000000000000
0.000202000000000000
9.20000000000000e-05
-0.000583000000000000
0.000146000000000000
-0.000151000000000000
0.000470000000000000
-4.00000000000000e-05
-0.000749000000000000
0.00101800000000000
-0.000729000000000000
0.000184000000000000
-0.000499000000000000
0.000251000000000000
0.000277000000000000
-8.60000000000000e-05
-0.000191000000000000
-0.000407000000000000
0.000496000000000000
0.000800000000000000
-0.000481000000000000
-0.00114300000000000
0.000998000000000000
-0.000979000000000000
0.000436000000000000
0.000475000000000000
-0.000135000000000000
-0.000915000000000000
0.000239000000000000
-0.000234000000000000
0.000951000000000000
0
7.20000000000000e-05
-0.000249000000000000
-0.000626000000000000
-3.00000000000000e-06
5.10000000000000e-05
0.000254000000000000
-0.000237000000000000
0.000369000000000000
0.000187000000000000
-0.000119000000000000
0.000325000000000000
-0.000964000000000000
0.000252000000000000
0.000230000000000000
-0.000680000000000000
0.000672000000000000
-0.000572000000000000
0.000791000000000000
-0.000394000000000000
0.000335000000000000
-0.00113300000000000
0.000778000000000000
-0.000379000000000000
0.000525000000000000
0.000173000000000000
0.000235000000000000
0.000118000000000000
-0.000732000000000000
-0.000246000000000000
0.000855000000000000
-0.000822000000000000
0.000546000000000000
0.000411000000000000
-0.00113600000000000
0.000782000000000000
-0.000575000000000000
-0.000147000000000000
0.000164000000000000
0.000447000000000000
-0.000143000000000000
-0.000538000000000000
0.00117500000000000
-0.000429000000000000
-4.40000000000000e-05
0.000306000000000000
0.000377000000000000
-0.000873000000000000
0.000160000000000000
0.000536000000000000
-0.000974000000000000
0.000651000000000000
-0.000261000000000000
-0.000342000000000000
0.000390000000000000
-0.000141000000000000
-0.000129000000000000
0.000230000000000000
1.50000000000000e-05
-3.00000000000000e-06
-0.000162000000000000
0.000641000000000000
-0.000887000000000000
0.000578000000000000
-0.000778000000000000
0.000340000000000000
0.000418000000000000
3.60000000000000e-05
0.000402000000000000
-0.000781000000000000
-0.000230000000000000
0.000529000000000000
4.90000000000000e-05
-0.000263000000000000
-0.000771000000000000
0.00153000000000000
-9.90000000000000e-05
-0.000411000000000000
-0.000270000000000000
8.00000000000000e-06
-0.000294000000000000
0.000338000000000000
0.000169000000000000
0.000615000000000000
-0.000759000000000000
-6.00000000000000e-06
0.000452000000000000
1.40000000000000e-05
-0.000275000000000000
0.000365000000000000
-0.000700000000000000
0.000399000000000000
-0.000164000000000000
0.000309000000000000
0.000406000000000000
-0.00110800000000000
0.000633000000000000
-0.000118000000000000
0.000297000000000000
-0.000921000000000000
0.000696000000000000
0.000336000000000000
-0.000575000000000000
4.00000000000000e-06
-7.60000000000000e-05
0.00134500000000000
-0.000733000000000000
-0.000600000000000000
-0.000406000000000000
0.000788000000000000
-0.000669000000000000
0.000169000000000000
-0.000264000000000000
0.000985000000000000
-0.000787000000000000
5.30000000000000e-05
0.000190000000000000
7.30000000000000e-05
0.000158000000000000
-0.000198000000000000
0.000505000000000000
-0.000339000000000000
-0.000201000000000000
8.50000000000000e-05
-0.000184000000000000
-0.000384000000000000
-0.000101000000000000
3.30000000000000e-05
0.00110800000000000
-0.000850000000000000
0.00102300000000000
-0.000576000000000000
0.000495000000000000
-0.000728000000000000
-0.000279000000000000
0.000733000000000000
-0.000208000000000000
-2.60000000000000e-05
0.000747000000000000
-0.000549000000000000
-0.000536000000000000
0.000284000000000000
-0.000550000000000000
-0.000152000000000000
-0.000225000000000000
0.000896000000000000
0.000239000000000000
-0.000427000000000000
9.40000000000000e-05
-0.000390000000000000
0.000704000000000000
-0.000184000000000000
-0.000383000000000000
5.00000000000000e-05
-0.000803000000000000
0.000686000000000000
-1.70000000000000e-05
0.000160000000000000
-0.000217000000000000
0.000415000000000000
-0.000937000000000000
0.00123200000000000
-0.000667000000000000
-0.000122000000000000
-0.000141000000000000
-0.000582000000000000
-4.40000000000000e-05
0.000247000000000000
-0.000132000000000000
0.00110400000000000
-0.00136300000000000
0.000103000000000000
0.000973000000000000
-0.000483000000000000
0.000284000000000000
-0.000346000000000000
-0.000329000000000000
-0.000373000000000000
0.000659000000000000
-0.000538000000000000
-0.000393000000000000
0.000318000000000000
-0.000479000000000000
0.00103800000000000
-0.000132000000000000
-0.000404000000000000
0.000483000000000000
-0.000812000000000000
0.000218000000000000
-8.10000000000000e-05
-8.60000000000000e-05
-5.00000000000000e-05
-0.000106000000000000
-0.000197000000000000
0.000335000000000000
0.000455000000000000
-0.000447000000000000
-0.000350000000000000
-2.00000000000000e-05
-0.000113000000000000
-0.000100000000000000
-0.000126000000000000
-4.30000000000000e-05
-7.40000000000000e-05
0.000375000000000000
0.00101700000000000
-0.000899000000000000
-0.000366000000000000
0.000152000000000000
0.000280000000000000
-5.20000000000000e-05
-0.000346000000000000
0.000512000000000000
-0.000654000000000000
0.000339000000000000
-0.000401000000000000
0.000598000000000000
-0.000387000000000000
-0.000403000000000000
-0.000129000000000000
0.000734000000000000
-8.20000000000000e-05
-7.30000000000000e-05
-0.000747000000000000
0.000322000000000000
0.000118000000000000
-0.000377000000000000
-8.00000000000000e-06
0.000213000000000000
0.000174000000000000
4.70000000000000e-05
-0.000190000000000000
-0.000731000000000000
0.000489000000000000
-0.000246000000000000
0.000415000000000000
-1.90000000000000e-05
-0.000441000000000000
0.000484000000000000
-0.000293000000000000
-0.000509000000000000
0.000452000000000000
0.000203000000000000
-8.00000000000000e-05
9.00000000000000e-06
2.60000000000000e-05
-0.000353000000000000
-0.000176000000000000
0.000504000000000000
-0.000524000000000000
0.000637000000000000
-0.000451000000000000
0.000111000000000000
-0.000444000000000000
0.000625000000000000
-2.00000000000000e-05
-0.000535000000000000
-5.80000000000000e-05
-0.000134000000000000
-0.000299000000000000
0.00100800000000000
-0.000195000000000000
-0.000355000000000000
0.000138000000000000
-5.80000000000000e-05
-0.000420000000000000
0.000987000000000000
-0.00100700000000000
0.000145000000000000
-0.000189000000000000
-0.000281000000000000
4.60000000000000e-05
0.000333000000000000
0.000203000000000000
-0.000568000000000000
0.000794000000000000
8.00000000000000e-05
-0.000774000000000000
0.00116300000000000
-0.000866000000000000
-0.000288000000000000
0.000412000000000000
-0.000830000000000000
0.000392000000000000
0.000326000000000000
0.000339000000000000
-0.000654000000000000
-5.30000000000000e-05
-5.90000000000000e-05
0.000225000000000000
-0.000466000000000000
0.000274000000000000
-0.000351000000000000
-8.10000000000000e-05
0.000340000000000000
-0.000169000000000000
2.00000000000000e-05
-0.000927000000000000
0.000239000000000000
0.000831000000000000
-0.000551000000000000
-0.000209000000000000
0.000673000000000000
-0.000733000000000000
0.000143000000000000
0.000147000000000000
-0.000228000000000000
7.00000000000000e-06
-0.000236000000000000
0.000122000000000000
0.000326000000000000
-5.20000000000000e-05
-2.50000000000000e-05
-0.000178000000000000
0.000117000000000000
0.000770000000000000
-0.000710000000000000
-0.000133000000000000
-0.000120000000000000
0.000268000000000000
-0.000511000000000000
-1.30000000000000e-05
0.000737000000000000
-0.000225000000000000
0.000190000000000000
-0.000732000000000000
2.60000000000000e-05
0.000363000000000000
0.000440000000000000
-0.00101100000000000
0.000568000000000000
-0.000423000000000000
0.000519000000000000
-0.000246000000000000
-1.60000000000000e-05
0.000125000000000000
-0.000387000000000000
-1.90000000000000e-05
-0.000221000000000000
0.000393000000000000
-2.90000000000000e-05
-0.000615000000000000
0.000760000000000000
-0.00102000000000000
-3.00000000000000e-05
0.000441000000000000
0.000396000000000000
-0.00122500000000000
0.00145300000000000
-0.000327000000000000
-4.20000000000000e-05
0.000229000000000000
-0.000139000000000000
-0.000222000000000000
-0.00118700000000000
0.000993000000000000
-1.30000000000000e-05
7.10000000000000e-05
0.000890000000000000
-0.00111900000000000
0.000168000000000000
-9.00000000000000e-06
0.000132000000000000
-0.000157000000000000
0.000242000000000000
3.00000000000000e-05
-0.000257000000000000
8.80000000000000e-05
0.000266000000000000
-0.000324000000000000
0.000157000000000000
-0.000201000000000000
-0.000155000000000000
0.000510000000000000
-0.000389000000000000
-0.000184000000000000
0.000205000000000000
0.000297000000000000
-0.000772000000000000
-9.10000000000000e-05
0.000835000000000000
-5.10000000000000e-05
-0.000194000000000000
-9.90000000000000e-05
0.000234000000000000
0.000108000000000000
-0.000818000000000000
0.000655000000000000
-0.000426000000000000
-0.000275000000000000
0.00155900000000000
-0.000202000000000000
-0.000609000000000000
0.000716000000000000
-0.000316000000000000
-0.000693000000000000
0.000731000000000000
-0.000717000000000000
0.000134000000000000
0.000121000000000000
0.000746000000000000
-0.000217000000000000
-0.000274000000000000
0.000101000000000000
2.10000000000000e-05
-0.000347000000000000
0.000990000000000000
-0.000806000000000000
0.000162000000000000
0.000194000000000000
0.000207000000000000
0.000230000000000000
-0.000763000000000000
0.000335000000000000
0.000215000000000000
0.000358000000000000
-0.000294000000000000
-0.000483000000000000
0.000727000000000000
0.000394000000000000
-0.000809000000000000
-0.000438000000000000
0.00109600000000000
-3.40000000000000e-05
-0.000463000000000000
0.000596000000000000
-2.10000000000000e-05
7.50000000000000e-05
-0.000798000000000000
0.000668000000000000
-0.000307000000000000
0.000422000000000000
0.000101000000000000
-0.000857000000000000
0.000702000000000000
0.000641000000000000
-0.000414000000000000
3.70000000000000e-05
1.20000000000000e-05
-2.10000000000000e-05
-0.000152000000000000
0.000361000000000000
9.20000000000000e-05
0.000708000000000000
-0.000916000000000000
-0.000176000000000000
0.000327000000000000
0.000276000000000000
-6.00000000000000e-06
0.000180000000000000
-0.000192000000000000
-0.000339000000000000
0.00105500000000000
-0.00123100000000000
0.000846000000000000
0.000403000000000000
-8.40000000000000e-05
-0.000234000000000000
0.00119800000000000
-0.000666000000000000
-0.000391000000000000
0.000607000000000000
-0.000209000000000000
0.000376000000000000
0.000221000000000000
-0.000739000000000000
0.000604000000000000
0.000109000000000000
8.80000000000000e-05
-0.000448000000000000
0.00124700000000000
-5.10000000000000e-05
-0.000889000000000000
0.00124500000000000
-0.000860000000000000
-3.00000000000000e-05
-6.60000000000000e-05
0.000698000000000000
0.000398000000000000
-0.000331000000000000
-0.000575000000000000
0.00138700000000000
7.00000000000000e-05
-9.00000000000000e-05
-0.000396000000000000
0.000402000000000000
0.000359000000000000
-8.10000000000000e-05
-0.000250000000000000
0.000569000000000000
-0.000510000000000000
0.000446000000000000
-0.000283000000000000
0.000587000000000000
0.000786000000000000
-0.000341000000000000
-0.000494000000000000
0.000815000000000000
-0.000209000000000000
0.000626000000000000
-9.90000000000000e-05
-7.30000000000000e-05
-0.000607000000000000
0.000581000000000000
9.10000000000000e-05
4.70000000000000e-05
0.000363000000000000
-1.10000000000000e-05
-0.000537000000000000
0.000568000000000000
0.000286000000000000
0.000156000000000000
-5.00000000000000e-05
0.000357000000000000
0.000343000000000000
-0.000292000000000000
0.000697000000000000
-0.000164000000000000
0.000511000000000000
-0.000936000000000000
0.00107400000000000
-0.000151000000000000
0.000501000000000000
-0.000232000000000000
-0.000414000000000000
0.000539000000000000
9.60000000000000e-05
-0.000767000000000000
0.000236000000000000
0.000466000000000000
-0.000420000000000000
0.000697000000000000
-0.000190000000000000
0.000442000000000000
0.000488000000000000
-9.80000000000000e-05
-0.000285000000000000
0.000193000000000000
0.000438000000000000
-0.000735000000000000
0.000577000000000000
0.000301000000000000
-0.000744000000000000
0.000847000000000000
-0.000547000000000000
0.000339000000000000
0.000692000000000000
-4.40000000000000e-05
0.000459000000000000
-8.10000000000000e-05
0.000779000000000000
-0.000686000000000000
0.000143000000000000
-0.000188000000000000
0.000570000000000000
-0.000377000000000000
0.000381000000000000
-0.000666000000000000
0.000635000000000000
-0.000305000000000000
0.000138000000000000
0.000608000000000000
-0.000368000000000000
0.000986000000000000
-0.000111000000000000
-0.000299000000000000
-5.90000000000000e-05
0.000759000000000000
0.000181000000000000
-0.000419000000000000
-0.000232000000000000
0.000872000000000000
-0.000584000000000000
9.20000000000000e-05
0.000744000000000000
0.000314000000000000
-0.000292000000000000
-0.000812000000000000
0.000968000000000000
0.000253000000000000
-0.000465000000000000
-0.000109000000000000
0.000615000000000000
0.000644000000000000
-0.000491000000000000
0.000151000000000000
0.00121000000000000
-0.000383000000000000
-0.000242000000000000
-0.000306000000000000
-1.20000000000000e-05
0.000628000000000000
-0.000697000000000000
0.000709000000000000
0.000581000000000000
-0.000912000000000000
0.000878000000000000
-0.000213000000000000
0.000284000000000000
-0.000511000000000000
0.000746000000000000
-0.000112000000000000
0.000980000000000000
-0.000294000000000000
8.00000000000000e-05
-5.40000000000000e-05
-0.000319000000000000
-0.000335000000000000
0.000646000000000000
0.000117000000000000
0.000261000000000000
-0.000610000000000000
0.000230000000000000
-0.000396000000000000
0.000699000000000000
0.000207000000000000
0.000220000000000000
-0.000344000000000000
0.000316000000000000
0.000230000000000000
4.40000000000000e-05
0.000114000000000000
-0.000341000000000000
0.000344000000000000
0.000691000000000000
-0.000123000000000000
-0.000137000000000000
-0.000139000000000000
0.000483000000000000
9.20000000000000e-05
-0.000466000000000000
0.000993000000000000
-0.000671000000000000
0.00106000000000000
-0.00113000000000000
0.000565000000000000
-9.00000000000000e-05
0.000341000000000000
0.000514000000000000
0.000108000000000000
-0.000102000000000000
-0.000235000000000000
0.000188000000000000
-0.000218000000000000
-0.000159000000000000
0.00110000000000000
-0.000549000000000000
0.000414000000000000
0.000116000000000000
-0.000244000000000000
-0.000445000000000000
0.000290000000000000
0.000739000000000000
-0.000676000000000000
0.00118300000000000
-0.000985000000000000
-8.30000000000000e-05
0.000466000000000000
1.60000000000000e-05
0.000104000000000000
0.000377000000000000
-0.000241000000000000
1.00000000000000e-06
-0.000349000000000000
0.00109400000000000
-0.000220000000000000
6.20000000000000e-05
-0.000499000000000000
0.000309000000000000
0.000687000000000000
-0.000618000000000000
0.00112200000000000
-0.000412000000000000
-0.000981000000000000
0.00140100000000000
-0.000560000000000000
-0.000107000000000000
0.000182000000000000
-0.000868000000000000
0.000881000000000000
-0.000335000000000000
0.000920000000000000
-1.40000000000000e-05
-0.000395000000000000
0.000157000000000000
0.000506000000000000
0.000706000000000000
-0.000620000000000000
-0.000142000000000000
0.000202000000000000
-0.000290000000000000
0.000412000000000000
0.000176000000000000
0.000203000000000000
-0.000107000000000000
-0.000181000000000000
0.000478000000000000
-0.000288000000000000
-0.000256000000000000
0.000473000000000000
0.000516000000000000
-0.000864000000000000
7.70000000000000e-05
0.000928000000000000
-0.000228000000000000
0.000121000000000000
0.000508000000000000
-0.000434000000000000
0.00110300000000000
-0.00135300000000000
0.000169000000000000
-0.000459000000000000
0.00107600000000000
0.000728000000000000
-3.40000000000000e-05
0.000148000000000000
-7.70000000000000e-05
-1.20000000000000e-05
-0.000287000000000000
6.60000000000000e-05
0.00117400000000000
-0.000555000000000000
-0.000885000000000000
0.000224000000000000
0.00118700000000000
-0.00122100000000000
0.00102400000000000
0.000160000000000000
-0.00124500000000000
0.00111500000000000
0.000160000000000000
0.000192000000000000
-0.000557000000000000
0.000760000000000000
-0.000841000000000000
0.000284000000000000
0.000407000000000000
-0.000131000000000000
0.000489000000000000
-0.000703000000000000
0.000154000000000000
0.000597000000000000
-0.000110000000000000
0.000238000000000000
0
0.000448000000000000
0.000207000000000000
-0.000501000000000000
0.000344000000000000
0.000484000000000000
-0.000318000000000000
9.10000000000000e-05
-4.50000000000000e-05
0.000772000000000000
-0.000469000000000000
0.000523000000000000
0.000164000000000000
-2.60000000000000e-05
-0.000590000000000000
0.000470000000000000
0.000338000000000000
0.000295000000000000
1.80000000000000e-05
-5.00000000000000e-05
0.000212000000000000
-0.000465000000000000
-0.000376000000000000
0.000543000000000000
-0.000214000000000000
0.00157000000000000
-0.000749000000000000
-6.30000000000000e-05
0.000331000000000000
-0.000969000000000000
0.00120700000000000
-7.40000000000000e-05
-0.000726000000000000
0.000854000000000000
-0.000526000000000000
0.000224000000000000
-6.70000000000000e-05
0.000936000000000000
-0.000965000000000000
0.00101100000000000
-0.000236000000000000
0.000479000000000000
-0.000547000000000000
0.00125300000000000
-0.000956000000000000
0.000425000000000000
0.000139000000000000
-0.000354000000000000
0.000664000000000000
0.000583000000000000
-0.00165000000000000
0.00109600000000000
-4.30000000000000e-05
0.000354000000000000
-0.000305000000000000
0.000184000000000000
0.000356000000000000
4.60000000000000e-05
-0.000690000000000000
0.00101900000000000
-0.000691000000000000
0.000649000000000000
-0.000519000000000000
-6.00000000000000e-06
0.00162500000000000
-0.000976000000000000
0.000432000000000000
0.000336000000000000
-0.000409000000000000
-3.00000000000000e-06
0.000172000000000000
0.000287000000000000
-0.000256000000000000
-0.000260000000000000
0.000672000000000000
-6.00000000000000e-05
0.000303000000000000
0.000116000000000000
-0.000129000000000000
0.000740000000000000
-0.00102100000000000
0.000847000000000000
-2.10000000000000e-05
-0.000247000000000000
8.20000000000000e-05
0.000959000000000000
-0.000716000000000000
-1.60000000000000e-05
0.000843000000000000
0.000180000000000000
-0.000374000000000000
0.000243000000000000
1.40000000000000e-05
0.000638000000000000
-0.000255000000000000
-6.70000000000000e-05
-0.000972000000000000
0.00187400000000000
-0.000730000000000000
-3.50000000000000e-05
0.00123900000000000
-0.000251000000000000
0.000498000000000000
0.000282000000000000
-0.000874000000000000
-0.000330000000000000
0.000464000000000000
0.000325000000000000
-0.000543000000000000
0.000700000000000000
-0.000508000000000000
0.000480000000000000
0.00106900000000000
-4.80000000000000e-05
0.000156000000000000
-8.00000000000000e-05
0.000301000000000000
-0.000371000000000000
0.000705000000000000
-0.000425000000000000
0.000286000000000000
0.000392000000000000
-7.40000000000000e-05
-0.000121000000000000
0.00104900000000000
-7.00000000000000e-05
-0.000163000000000000
-1.60000000000000e-05
0.000458000000000000
0.000169000000000000
6.60000000000000e-05
5.20000000000000e-05
0.000104000000000000
0.000233000000000000
0.000699000000000000
0.000131000000000000
-0.000649000000000000
0.000857000000000000
0.000218000000000000
0.000138000000000000
-0.000501000000000000
0.00101300000000000
-0.000287000000000000
2.80000000000000e-05
0.000570000000000000
9.80000000000000e-05
0.000469000000000000
0.000161000000000000
0.000777000000000000
-0.000546000000000000
0.000771000000000000
1.00000000000000e-06
0.000919000000000000
-0.000874000000000000
0.000247000000000000
0.000901000000000000
0.000278000000000000
0.000225000000000000
9.20000000000000e-05
-0.000723000000000000
0.000724000000000000
-0.000194000000000000
0.000482000000000000
0.000763000000000000
-0.000655000000000000
0.000648000000000000
0.000890000000000000
-0.000952000000000000
0.000922000000000000
1.80000000000000e-05
0.000202000000000000
0.000501000000000000
0.000274000000000000
0.000760000000000000
-0.000712000000000000
0.000203000000000000
9.70000000000000e-05
-0.000273000000000000
0.00115100000000000
-0.000655000000000000
-0.000223000000000000
0.000978000000000000
0.000361000000000000
-0.000128000000000000
0.000303000000000000
0.000252000000000000
0.000323000000000000
0.000720000000000000
-0.000544000000000000
0.000927000000000000
-0.000542000000000000
-0.000140000000000000
0.000348000000000000
0.000593000000000000
0.000102000000000000
0.000420000000000000
0.000280000000000000
0.000143000000000000
1.10000000000000e-05
0.000451000000000000
-0.000853000000000000
0.000406000000000000
0.00114000000000000
0.000517000000000000
0.000442000000000000
-0.000773000000000000
0.00139300000000000
-0.00128000000000000
0.000701000000000000
-0.000386000000000000
0.000859000000000000
-0.000251000000000000
4.90000000000000e-05
-0.000485000000000000
0.00113700000000000
-0.000789000000000000
0.000749000000000000
0.000117000000000000
0.000594000000000000
-6.60000000000000e-05
-0.000164000000000000
0.000528000000000000
-7.30000000000000e-05
0.000692000000000000
-0.000199000000000000
0.000822000000000000
-0.000231000000000000
0.000247000000000000
0.00108900000000000
-0.000153000000000000
-0.000108000000000000
-0.000183000000000000
0.000554000000000000
-0.000229000000000000
-0.000212000000000000
0.000348000000000000
0.000155000000000000
0.000632000000000000
0.000203000000000000
-4.20000000000000e-05
0.000131000000000000
0.000189000000000000
0.000471000000000000
0.000143000000000000
-0.000587000000000000
-0.000370000000000000
0.000718000000000000
0.000371000000000000
0.00107500000000000
-0.000116000000000000
-0.000119000000000000
9.00000000000000e-06
0.000473000000000000
-0.000426000000000000
6.30000000000000e-05
0.000724000000000000
-0.000102000000000000
8.60000000000000e-05
0.00106000000000000
-0.000268000000000000
0.000250000000000000
-1.30000000000000e-05
0.000148000000000000
0.000393000000000000
0.000154000000000000
-0.000111000000000000
0.000196000000000000
1.80000000000000e-05
7.20000000000000e-05
0.000514000000000000
-0.000366000000000000
0.000524000000000000
-0.000277000000000000
7.30000000000000e-05
0.000597000000000000
-0.000219000000000000
7.60000000000000e-05
0.000630000000000000
-0.000276000000000000
-0.000354000000000000
0.000367000000000000
0.000376000000000000
0.000196000000000000
0.000169000000000000
-0.000344000000000000
0.000265000000000000
0.000250000000000000
0.000337000000000000
-0.000291000000000000
-0.000489000000000000
0.000696000000000000
0.000183000000000000
0.000518000000000000
-8.50000000000000e-05
-0.000351000000000000
0.000593000000000000
0.000138000000000000
0.000313000000000000
-5.40000000000000e-05
-0.000504000000000000
0.000774000000000000
0.000423000000000000
-7.50000000000000e-05
-0.000578000000000000
0.000608000000000000
0.000112000000000000
-4.60000000000000e-05
0.000979000000000000
-0.000342000000000000
-0.000212000000000000
-0.000425000000000000
0.000266000000000000
0.000713000000000000
7.90000000000000e-05
-0.000103000000000000
-5.00000000000000e-05
0.000804000000000000
-0.000556000000000000
0.000119000000000000
0.000824000000000000
-0.00133000000000000
0.00120700000000000
2.70000000000000e-05
-0.000216000000000000
0.000644000000000000
-0.000366000000000000
0.000151000000000000
-0.000392000000000000
0.000766000000000000
0.000185000000000000
9.00000000000000e-05
-0.000943000000000000
0.000397000000000000
0.000265000000000000
0.000460000000000000
0.000179000000000000
0.000537000000000000
0.000187000000000000
-0.000870000000000000
0.00131300000000000
-0.000433000000000000
0.000290000000000000
-0.000244000000000000
0.000280000000000000
0.000575000000000000
-0.000165000000000000
0.000177000000000000
-0.000254000000000000
-0.000117000000000000
-0.000101000000000000
0.000745000000000000
-0.000880000000000000
0.00117200000000000
-0.000793000000000000
0.00101600000000000
8.20000000000000e-05
0.000568000000000000
-0.000414000000000000
-0.000736000000000000
0.00130100000000000
-0.000710000000000000
5.30000000000000e-05
0.000101000000000000
-0.000180000000000000
0.000285000000000000
0.000371000000000000
0.000160000000000000
-0.000829000000000000
0.00103900000000000
-5.60000000000000e-05
0.000261000000000000
0.000264000000000000
-3.10000000000000e-05
0.000343000000000000
-0.000380000000000000
0.000442000000000000
-2.00000000000000e-05
0.000141000000000000
0.000691000000000000
-0.000158000000000000
0.000284000000000000
-0.000432000000000000
0.000884000000000000
-0.000193000000000000
-0.000309000000000000
0.000563000000000000
0.000359000000000000
0.000167000000000000
-8.70000000000000e-05
0.000127000000000000
0.000105000000000000
0.000468000000000000
0.000517000000000000
0.000715000000000000
-0.000956000000000000
0.000604000000000000
0.000231000000000000
-0.000117000000000000
0.000264000000000000
0.000491000000000000
-0.000524000000000000
0.000334000000000000
0.000372000000000000
0.000386000000000000
-0.000280000000000000
8.10000000000000e-05
0.00142900000000000
-0.000443000000000000
0.000320000000000000
-0.000252000000000000
-3.70000000000000e-05
0.000425000000000000
0.000416000000000000
0.000290000000000000
0.00124100000000000
-0.00134500000000000
0.00153700000000000
-0.000227000000000000
0.000170000000000000
0.00113900000000000
-0.000360000000000000
-6.40000000000000e-05
8.40000000000000e-05
0.00105400000000000
0.000312000000000000
-0.000464000000000000
0.000145000000000000
0.000287000000000000
0.000644000000000000
-7.00000000000000e-06
0.000479000000000000
2.60000000000000e-05
0.00110100000000000
-0.000361000000000000
0.00131000000000000
-9.60000000000000e-05
0.000296000000000000
0.000727000000000000
0.000203000000000000
-0.000548000000000000
0.000985000000000000
7.70000000000000e-05
-0.000110000000000000
0.00148400000000000
0.000422000000000000
-0.000176000000000000
0.000215000000000000
-7.10000000000000e-05
0.000257000000000000
0.00100400000000000
0.000301000000000000
0.000741000000000000
-0.000780000000000000
0.000838000000000000
-0.000408000000000000
0.00105800000000000
0.000401000000000000
-0.000329000000000000
0.000703000000000000
6.20000000000000e-05
-0.000287000000000000
0.00118400000000000
-0.000477000000000000
0.00109900000000000
-0.000655000000000000
0.000404000000000000
0.000668000000000000
0.000247000000000000
0.000794000000000000
-0.000274000000000000
0.000532000000000000
0.000647000000000000
-0.000259000000000000
1.80000000000000e-05
-0.000133000000000000
0.000840000000000000
-0.000306000000000000
0.000470000000000000
-0.000103000000000000
0.00158500000000000
-0.000512000000000000
0.000379000000000000
0.000200000000000000
0.000121000000000000
0.000673000000000000
-0.000476000000000000
0.000260000000000000
-4.10000000000000e-05
0.000969000000000000
7.80000000000000e-05
-0.000317000000000000
0.000665000000000000
0.000213000000000000
-0.000127000000000000
0.000138000000000000
0.000834000000000000
-0.000145000000000000
0.000414000000000000
-0.000354000000000000
0.000853000000000000
-0.000590000000000000
0.00195700000000000
-0.00133700000000000
0.000882000000000000
-0.000493000000000000
0.000327000000000000
0.000115000000000000
0.000665000000000000
-0.000111000000000000
0.000688000000000000
0.00128500000000000
0.000754000000000000
-0.000960000000000000
0.000690000000000000
0.000328000000000000
-0.000695000000000000
-0.000198000000000000
0.000546000000000000
0.000335000000000000
-0.000452000000000000
0.000840000000000000
-1.70000000000000e-05
-0.000218000000000000
0.000905000000000000
-0.000190000000000000
-6.50000000000000e-05
0.000257000000000000
0.000444000000000000
-0.000346000000000000
0.000513000000000000
0.000215000000000000
0.000650000000000000
-0.000280000000000000
0.000240000000000000
0.000302000000000000
-0.000260000000000000
0.000233000000000000
3.20000000000000e-05
0.000308000000000000
0.000995000000000000
0.000407000000000000
-0.000419000000000000
6.50000000000000e-05
-7.20000000000000e-05
0.000319000000000000
0.000863000000000000
-0.000846000000000000
0.00127400000000000
-0.00100900000000000
0.00106600000000000
0.000308000000000000
-0.000202000000000000
0.000200000000000000
5.20000000000000e-05
0.000410000000000000
0.000229000000000000
0.000742000000000000
0.000692000000000000
0.000297000000000000
-0.000574000000000000
-0.000259000000000000
0.00143700000000000
-0.000499000000000000
0.000721000000000000
0.000597000000000000
-0.000572000000000000
0.000292000000000000
0.000720000000000000
-0.000427000000000000
0.000809000000000000
-0.000355000000000000
0.000583000000000000
0.000513000000000000
-2.40000000000000e-05
0.000457000000000000
0.000282000000000000
-0.000322000000000000
0.00110000000000000
0.000123000000000000
8.10000000000000e-05
0.000384000000000000
0.00165100000000000
0.000105000000000000
-0.000704000000000000
0.00183300000000000
3.70000000000000e-05
0.000792000000000000
0.000615000000000000
-0.000671000000000000
0.00159200000000000
0
-0.000572000000000000
-4.30000000000000e-05
0.000575000000000000
0.00161500000000000
-0.000996000000000000
0.00181500000000000
-0.000134000000000000
0.000924000000000000
-0.000772000000000000
0.000631000000000000
-0.000237000000000000
0.000628000000000000
-4.50000000000000e-05
0.00138300000000000
0.000130000000000000
-4.60000000000000e-05
0.000408000000000000
-8.10000000000000e-05
0.00178200000000000
-0.000265000000000000
-0.000707000000000000
0.000933000000000000
0.000144000000000000
0.000757000000000000
0.000674000000000000
-0.00176400000000000
0.00138900000000000
8.00000000000000e-06
-0.000309000000000000
0.000429000000000000
0.000233000000000000
0.000602000000000000
0.000495000000000000
1.70000000000000e-05
0.000467000000000000
0.000435000000000000
0.000148000000000000
-0.000151000000000000
0.000721000000000000
-0.000583000000000000
0.000721000000000000
0.000541000000000000
-0.000195000000000000
0.000891000000000000
-3.80000000000000e-05
-0.000541000000000000
0.000489000000000000
0.00100500000000000
0.000387000000000000
0.000255000000000000
-0.000246000000000000
3.00000000000000e-06
9.00000000000000e-06
0.000843000000000000
0.000425000000000000
-0.000643000000000000
0.00105600000000000
0.000360000000000000
-0.000293000000000000
0.000609000000000000
2.70000000000000e-05
0.000494000000000000
0.000257000000000000
0.00106900000000000
-0.000526000000000000
7.30000000000000e-05
0.000655000000000000
-0.000142000000000000
0.000119000000000000
0.000275000000000000
0.000256000000000000
0.000326000000000000
0.000320000000000000
0.000645000000000000
0.000365000000000000
-0.000389000000000000
-0.000100000000000000
1.60000000000000e-05
0.000777000000000000
0.000339000000000000
-5.60000000000000e-05
0.00123000000000000
0.00158900000000000
