# Supplementary material for: 0.79 ppm scale-factor nonlinearity whole-angle microshell gyroscope realized by real-time calibration of capacitive displacement detection
Source: Microsyst Nanoeng. 2021 Oct 13;7:79. doi: 10.1038/s41378-021-00306-6 (PMC8514555; doi:10.1038/s41378-021-00306-6)
Supplement: Supplementary file 19 — figure6f_bias instability2 [file 41378_2021_306_MOESM19_ESM.txt]

1.93500000000000e-05
0.000127350000000000
8.68500000000000e-05
-0.000353700000000000
0.000372150000000000
-0.000156600000000000
-1.80000000000000e-06
0.000253800000000000
0.000378450000000000
-0.000512550000000000
0.000249300000000000
-0.000112500000000000
-0.000193500000000000
-0.000207000000000000
0.000107550000000000
0.000126000000000000
4.63500000000000e-05
-0.000249300000000000
-0.000185850000000000
-6.88500000000000e-05
9.00000000000000e-05
2.61000000000000e-05
4.45500000000000e-05
-0.000249300000000000
-0.000238050000000000
-5.49000000000000e-05
-0.000334800000000000
2.92500000000000e-05
-7.47000000000000e-05
0.000245700000000000
-0.000592200000000000
0.000335700000000000
-0.000127800000000000
-0.000391950000000000
-0.000252000000000000
-0.000130500000000000
-0.000126450000000000
-0.000414000000000000
-3.82500000000000e-05
-6.30000000000000e-05
-0.000282600000000000
2.97000000000000e-05
-0.000252450000000000
-0.000446400000000000
6.16500000000000e-05
-0.000504000000000000
-1.98000000000000e-05
-0.000289800000000000
-0.000116100000000000
-0.000418950000000000
-0.000299250000000000
-9.00000000000000e-07
2.34000000000000e-05
-0.000340200000000000
-0.000399150000000000
-3.37500000000000e-05
-0.000397350000000000
-6.30000000000000e-05
0.000177300000000000
-0.000190800000000000
-0.000521100000000000
-0.000179550000000000
-4.50000000000000e-07
-0.000357300000000000
-7.51500000000000e-05
-0.000111600000000000
-0.000281250000000000
9.49500000000000e-05
-0.000235800000000000
-0.000421200000000000
0.000261450000000000
-0.000346050000000000
-0.000288900000000000
-0.000444600000000000
0.000143550000000000
-9.00000000000000e-06
-0.000163800000000000
-0.000596700000000000
9.04500000000000e-05
-4.95000000000000e-05
-7.78500000000000e-05
-0.000247500000000000
-0.000218700000000000
-0.000270000000000000
-0.000332100000000000
-8.37000000000000e-05
-2.61000000000000e-05
8.10000000000000e-06
-5.31000000000000e-05
4.72500000000000e-05
-0.000463050000000000
-3.15000000000000e-05
-0.000261450000000000
8.55000000000000e-06
-0.000208800000000000
-1.93500000000000e-05
-0.000100800000000000
-0.000214650000000000
-3.96000000000000e-05
-0.000458100000000000
0.000140400000000000
0.000143100000000000
-0.000505350000000000
0.000301050000000000
-0.000203400000000000
-0.000392400000000000
-0.000231750000000000
0.000120150000000000
6.79500000000000e-05
-0.000418050000000000
-0.000198450000000000
-6.84000000000000e-05
-8.19000000000000e-05
0.000405000000000000
-0.000347400000000000
-0.000657900000000000
0.000396000000000000
-0.000296550000000000
9.94500000000000e-05
-0.000429750000000000
0.000185850000000000
-0.000349650000000000
8.01000000000000e-05
8.10000000000000e-06
-5.04000000000000e-05
-0.000625050000000000
5.98500000000000e-05
4.86000000000000e-05
-0.000392400000000000
-0.000153000000000000
-8.37000000000000e-05
-1.30500000000000e-05
-0.000486900000000000
0.000283950000000000
-0.000350100000000000
-0.000138150000000000
-0.000116550000000000
3.33000000000000e-05
-0.000222750000000000
-4.99500000000000e-05
0.000147150000000000
-0.000283050000000000
-9.00000000000000e-05
-0.000245250000000000
-0.000126900000000000
5.04000000000000e-05
-0.000541800000000000
0.000342900000000000
-0.000526950000000000
-6.84000000000000e-05
-0.000138150000000000
0.000145800000000000
-0.000356850000000000
-9.31500000000000e-05
-0.000148500000000000
-5.04000000000000e-05
-0.000258750000000000
7.15500000000000e-05
-0.000612000000000000
0.000317700000000000
-0.000181800000000000
-4.50000000000000e-05
-0.000447300000000000
1.35000000000000e-06
-0.000179550000000000
-4.05000000000000e-06
-0.000132300000000000
-0.000174150000000000
-0.000126900000000000
-0.000235350000000000
-0.000248850000000000
0.000104850000000000
-0.000430650000000000
-0.000190350000000000
0.000206550000000000
-0.000412650000000000
-9.49500000000000e-05
-0.000138150000000000
-0.000510300000000000
0.000292950000000000
-0.000153450000000000
-0.000327150000000000
-0.000189450000000000
0.000164700000000000
-7.02000000000000e-05
-0.000257400000000000
-0.000217350000000000
-3.01500000000000e-05
-0.000418050000000000
-0.000316350000000000
0.000110700000000000
0.000133650000000000
-0.000456750000000000
-0.000103950000000000
-3.91500000000000e-05
-0.000177750000000000
3.60000000000000e-06
-0.000202500000000000
-0.000273150000000000
-0.000204300000000000
-0.000221850000000000
7.42500000000000e-05
0.000287100000000000
-0.000533250000000000
-0.000509850000000000
0.000109350000000000
9.04500000000000e-05
-0.000230850000000000
-0.000256950000000000
-7.83000000000000e-05
0.000174600000000000
-0.000380700000000000
-0.000473400000000000
0.000154800000000000
-1.26000000000000e-05
-0.000310500000000000
0.000169650000000000
1.03500000000000e-05
-0.000412200000000000
-9.81000000000000e-05
-3.19500000000000e-05
-0.000103950000000000
-0.000146700000000000
-0.000370350000000000
-0.000287100000000000
0.000202950000000000
-9.99000000000000e-05
-0.000260550000000000
-0.000166500000000000
0.000417600000000000
-0.000293400000000000
-6.52500000000000e-05
-0.000359100000000000
-1.03500000000000e-05
-0.000117000000000000
0.000117900000000000
-0.000198900000000000
-0.000248850000000000
0.000263700000000000
-0.000262350000000000
-0.000228150000000000
-0.000288900000000000
-1.75500000000000e-05
-0.000241200000000000
0.000330750000000000
2.20500000000000e-05
-0.000402300000000000
-0.000454500000000000
0.000169650000000000
-1.84500000000000e-05
-0.000267750000000000
-4.95000000000000e-05
1.44000000000000e-05
0.000157050000000000
-0.000368550000000000
8.10000000000000e-05
-0.000435600000000000
0.000398250000000000
-3.42000000000000e-05
-0.000362250000000000
2.02500000000000e-05
-7.56000000000000e-05
-0.000197550000000000
6.30000000000000e-05
-0.000197100000000000
-0.000255600000000000
0.000201150000000000
-0.000122400000000000
0.000101250000000000
-0.000213300000000000
-2.70000000000000e-06
-0.000165600000000000
-8.59500000000000e-05
-0.000143550000000000
0.000152100000000000
-8.46000000000000e-05
-0.000279000000000000
-0.000243900000000000
5.58000000000000e-05
0.000103050000000000
8.95500000000000e-05
-0.000191700000000000
-0.000323100000000000
4.50000000000000e-05
0.000155700000000000
-0.000278550000000000
-3.96000000000000e-05
6.39000000000000e-05
-0.000184050000000000
-9.40500000000000e-05
-0.000109800000000000
-0.000133200000000000
-0.000107550000000000
0.000252900000000000
-0.000237150000000000
-8.41500000000000e-05
-0.000205650000000000
-0.000112500000000000
5.17500000000000e-05
9.81000000000000e-05
-0.000357750000000000
-6.03000000000000e-05
-0.000180450000000000
-6.93000000000000e-05
0.000243900000000000
-0.000315000000000000
8.68500000000000e-05
-7.51500000000000e-05
-0.000205650000000000
-2.25000000000000e-05
-0.000116550000000000
0.000161100000000000
-0.000211050000000000
1.80000000000000e-06
-7.83000000000000e-05
-0.000445050000000000
-8.32500000000000e-05
-7.20000000000000e-05
-0.000103950000000000
-8.01000000000000e-05
0.000259200000000000
-0.000264150000000000
-1.93500000000000e-05
5.40000000000000e-06
-0.000388350000000000
4.81500000000000e-05
-0.000295200000000000
1.75500000000000e-05
5.94000000000000e-05
-0.000243900000000000
-0.000102600000000000
-0.000136350000000000
-0.000142650000000000
0.000183600000000000
-6.25500000000000e-05
-0.000306450000000000
-1.21500000000000e-05
-0.000285750000000000
0.000251550000000000
-0.000252900000000000
5.76000000000000e-05
-0.000103950000000000
-0.000276300000000000
-1.80000000000000e-05
8.28000000000000e-05
-0.000303300000000000
2.25000000000000e-05
-0.000242550000000000
-0.000262350000000000
0.000130500000000000
-0.000622350000000000
0.000267750000000000
-0.000249750000000000
0.000479700000000000
-0.000523800000000000
-9.76500000000000e-05
0.000194400000000000
-0.000569700000000000
0.000258300000000000
-0.000299250000000000
-0.000189000000000000
-1.03500000000000e-05
-1.71000000000000e-05
6.30000000000000e-06
-0.000151200000000000
-4.36500000000000e-05
-0.000220500000000000
-0.000176850000000000
0.000144000000000000
-5.89500000000000e-05
5.08500000000000e-05
-0.000478350000000000
-3.15000000000000e-06
-0.000262800000000000
-2.34000000000000e-05
-0.000148500000000000
3.51000000000000e-05
-0.000437400000000000
-0.000146250000000000
0.000310500000000000
-0.000362250000000000
8.41500000000000e-05
-0.000383400000000000
-2.79000000000000e-05
-2.43000000000000e-05
0.000276300000000000
-0.000561600000000000
-0.000283050000000000
0.000152100000000000
3.33000000000000e-05
-0.000508050000000000
0.000309150000000000
9.00000000000000e-06
-0.000292500000000000
3.46500000000000e-05
0.000225450000000000
-0.000640800000000000
-5.85000000000000e-06
-0.000108450000000000
-0.000439200000000000
1.26000000000000e-05
0.000297450000000000
-0.000279450000000000
0.000249750000000000
-0.000193500000000000
-0.000463950000000000
0.000255150000000000
-0.000331650000000000
-0.000234450000000000
-6.84000000000000e-05
0.000123300000000000
-0.000259650000000000
-3.10500000000000e-05
0.000166050000000000
-0.000343350000000000
-6.48000000000000e-05
-1.62000000000000e-05
-0.000207000000000000
0.000264150000000000
-0.000260550000000000
-7.20000000000000e-06
-2.97000000000000e-05
0.000109350000000000
2.11500000000000e-05
-0.000306900000000000
-6.16500000000000e-05
-0.000420300000000000
5.49000000000000e-05
-0.000265500000000000
0.000272700000000000
-0.000287550000000000
-8.10000000000000e-06
-0.000343800000000000
0.000433350000000000
-0.000393750000000000
8.05500000000000e-05
-0.000129150000000000
-4.45500000000000e-05
-0.000264150000000000
-0.000352800000000000
0.000273600000000000
-0.000464400000000000
0.000170550000000000
0.000219600000000000
5.26500000000000e-05
-0.000407250000000000
2.79000000000000e-05
-0.000118800000000000
0.000151650000000000
-0.000122850000000000
-2.29500000000000e-05
-0.000292500000000000
-0.000335250000000000
0.000395550000000000
-0.000156600000000000
-0.000275400000000000
0.000125550000000000
0.000212850000000000
-0.000507150000000000
-4.45500000000000e-05
-9.67500000000000e-05
3.37500000000000e-05
-0.000238950000000000
0.000108450000000000
0.000108450000000000
-6.70500000000000e-05
-0.000231300000000000
-0.000219150000000000
4.72500000000000e-05
5.35500000000000e-05
-8.73000000000000e-05
4.77000000000000e-05
-0.000219150000000000
0.000292500000000000
-0.000429300000000000
-0.000295200000000000
-0.000153450000000000
0.000213750000000000
0.000151200000000000
-0.000152550000000000
-0.000144450000000000
0.000109350000000000
0.000129150000000000
-0.000318600000000000
-3.82500000000000e-05
1.03500000000000e-05
-0.000275850000000000
-0.000194400000000000
0.000372150000000000
-0.000162900000000000
2.52000000000000e-05
-0.000627750000000000
3.91500000000000e-05
-9.67500000000000e-05
-2.92500000000000e-05
0.000297900000000000
-0.000453150000000000
-0.000119250000000000
-0.000180000000000000
0.000295200000000000
-0.000472050000000000
-0.000144450000000000
-0.000128250000000000
0.000152550000000000
-0.000112500000000000
0.000121950000000000
-0.000130950000000000
-0.000613350000000000
0.000356850000000000
-0.000718650000000000
0.000446400000000000
-0.000544500000000000
0.000430200000000000
-0.000443700000000000
-0.000177750000000000
-0.000274050000000000
-0.000170100000000000
6.75000000000000e-06
-6.21000000000000e-05
-0.000306450000000000
-0.000153900000000000
0.000117450000000000
-0.000346950000000000
-0.000187650000000000
-0.000231750000000000
-0.000174150000000000
0.000129150000000000
-0.000201150000000000
-0.000454950000000000
-3.82500000000000e-05
-0.000173250000000000
-0.000223650000000000
-0.000424350000000000
-9.90000000000000e-05
-0.000160200000000000
-0.000408600000000000
0.000130050000000000
-0.000108450000000000
-0.000749250000000000
-0.000200250000000000
-0.000128700000000000
-4.14000000000000e-05
-0.000646650000000000
-0.000101250000000000
0.000127350000000000
-0.000644400000000000
-0.000584100000000000
2.92500000000000e-05
6.07500000000000e-05
-0.000475650000000000
-0.000206100000000000
-0.000351000000000000
-0.000142200000000000
-0.000153450000000000
-0.000131850000000000
-0.000490050000000000
-0.000357750000000000
-0.000228600000000000
-9.00000000000000e-05
-0.000369000000000000
-0.000381150000000000
-9.04500000000000e-05
-0.000199350000000000
-0.000455400000000000
-8.91000000000000e-05
-0.000372150000000000
-8.55000000000000e-05
-5.22000000000000e-05
-0.000396900000000000
-0.000406350000000000
-2.74500000000000e-05
-0.000405450000000000
-9.40500000000000e-05
-0.000247050000000000
-0.000559350000000000
-0.000129150000000000
8.23500000000000e-05
-0.000403200000000000
-8.73000000000000e-05
-0.000175050000000000
-0.000434700000000000
4.72500000000000e-05
-0.000207900000000000
-0.000347850000000000
-2.29500000000000e-05
-0.000380250000000000
0.000221400000000000
-0.000437400000000000
-0.000402750000000000
-0.000125550000000000
-0.000343800000000000
-0.000114750000000000
-0.000355950000000000
-0.000330300000000000
-0.000173250000000000
-4.81500000000000e-05
-0.000191700000000000
-0.000553950000000000
-2.25000000000000e-06
-0.000402300000000000
0.000173250000000000
-0.000415350000000000
-0.000372150000000000
0.000168750000000000
-0.000139500000000000
-0.000535500000000000
-0.000342900000000000
-0.000189450000000000
5.22000000000000e-05
-0.000433350000000000
-0.000309600000000000
0.000132300000000000
-0.000555300000000000
-2.29500000000000e-05
-0.000275850000000000
-0.000295200000000000
-0.000168300000000000
-0.000461250000000000
2.25000000000000e-05
-0.000599850000000000
2.34000000000000e-05
-0.000150300000000000
-0.000242550000000000
-0.000398250000000000
-0.000412650000000000
-5.22000000000000e-05
-0.000270450000000000
-0.000211050000000000
-9.09000000000000e-05
-0.000282150000000000
-0.000405450000000000
-0.000259650000000000
-0.000234450000000000
-0.000303300000000000
-0.000176400000000000
-0.000189000000000000
-0.000219600000000000
-0.000327150000000000
-0.000175500000000000
-0.000305100000000000
-0.000133650000000000
-0.000233550000000000
-0.000339750000000000
-0.000381150000000000
5.49000000000000e-05
-0.000209250000000000
-0.000159300000000000
-0.000421650000000000
0.000307350000000000
-0.000683550000000000
-0.000402300000000000
-0.000232200000000000
-0.000133200000000000
-0.000193950000000000
-0.000185850000000000
-1.21500000000000e-05
-0.000715500000000000
0.000364950000000000
-3.46500000000000e-05
-7.78500000000000e-05
-0.000838800000000000
5.94000000000000e-05
-0.000311400000000000
2.25000000000000e-06
-0.000266400000000000
-0.000192150000000000
0.000306900000000000
-0.000687150000000000
-0.000167850000000000
-0.000274050000000000
-7.74000000000000e-05
-0.000310050000000000
-6.07500000000000e-05
0.000109800000000000
-0.000373950000000000
-0.000510300000000000
0.000282150000000000
-0.000535500000000000
-8.10000000000000e-05
-0.000303750000000000
5.22000000000000e-05
-0.000155700000000000
-0.000229050000000000
-7.15500000000000e-05
-0.000419400000000000
2.25000000000000e-06
-0.000454500000000000
-7.83000000000000e-05
-7.06500000000000e-05
0.000105300000000000
-0.000439200000000000
-0.000404550000000000
-0.000246600000000000
-5.44500000000000e-05
-0.000277200000000000
0.000263250000000000
-0.000303300000000000
-0.000461700000000000
-0.000238050000000000
0.000256950000000000
-0.000593100000000000
-0.000107100000000000
-0.000388800000000000
5.17500000000000e-05
-0.000611550000000000
-3.78000000000000e-05
6.84000000000000e-05
-0.000202050000000000
-0.000282600000000000
-0.000120150000000000
-0.000449550000000000
-0.000260550000000000
-9.09000000000000e-05
-0.000201150000000000
-0.000414000000000000
7.06500000000000e-05
-0.000138600000000000
-0.000406350000000000
-0.000154800000000000
-0.000142200000000000
-0.000187200000000000
-0.000232650000000000
-4.00500000000000e-05
-0.000309150000000000
-0.000375300000000000
0
-0.000373950000000000
-0.000193950000000000
-9.45000000000000e-05
-0.000164250000000000
-0.000270900000000000
-0.000300150000000000
-0.000276750000000000
-0.000114750000000000
-0.000125550000000000
-0.000189900000000000
-0.000179550000000000
-0.000289800000000000
-0.000333000000000000
3.60000000000000e-06
-0.000454500000000000
-0.000327600000000000
0.000135000000000000
-0.000267300000000000
-0.000165600000000000
-0.000126000000000000
-0.000124200000000000
-0.000231750000000000
-0.000180450000000000
-0.000292500000000000
-0.000299250000000000
-0.000268650000000000
0.000360900000000000
-0.000494100000000000
-0.000231750000000000
2.79000000000000e-05
-0.000455850000000000
3.19500000000000e-05
-0.000545400000000000
7.29000000000000e-05
-0.000513000000000000
0.000219150000000000
-0.000506700000000000
8.19000000000000e-05
-0.000209700000000000
-0.000351900000000000
-7.74000000000000e-05
0.000238050000000000
-0.000198450000000000
-8.23500000000000e-05
-0.000502650000000000
-0.000231300000000000
-0.000153000000000000
0.000107550000000000
-0.000388800000000000
5.40000000000000e-05
-0.000558900000000000
9.45000000000000e-06
-8.41500000000000e-05
-9.40500000000000e-05
-0.000312300000000000
0.000163800000000000
-0.000245700000000000
5.40000000000000e-06
-0.000457200000000000
0.000198000000000000
-0.000295650000000000
0.000110700000000000
-0.000541800000000000
-0.000359100000000000
4.00500000000000e-05
-0.000139950000000000
-0.000275400000000000
0.000150750000000000
-0.000645300000000000
4.54500000000000e-05
-4.81500000000000e-05
-0.000310950000000000
0.000192150000000000
-0.000283050000000000
-0.000167850000000000
-6.30000000000000e-06
-0.000143100000000000
-0.000319950000000000
-0.000277200000000000
-0.000122850000000000
-0.000105300000000000
-0.000330750000000000
-0.000178200000000000
-0.000312750000000000
-0.000114300000000000
-0.000160650000000000
9.27000000000000e-05
-0.000465300000000000
0.000257850000000000
-0.000372600000000000
-0.000161550000000000
2.38500000000000e-05
-0.000531000000000000
-7.92000000000000e-05
-0.000183150000000000
-0.000246600000000000
-4.05000000000000e-05
-0.000405450000000000
-0.000122400000000000
-0.000174600000000000
-0.000384750000000000
6.70500000000000e-05
-5.08500000000000e-05
-0.000643950000000000
5.22000000000000e-05
-1.66500000000000e-05
-6.30000000000000e-05
-0.000302400000000000
-0.000108900000000000
-9.49500000000000e-05
-0.000558000000000000
-0.000168750000000000
0.000367200000000000
-0.000572850000000000
-7.78500000000000e-05
-0.000334350000000000
5.58000000000000e-05
-0.000249300000000000
0.000155250000000000
-0.000765900000000000
0.000156150000000000
-0.000589050000000000
-4.95000000000000e-05
0.000128250000000000
-0.000224550000000000
-0.000351900000000000
2.70000000000000e-05
-0.000229050000000000
6.75000000000000e-06
-0.000405450000000000
-0.000232650000000000
0.000157950000000000
-0.000269100000000000
3.01500000000000e-05
-0.000351000000000000
-0.000409050000000000
3.73500000000000e-05
-0.000399150000000000
-0.000103950000000000
3.96000000000000e-05
0.000186300000000000
-0.000582300000000000
0.000118350000000000
-0.000306900000000000
-0.000208800000000000
4.00500000000000e-05
-0.000393750000000000
-0.000141750000000000
8.77500000000000e-05
-0.000310500000000000
-0.000143550000000000
-0.000145350000000000
0.000206550000000000
-0.000390150000000000
-0.000507600000000000
7.06500000000000e-05
-8.95500000000000e-05
2.88000000000000e-05
-0.000370800000000000
-0.000115200000000000
-0.000213300000000000
-0.000373050000000000
0.000589050000000000
-0.000485550000000000
-2.92500000000000e-05
-0.000316800000000000
-0.000246150000000000
8.55000000000000e-05
-0.000267300000000000
-3.55500000000000e-05
9.27000000000000e-05
-0.000385650000000000
9.54000000000000e-05
-6.52500000000000e-05
-0.000415800000000000
-0.000182700000000000
4.27500000000000e-05
-0.000407250000000000
-8.73000000000000e-05
-9.00000000000000e-07
-0.000361800000000000
0.000196200000000000
-0.000310500000000000
-0.000196650000000000
0.000134100000000000
-0.000539550000000000
-0.000308250000000000
0.000218700000000000
-0.000173250000000000
-0.000136350000000000
-3.73500000000000e-05
-1.35000000000000e-06
-0.000223200000000000
-7.51500000000000e-05
0.000126450000000000
-0.000650250000000000
2.47500000000000e-05
-0.000477900000000000
0.000172350000000000
-1.12500000000000e-05
-0.000372600000000000
-3.87000000000000e-05
-6.30000000000000e-05
-0.000301500000000000
-0.000416700000000000
4.63500000000000e-05
-0.000274050000000000
6.97500000000000e-05
-0.000371700000000000
0.000139500000000000
-6.43500000000000e-05
-7.92000000000000e-05
-0.000497700000000000
0.000412650000000000
-0.000535050000000000
-0.000247500000000000
-0.000341100000000000
0.000145350000000000
-0.000155700000000000
-0.000275850000000000
-0.000139500000000000
-0.000108000000000000
-0.000452700000000000
2.79000000000000e-05
0.000251550000000000
-0.000373050000000000
-0.000153000000000000
-0.000394650000000000
-2.25000000000000e-05
-0.000166500000000000
-0.000475650000000000
-4.63500000000000e-05
-7.29000000000000e-05
0.000179550000000000
-0.000479700000000000
-0.000262350000000000
0.000108900000000000
-0.000223200000000000
8.95500000000000e-05
-0.000509850000000000
-0.000162450000000000
1.44000000000000e-05
-0.000527400000000000
0.000249300000000000
-0.000639000000000000
0.000255150000000000
-0.000266400000000000
-0.000386100000000000
2.43000000000000e-05
3.69000000000000e-05
-0.000425250000000000
0.000252000000000000
-7.78500000000000e-05
-0.000252450000000000
-0.000660150000000000
0.000240300000000000
-0.000387900000000000
-0.000228600000000000
0.000131400000000000
-0.000396450000000000
-0.000123750000000000
-0.000266850000000000
0.000322650000000000
-0.000654300000000000
0.000288450000000000
8.14500000000000e-05
-0.000420300000000000
-0.000220950000000000
-0.000122850000000000
-7.74000000000000e-05
1.35000000000000e-06
-0.000251550000000000
-8.73000000000000e-05
-0.000242550000000000
-1.30500000000000e-05
-0.000469350000000000
6.30000000000000e-05
-0.000231300000000000
0.000169650000000000
-0.000253350000000000
-0.000335250000000000
-0.000244800000000000
4.81500000000000e-05
0.000193950000000000
-0.000361350000000000
-0.000280800000000000
-3.69000000000000e-05
0.000152550000000000
-0.000382050000000000
2.65500000000000e-05
-0.000388350000000000
2.83500000000000e-05
-0.000292950000000000
-4.27500000000000e-05
-7.15500000000000e-05
-0.000113400000000000
0.000234450000000000
-0.000380250000000000
-0.000218700000000000
-6.61500000000000e-05
-0.000424800000000000
0.000118800000000000
0.000164250000000000
-0.000686700000000000
0.000517500000000000
-0.000432450000000000
-0.000186750000000000
0.000127350000000000
-0.000281250000000000
-0.000191700000000000
-1.35000000000000e-05
-2.79000000000000e-05
-4.77000000000000e-05
-1.75500000000000e-05
-0.000412650000000000
-5.80500000000000e-05
2.65500000000000e-05
-7.60500000000000e-05
-0.000118800000000000
-0.000273600000000000
-0.000298800000000000
0.000228600000000000
-0.000243450000000000
-0.000183600000000000
0.000276300000000000
-0.000375750000000000
-7.78500000000000e-05
-0.000303750000000000
-2.25000000000000e-06
-0.000240750000000000
0.000202950000000000
-0.000360450000000000
-0.000130050000000000
-6.12000000000000e-05
-0.000175500000000000
-3.28500000000000e-05
-0.000194400000000000
0.000276300000000000
-0.000498600000000000
2.97000000000000e-05
-0.000346950000000000
1.03500000000000e-05
5.76000000000000e-05
9.99000000000000e-05
-0.000333450000000000
-0.000416700000000000
0.000121950000000000
-0.000320850000000000
-0.000257400000000000
-7.74000000000000e-05
-0.000123750000000000
0.000315000000000000
-0.000388350000000000
-5.31000000000000e-05
-0.000227700000000000
6.66000000000000e-05
-0.000326700000000000
-0.000229950000000000
0.000190350000000000
-0.000122400000000000
-4.50000000000000e-06
-0.000187200000000000
-6.21000000000000e-05
-0.000545850000000000
0.000221850000000000
-0.000284400000000000
-9.90000000000000e-05
-0.000270900000000000
8.55000000000000e-06
-0.000174150000000000
-0.000572400000000000
0.000531900000000000
-0.000462600000000000
3.51000000000000e-05
-0.000162000000000000
-0.000342000000000000
0.000139050000000000
-0.000395550000000000
-0.000232200000000000
0.000158850000000000
-0.000216450000000000
0.000109350000000000
6.25500000000000e-05
-0.000470250000000000
-0.000153000000000000
-0.000332550000000000
4.90500000000000e-05
-0.000264600000000000
-6.34500000000000e-05
-0.000165600000000000
-0.000239850000000000
0.000114300000000000
-6.75000000000000e-06
-0.000321300000000000
-7.65000000000000e-05
-0.000145800000000000
-0.000304200000000000
7.92000000000000e-05
-4.59000000000000e-05
-0.000346050000000000
-4.41000000000000e-05
-0.000158400000000000
8.10000000000000e-06
9.67500000000000e-05
-0.000192150000000000
-0.000162900000000000
-0.000221850000000000
-0.000216000000000000
7.65000000000000e-06
-0.000383400000000000
0.000351900000000000
-0.000144900000000000
-0.000574650000000000
0.000483750000000000
-0.000239400000000000
-0.000187650000000000
-0.000327600000000000
-0.000219150000000000
0.000219150000000000
-0.000446850000000000
0.000236250000000000
-0.000112500000000000
-0.000607500000000000
0.000461700000000000
-8.10000000000000e-05
-0.000433350000000000
3.78000000000000e-05
-0.000135450000000000
-0.000379800000000000
0.000567900000000000
-0.000342000000000000
-0.000264600000000000
0.000102150000000000
-3.82500000000000e-05
-0.000327150000000000
-6.30000000000000e-06
-0.000121500000000000
-0.000208350000000000
-0.000157500000000000
-0.000139950000000000
6.93000000000000e-05
-0.000157950000000000
-0.000246600000000000
0.000122850000000000
0.000138150000000000
-0.000425250000000000
-9.22500000000000e-05
8.28000000000000e-05
-7.92000000000000e-05
-6.70500000000000e-05
-0.000225000000000000
-0.000268650000000000
1.93500000000000e-05
0.000416250000000000
-0.000524250000000000
0.000135450000000000
-0.000114300000000000
-5.94000000000000e-05
-0.000214200000000000
-2.70000000000000e-05
-0.000113400000000000
0.000167850000000000
-0.000364500000000000
-5.67000000000000e-05
1.35000000000000e-06
-1.35000000000000e-05
-0.000240750000000000
0.000127350000000000
5.80500000000000e-05
-0.000457650000000000
3.82500000000000e-05
-0.000103050000000000
-4.86000000000000e-05
0.000162000000000000
-0.000394200000000000
0.000324450000000000
-0.000492750000000000
-0.000137700000000000
0.000137700000000000
0.000117000000000000
-0.000187200000000000
-0.000199800000000000
-0.000218250000000000
0.000342000000000000
-0.000351450000000000
-6.30000000000000e-05
-0.000109800000000000
-0.000225000000000000
0.000139500000000000
-4.41000000000000e-05
-0.000326250000000000
0.000129150000000000
-0.000178200000000000
-9.99000000000000e-05
-6.30000000000000e-05
-1.80000000000000e-06
1.62000000000000e-05
-0.000108450000000000
0.000295650000000000
-0.000314100000000000
8.95500000000000e-05
-0.000427950000000000
0.000145350000000000
-0.000259650000000000
0.000241650000000000
-0.000535500000000000
0.000285300000000000
-0.000470700000000000
-0.000123750000000000
0.000157500000000000
0.000434250000000000
-0.000267300000000000
0.000152100000000000
-0.000384300000000000
-0.000174600000000000
-0.000122850000000000
4.41000000000000e-05
-0.000102600000000000
-0.000135000000000000
0.000147150000000000
-2.07000000000000e-05
-0.000397800000000000
0.000236250000000000
-0.000502200000000000
0.000491400000000000
-0.000206550000000000
4.14000000000000e-05
-0.000425250000000000
0.000229050000000000
-2.79000000000000e-05
0.000204300000000000
8.14500000000000e-05
-0.000600300000000000
-1.80000000000000e-05
-0.000135450000000000
-0.000206100000000000
0.000366750000000000
-0.000204750000000000
-5.26500000000000e-05
5.71500000000000e-05
-0.000342450000000000
0.000396900000000000
-0.000337500000000000
-0.000253800000000000
0.000230400000000000
-6.97500000000000e-05
-0.000149850000000000
-3.96000000000000e-05
1.30500000000000e-05
-0.000240300000000000
-0.000133200000000000
0.000210600000000000
0.000239400000000000
-0.000668700000000000
0.000357750000000000
-0.000343350000000000
3.46500000000000e-05
-0.000225450000000000
0.000212850000000000
-0.000391950000000000
0.000135000000000000
-8.55000000000000e-06
-0.000166500000000000
-5.31000000000000e-05
-0.000106650000000000
-5.31000000000000e-05
-4.90500000000000e-05
-0.000379350000000000
0.000110700000000000
-8.32500000000000e-05
-0.000167850000000000
-5.13000000000000e-05
0.000124650000000000
-0.000439650000000000
0.000110700000000000
-0.000247500000000000
-0.000136350000000000
3.91500000000000e-05
7.47000000000000e-05
0.000170550000000000
1.30500000000000e-05
-0.000172800000000000
-0.000212400000000000
-0.000143550000000000
0.000188100000000000
-0.000203400000000000
-0.000141300000000000
3.15000000000000e-05
-0.000101700000000000
-6.75000000000000e-05
-0.000381150000000000
-0.000309600000000000
0.000331650000000000
0.000182250000000000
-0.000345150000000000
0.000179100000000000
-5.40000000000000e-05
-0.000295650000000000
-4.77000000000000e-05
0.000101700000000000
-0.000325350000000000
3.78000000000000e-05
0.000154350000000000
-0.000315000000000000
8.28000000000000e-05
-0.000111600000000000
-0.000156150000000000
-0.000376200000000000
0.000441450000000000
-0.000452700000000000
0.000302850000000000
-0.000537750000000000
0.000165150000000000
-0.000210150000000000
0.000261900000000000
-0.000129600000000000
0.000254250000000000
-0.000339300000000000
-0.000147150000000000
4.59000000000000e-05
-0.000312300000000000
0.000368550000000000
1.62000000000000e-05
-0.000221400000000000
-0.000275400000000000
-8.77500000000000e-05
-0.000207450000000000
0.000180000000000000
-0.000193950000000000
0.000261450000000000
-0.000303300000000000
-6.43500000000000e-05
3.06000000000000e-05
-0.000154350000000000
-4.63500000000000e-05
0.000215100000000000
-0.000378450000000000
0.000136800000000000
-0.000238950000000000
-1.80000000000000e-06
2.74500000000000e-05
-9.13500000000000e-05
-0.000350100000000000
4.00500000000000e-05
0.000228150000000000
-0.000338400000000000
0.000294750000000000
-0.000532800000000000
0.000499050000000000
-8.05500000000000e-05
-0.000211500000000000
-0.000135450000000000
9.81000000000000e-05
-0.000236700000000000
7.69500000000000e-05
-0.000207000000000000
2.52000000000000e-05
-0.000253800000000000
-5.76000000000000e-05
4.95000000000000e-05
-0.000103050000000000
8.68500000000000e-05
0.000133650000000000
-1.39500000000000e-05
-0.000216000000000000
1.26000000000000e-05
-8.68500000000000e-05
-0.000152100000000000
-9.58500000000000e-05
0.000386100000000000
-0.000623250000000000
6.75000000000000e-05
0.000122400000000000
-0.000342450000000000
0.000155700000000000
-8.37000000000000e-05
-0.000135000000000000
9.13500000000000e-05
0.000145800000000000
-9.09000000000000e-05
-2.61000000000000e-05
-6.61500000000000e-05
-0.000106650000000000
-0.000457650000000000
0.000482850000000000
-0.000371700000000000
5.17500000000000e-05
0.000200700000000000
-0.000414900000000000
-5.85000000000000e-05
0.000180450000000000
-4.77000000000000e-05
-8.01000000000000e-05
-0.000341550000000000
2.79000000000000e-05
0.000201600000000000
-0.000213750000000000
-0.000246600000000000
0.000118800000000000
-4.14000000000000e-05
5.22000000000000e-05
-0.000304200000000000
0.000358650000000000
-0.000210600000000000
-2.74500000000000e-05
-0.000140400000000000
-0.000129150000000000
0.000236250000000000
-0.000120150000000000
-0.000127350000000000
6.30000000000000e-06
9.31500000000000e-05
-0.000228150000000000
-1.89000000000000e-05
1.21500000000000e-05
7.11000000000000e-05
-0.000420750000000000
7.92000000000000e-05
9.94500000000000e-05
-0.000140850000000000
1.35000000000000e-05
0.000101700000000000
-0.000234450000000000
-4.90500000000000e-05
-0.000254700000000000
0.000485100000000000
-0.000426150000000000
0.000165150000000000
8.41500000000000e-05
-4.81500000000000e-05
8.55000000000000e-06
0.000103500000000000
-0.000241200000000000
3.60000000000000e-06
0.000242550000000000
-0.000246150000000000
4.00500000000000e-05
8.46000000000000e-05
-0.000434700000000000
0.000118800000000000
8.14500000000000e-05
5.98500000000000e-05
-0.000439200000000000
0.000419400000000000
-0.000375750000000000
3.82500000000000e-05
1.66500000000000e-05
-0.000456300000000000
0.000509850000000000
-0.000397350000000000
0.000314100000000000
-7.20000000000000e-05
-5.40000000000000e-06
-8.59500000000000e-05
5.85000000000000e-06
-7.83000000000000e-05
-9.76500000000000e-05
-6.03000000000000e-05
-3.42000000000000e-05
0.000136800000000000
-0.000284400000000000
0.000198450000000000
-0.000175950000000000
6.48000000000000e-05
0.000165150000000000
-0.000216000000000000
5.94000000000000e-05
0.000110250000000000
-0.000116550000000000
0.000238050000000000
-0.000402750000000000
-0.000207450000000000
0.000274050000000000
-0.000368100000000000
3.24000000000000e-05
0.000213300000000000
-0.000158400000000000
-4.05000000000000e-06
0.000215100000000000
-0.000402750000000000
0.000100350000000000
5.22000000000000e-05
4.68000000000000e-05
-2.65500000000000e-05
-8.28000000000000e-05
-0.000129150000000000
0.000271350000000000
1.35000000000000e-05
-2.34000000000000e-05
-0.000228600000000000
0.000120150000000000
8.95500000000000e-05
-0.000203400000000000
0.000114750000000000
2.52000000000000e-05
2.65500000000000e-05
-6.07500000000000e-05
9.18000000000000e-05
-9.67500000000000e-05
0.000209250000000000
-0.000188100000000000
-0.000122850000000000
8.55000000000000e-05
-0.000281250000000000
0.000166500000000000
-9.90000000000000e-06
-4.36500000000000e-05
1.44000000000000e-05
9.90000000000000e-05
0.000200700000000000
-0.000275400000000000
-0.000244800000000000
0.000258750000000000
0.000113850000000000
-0.000205200000000000
0.000293400000000000
4.32000000000000e-05
-0.000393300000000000
-0.000209250000000000
0.000465750000000000
-0.000510300000000000
0.000352350000000000
-0.000193050000000000
0.000254700000000000
-0.000156150000000000
-3.15000000000000e-06
-1.53000000000000e-05
-0.000398250000000000
0.000171000000000000
1.17000000000000e-05
2.02500000000000e-05
0.000194400000000000
-0.000183150000000000
0.000202500000000000
1.26000000000000e-05
0.000141750000000000
-0.000167850000000000
-0.000197100000000000
0.000361350000000000
-9.49500000000000e-05
-0.000287550000000000
0.000372150000000000
-0.000157050000000000
-9.76500000000000e-05
-9.63000000000000e-05
0.000494550000000000
-0.000256500000000000
-0.000272250000000000
0.000217350000000000
0.000195750000000000
-0.000361800000000000
9.00000000000000e-07
-8.55000000000000e-06
0.000168300000000000
6.70500000000000e-05
-0.000403200000000000
0.000623250000000000
-0.000344250000000000
-9.76500000000000e-05
0.000374400000000000
-0.000352350000000000
0.000287100000000000
3.73500000000000e-05
-0.000428400000000000
0.000275850000000000
-0.000302850000000000
0.000225450000000000
-0.000202500000000000
0.000215550000000000
-0.000114750000000000
-1.80000000000000e-06
0.000167850000000000
-1.89000000000000e-05
-0.000191250000000000
-0.000152550000000000
0.000302850000000000
-5.85000000000000e-05
5.44500000000000e-05
-4.32000000000000e-05
3.69000000000000e-05
2.25000000000000e-06
4.09500000000000e-05
-0.000243900000000000
9.22500000000000e-05
0.000362700000000000
-0.000530550000000000
0.000162450000000000
0.000392850000000000
-0.000211500000000000
-7.65000000000000e-05
-4.27500000000000e-05
7.56000000000000e-05
4.68000000000000e-05
3.87000000000000e-05
-0.000326700000000000
3.15000000000000e-06
0.000356850000000000
-2.25000000000000e-05
2.02500000000000e-05
-0.000303750000000000
6.52500000000000e-05
-1.98000000000000e-05
0.000168750000000000
-0.000166950000000000
0.000236700000000000
-1.84500000000000e-05
-1.30500000000000e-05
3.69000000000000e-05
0.000174600000000000
-0.000234900000000000
-0.000198450000000000
0.000130950000000000
-0.000212850000000000
0.000300600000000000
0.000127800000000000
-0.000140400000000000
-0.000156600000000000
0.000229050000000000
-0.000130500000000000
5.58000000000000e-05
0.000210150000000000
-0.000289350000000000
-5.17500000000000e-05
0.000529650000000000
-0.000477450000000000
4.14000000000000e-05
2.65500000000000e-05
3.15000000000000e-06
0.000136350000000000
-0.000359550000000000
0.000133650000000000
8.73000000000000e-05
-0.000176400000000000
-9.81000000000000e-05
0.000480150000000000
0.000145800000000000
-0.000113850000000000
-0.000283950000000000
-0.000258750000000000
3.33000000000000e-05
0.000124650000000000
0.000155700000000000
0.000118350000000000
-0.000112500000000000
6.66000000000000e-05
0.000284850000000000
-0.000471600000000000
-0.000287100000000000
0.000284400000000000
-0.000115200000000000
0.000596700000000000
-0.000339750000000000
-5.22000000000000e-05
-0.000139050000000000
2.29500000000000e-05
0.000242100000000000
-0.000199350000000000
1.35000000000000e-05
6.07500000000000e-05
0.000128700000000000
-5.22000000000000e-05
-0.000518400000000000
0.000261450000000000
-0.000109800000000000
0.000326700000000000
-5.71500000000000e-05
-8.68500000000000e-05
-0.000146700000000000
0.000212400000000000
-0.000207900000000000
6.79500000000000e-05
4.00500000000000e-05
-0.000282150000000000
0.000100800000000000
0.000182700000000000
-5.22000000000000e-05
6.12000000000000e-05
-8.01000000000000e-05
0.000221850000000000
-0.000336600000000000
0.000165600000000000
-1.89000000000000e-05
2.65500000000000e-05
-0.000275850000000000
0.000238050000000000
-0.000244350000000000
0.000394200000000000
-0.000162000000000000
8.73000000000000e-05
-8.14500000000000e-05
1.35000000000000e-06
0.000144000000000000
-0.000184500000000000
-0.000132300000000000
-4.05000000000000e-05
0.000184500000000000
3.73500000000000e-05
-0.000101700000000000
0.000180450000000000
-4.86000000000000e-05
-8.50500000000000e-05
1.17000000000000e-05
-1.80000000000000e-06
0.000349200000000000
-0.000368550000000000
-9.81000000000000e-05
-1.35000000000000e-06
5.76000000000000e-05
-2.38500000000000e-05
0.000293400000000000
-3.37500000000000e-05
7.69500000000000e-05
9.54000000000000e-05
-0.000384750000000000
0.000211050000000000
9.00000000000000e-05
4.14000000000000e-05
-3.15000000000000e-06
-4.09500000000000e-05
-0.000397800000000000
0.000304200000000000
-0.000134550000000000
0.000320850000000000
-0.000486450000000000
0.000174600000000000
-0.000215100000000000
0.000559350000000000
-0.000212850000000000
8.73000000000000e-05
1.08000000000000e-05
-0.000117000000000000
0.000152100000000000
-0.000294300000000000
0.000133200000000000
-7.65000000000000e-05
-4.09500000000000e-05
0.000140400000000000
-0.000198000000000000
0.000225900000000000
5.08500000000000e-05
-8.46000000000000e-05
-8.91000000000000e-05
0.000334800000000000
-0.000274050000000000
0.000121500000000000
0.000109350000000000
-6.43500000000000e-05
-0.000178650000000000
-2.70000000000000e-06
9.63000000000000e-05
0.000198900000000000
5.26500000000000e-05
-6.88500000000000e-05
-0.000439200000000000
0.000354600000000000
-0.000295200000000000
0.000254700000000000
-9.00000000000000e-06
-0.000121050000000000
-7.15500000000000e-05
0.000132300000000000
9.00000000000000e-05
-0.000100350000000000
-5.89500000000000e-05
4.59000000000000e-05
-8.28000000000000e-05
0.000172350000000000
9.90000000000000e-05
5.80500000000000e-05
-0.000386550000000000
0.000159300000000000
-6.75000000000000e-06
0.000188100000000000
0.000250650000000000
-0.000210150000000000
-0.000187650000000000
6.43500000000000e-05
0.000301950000000000
-7.78500000000000e-05
-3.10500000000000e-05
-0.000250200000000000
0.000356400000000000
-0.000185400000000000
0.000100800000000000
-0.000111150000000000
6.12000000000000e-05
9.00000000000000e-07
-0.000253800000000000
0.000252900000000000
-0.000113400000000000
0.000208800000000000
-0.000337950000000000
7.74000000000000e-05
3.15000000000000e-06
0.000420300000000000
-0.000653400000000000
0.000212850000000000
0.000258300000000000
-1.44000000000000e-05
-0.000203850000000000
0.000494100000000000
-0.000242100000000000
-0.000198000000000000
7.38000000000000e-05
1.39500000000000e-05
-0.000158400000000000
0.000407250000000000
-0.000192600000000000
-0.000248850000000000
0.000227250000000000
0.000214200000000000
-0.000379350000000000
1.89000000000000e-05
-2.70000000000000e-05
0.000220500000000000
-0.000290700000000000
0.000102600000000000
0.000366750000000000
-1.35000000000000e-06
-0.000437400000000000
0.000114750000000000
0.000251550000000000
-0.000296100000000000
2.52000000000000e-05
0.000193500000000000
-0.000181800000000000
0.000183600000000000
4.36500000000000e-05
8.37000000000000e-05
-0.000190350000000000
-0.000149400000000000
-0.000125550000000000
0.000372600000000000
0.000107100000000000
-0.000117000000000000
-0.000135900000000000
0.000104850000000000
-0.000240750000000000
0.000512100000000000
-0.000481500000000000
6.61500000000000e-05
0.000272250000000000
-0.000168750000000000
-6.84000000000000e-05
-0.000108450000000000
0.000139050000000000
2.25000000000000e-06
2.83500000000000e-05
2.47500000000000e-05
-0.000236700000000000
-0.000109350000000000
0.000429300000000000
-0.000107550000000000
0.000177750000000000
-0.000453600000000000
0.000212400000000000
8.73000000000000e-05
-0.000276300000000000
0.000168300000000000
-0.000149400000000000
4.36500000000000e-05
-0.000196650000000000
0.000237600000000000
0.000205200000000000
-7.02000000000000e-05
-0.000220950000000000
6.30000000000000e-05
0.000108000000000000
-4.00500000000000e-05
-2.92500000000000e-05
0.000146250000000000
-0.000144900000000000
0.000164700000000000
-0.000358200000000000
-1.80000000000000e-06
0.000303300000000000
-8.95500000000000e-05
-0.000190800000000000
0.000133650000000000
-2.92500000000000e-05
0.000139050000000000
-0.000360000000000000
0.000336150000000000
6.43500000000000e-05
-0.000333900000000000
0.000349200000000000
-0.000215100000000000
0.000530550000000000
-0.000454950000000000
-4.95000000000000e-05
-0.000117000000000000
-9.67500000000000e-05
-4.05000000000000e-05
0.000178650000000000
0.000156600000000000
2.56500000000000e-05
-0.000240750000000000
2.34000000000000e-05
2.97000000000000e-05
9.09000000000000e-05
-9.94500000000000e-05
0.000185850000000000
0.000105750000000000
0.000112050000000000
-0.000467550000000000
0.000139950000000000
-6.16500000000000e-05
0.000227250000000000
-6.75000000000000e-05
-0.000140850000000000
-5.53500000000000e-05
-0.000198450000000000
0.000400050000000000
8.01000000000000e-05
7.24500000000000e-05
-0.000216900000000000
-9.13500000000000e-05
-1.48500000000000e-05
-2.38500000000000e-05
0.000258300000000000
2.11500000000000e-05
-6.30000000000000e-05
0.000301500000000000
-0.000488700000000000
-0.000135450000000000
0.000110250000000000
0.000396450000000000
1.53000000000000e-05
-0.000365400000000000
3.96000000000000e-05
0
6.70500000000000e-05
0.000153450000000000
-6.75000000000000e-05
-0.000100800000000000
0.000210600000000000
-0.000161550000000000
-5.08500000000000e-05
7.65000000000000e-06
-0.000206100000000000
0.000294300000000000
8.73000000000000e-05
-6.07500000000000e-05
0.000362250000000000
-0.000203850000000000
-6.43500000000000e-05
-0.000402300000000000
0.000329850000000000
-0.000216450000000000
0.000193050000000000
-0.000141300000000000
0.000108900000000000
-0.000210600000000000
3.15000000000000e-05
0.000203400000000000
-0.000161550000000000
8.14500000000000e-05
-0.000212400000000000
0.000124200000000000
-6.75000000000000e-05
6.30000000000000e-06
0.000206550000000000
-0.000123750000000000
0.000469800000000000
-0.000455850000000000
-0.000392850000000000
0.000457650000000000
-0.000153900000000000
-0.000138150000000000
0.000324900000000000
-0.000170100000000000
0.000206100000000000
-0.000229500000000000
0.000446400000000000
1.26000000000000e-05
-0.000282150000000000
-0.000166950000000000
0.000412200000000000
-7.38000000000000e-05
-0.000139500000000000
0.000257850000000000
9.90000000000000e-05
-0.000230400000000000
-4.09500000000000e-05
-0.000104850000000000
0.000174150000000000
-0.000223650000000000
-5.35500000000000e-05
2.07000000000000e-05
0.000186300000000000
-1.26000000000000e-05
3.24000000000000e-05
-5.76000000000000e-05
-0.000131850000000000
6.03000000000000e-05
-1.62000000000000e-05
0.000234450000000000
-0.000166050000000000
-0.000171450000000000
-3.15000000000000e-06
0.000220500000000000
0.000112050000000000
-0.000151650000000000
-1.62000000000000e-05
5.08500000000000e-05
-0.000243900000000000
0.000331200000000000
0.000157500000000000
-0.000436050000000000
0.000458550000000000
-0.000204750000000000
2.65500000000000e-05
-6.43500000000000e-05
-9.13500000000000e-05
0.000198000000000000
-2.56500000000000e-05
9.00000000000000e-07
-9.58500000000000e-05
2.07000000000000e-05
0.000121050000000000
1.93500000000000e-05
6.07500000000000e-05
-0.000610200000000000
0.000256050000000000
-5.22000000000000e-05
5.40000000000000e-06
6.66000000000000e-05
0.000259650000000000
-0.000256050000000000
0.000292500000000000
-4.95000000000000e-05
0.000190350000000000
-0.000390150000000000
-0.000163350000000000
0.000272250000000000
-1.80000000000000e-05
8.86500000000000e-05
-0.000177750000000000
9.36000000000000e-05
-0.000150750000000000
0.000215100000000000
0.000208350000000000
-0.000189900000000000
2.20500000000000e-05
-5.71500000000000e-05
-7.60500000000000e-05
0.000181350000000000
-0.000110700000000000
7.60500000000000e-05
0.000251100000000000
-0.000263250000000000
5.62500000000000e-05
-0.000339750000000000
0.000215550000000000
-9.00000000000000e-06
3.96000000000000e-05
-1.48500000000000e-05
-0.000190800000000000
0.000198900000000000
0.000255150000000000
-8.23500000000000e-05
-2.34000000000000e-05
-0.000213300000000000
0.000346500000000000
-0.000157950000000000
-0.000182250000000000
0.000279450000000000
-0.000445500000000000
0.000436050000000000
-6.84000000000000e-05
-0.000267750000000000
0.000340650000000000
-0.000239400000000000
0.000181350000000000
3.33000000000000e-05
-0.000274950000000000
3.60000000000000e-06
0.000389250000000000
-0.000193050000000000
-9.67500000000000e-05
0.000153450000000000
-0.000362700000000000
0.000433350000000000
0.000140400000000000
3.55500000000000e-05
-0.000278100000000000
-0.000171450000000000
-2.97000000000000e-05
-7.42500000000000e-05
0.000283050000000000
-3.96000000000000e-05
-6.07500000000000e-05
0.000117000000000000
9.27000000000000e-05
-0.000259650000000000
0.000149850000000000
9.18000000000000e-05
4.99500000000000e-05
-0.000149400000000000
7.20000000000000e-05
0.000135450000000000
-6.39000000000000e-05
-4.90500000000000e-05
-0.000168750000000000
0.000206550000000000
-0.000258750000000000
0.000187650000000000
0.000117450000000000
9.45000000000000e-06
-0.000250200000000000
0.000418050000000000
-0.000374400000000000
0.000219600000000000
0.000173700000000000
-0.000373500000000000
7.96500000000000e-05
0.000267300000000000
-0.000251550000000000
2.38500000000000e-05
-1.39500000000000e-05
0.000343350000000000
-0.000205200000000000
9.45000000000000e-06
-0.000114300000000000
-9.36000000000000e-05
0.000137700000000000
-2.11500000000000e-05
0.000152550000000000
-0.000182700000000000
4.05000000000000e-06
1.62000000000000e-05
0.000496800000000000
-0.000235800000000000
-0.000125550000000000
-8.37000000000000e-05
0.000171900000000000
-0.000295200000000000
0.000279450000000000
0.000470250000000000
-0.000855450000000000
-9.49500000000000e-05
0.000589950000000000
-0.000142200000000000
-7.74000000000000e-05
0.000453600000000000
-0.000160200000000000
-0.000340650000000000
0.000154800000000000
-0.000166950000000000
-8.10000000000000e-06
2.83500000000000e-05
0.000350100000000000
-4.72500000000000e-05
-0.000387900000000000
0.000158400000000000
-0.000122850000000000
0.000233100000000000
-0.000280350000000000
9.54000000000000e-05
0.000214200000000000
5.44500000000000e-05
-0.000451800000000000
0.000266400000000000
0.000245700000000000
6.34500000000000e-05
-0.000276300000000000
2.65500000000000e-05
0.000197100000000000
-0.000139950000000000
4.09500000000000e-05
-6.52500000000000e-05
-0.000321300000000000
9.45000000000000e-05
-0.000466200000000000
0.000728550000000000
-5.94000000000000e-05
-6.75000000000000e-05
0.000332550000000000
-0.000162450000000000
-0.000166500000000000
-3.60000000000000e-05
3.82500000000000e-05
0.000263250000000000
-9.18000000000000e-05
-0.000197100000000000
-0.000165600000000000
0.000117900000000000
-0.000124650000000000
0.000201150000000000
0.000318150000000000
2.34000000000000e-05
-0.000346500000000000
8.05500000000000e-05
0.000228150000000000
-0.000153450000000000
0.000257850000000000
-0.000171450000000000
-5.08500000000000e-05
-0.000262800000000000
4.14000000000000e-05
0.000518850000000000
-0.000672300000000000
0.000617850000000000
-0.000521100000000000
0.000364050000000000
-0.000155700000000000
-0.000173250000000000
0.000252900000000000
0.000147150000000000
-0.000145350000000000
-0.000285300000000000
4.32000000000000e-05
0.000217350000000000
0.000139950000000000
-0.000545850000000000
0.000525600000000000
-0.000145350000000000
-0.000306000000000000
0.000498150000000000
-0.000362250000000000
-3.69000000000000e-05
3.73500000000000e-05
-9.54000000000000e-05
0.000355050000000000
-0.000170550000000000
-9.00000000000000e-07
-5.44500000000000e-05
1.66500000000000e-05
0.000109800000000000
-0.000338850000000000
0.000120600000000000
-3.87000000000000e-05
0.000452700000000000
-0.000479250000000000
6.39000000000000e-05
3.10500000000000e-05
9.04500000000000e-05
-0.000120150000000000
4.54500000000000e-05
0.000115200000000000
-0.000351000000000000
0.000103950000000000
0.000202950000000000
-0.000220050000000000
1.03500000000000e-05
-0.000113850000000000
0.000220950000000000
-3.69000000000000e-05
4.18500000000000e-05
-0.000197100000000000
0.000198450000000000
-0.000329400000000000
0.000103050000000000
0.000184500000000000
2.70000000000000e-06
-0.000180450000000000
5.35500000000000e-05
-0.000109350000000000
0.000186750000000000
-3.28500000000000e-05
8.01000000000000e-05
-0.000321300000000000
0.000504450000000000
-0.000186300000000000
9.00000000000000e-07
-0.000134100000000000
-0.000123750000000000
0.000270900000000000
0.000141300000000000
-0.000232200000000000
-0.000130500000000000
0.000130950000000000
9.04500000000000e-05
-0.000267750000000000
-3.42000000000000e-05
1.53000000000000e-05
0.000142200000000000
-9.85500000000000e-05
0.000207900000000000
6.75000000000000e-05
-0.000278550000000000
0.000229500000000000
-0.000189000000000000
0.000150300000000000
6.43500000000000e-05
-0.000221850000000000
-9.40500000000000e-05
0.000391050000000000
9.00000000000000e-05
-0.000436050000000000
7.02000000000000e-05
7.11000000000000e-05
-0.000209700000000000
0.000149400000000000
0.000192600000000000
-7.65000000000000e-05
9.00000000000000e-05
-0.000361350000000000
0.000211050000000000
-0.000140850000000000
0.000166050000000000
6.93000000000000e-05
8.05500000000000e-05
-0.000201600000000000
0.000288450000000000
-0.000459450000000000
0.000404550000000000
-0.000209700000000000
0.000345600000000000
-0.000295200000000000
-0.000297000000000000
0.000266850000000000
0.000112500000000000
5.58000000000000e-05
5.89500000000000e-05
-0.000148050000000000
-6.93000000000000e-05
4.14000000000000e-05
0.000234000000000000
-0.000394650000000000
5.85000000000000e-05
0.000247500000000000
-0.000166950000000000
0.000130950000000000
-0.000140850000000000
0.000407700000000000
-0.000210150000000000
6.66000000000000e-05
-0.000134100000000000
-4.81500000000000e-05
5.58000000000000e-05
0.000114750000000000
-0.000197550000000000
0.000163350000000000
-0.000237600000000000
0.000457650000000000
-0.000220050000000000
2.11500000000000e-05
0.000141750000000000
-0.000261450000000000
0.000202500000000000
-0.000291150000000000
0.000320850000000000
1.98000000000000e-05
-9.09000000000000e-05
0.000141750000000000
0.000240300000000000
-9.76500000000000e-05
-0.000297900000000000
0.000399150000000000
-0.000130500000000000
0.000163350000000000
-2.11500000000000e-05
-0.000306450000000000
0.000289800000000000
5.85000000000000e-06
-9.67500000000000e-05
-0.000135450000000000
-0.000121950000000000
0.000241200000000000
-0.000242550000000000
0.000429750000000000
-0.000193950000000000
-0.000122850000000000
0.000126000000000000
0.000140850000000000
-0.000114300000000000
-0.000167850000000000
7.42500000000000e-05
0.000394650000000000
-9.00000000000000e-07
9.81000000000000e-05
-0.000162450000000000
6.16500000000000e-05
-0.000251100000000000
0.000422100000000000
-0.000366750000000000
-0.000166950000000000
0.000368100000000000
-9.67500000000000e-05
-0.000203400000000000
5.53500000000000e-05
0.000117450000000000
7.74000000000000e-05
0.000114300000000000
2.61000000000000e-05
-0.000387900000000000
0.000358650000000000
0.000231300000000000
-0.000334350000000000
0.000228150000000000
-3.69000000000000e-05
-0.000224550000000000
0.000133200000000000
0.000382050000000000
-0.000485100000000000
0.000215550000000000
-0.000265950000000000
0.000344700000000000
-0.000256950000000000
0.000333900000000000
-0.000154800000000000
-7.92000000000000e-05
0.000175050000000000
-0.000387900000000000
0.000435150000000000
-0.000205650000000000
-0.000124200000000000
0.000296100000000000
-6.21000000000000e-05
0.000177300000000000
-9.40500000000000e-05
0.000187650000000000
-0.000430650000000000
0.000180450000000000
0.000158850000000000
5.85000000000000e-05
-0.000378900000000000
0.000223650000000000
-0.000289350000000000
0.000129600000000000
7.83000000000000e-05
0.000180450000000000
0.000144000000000000
-0.000198900000000000
-0.000228150000000000
7.74000000000000e-05
7.11000000000000e-05
0.000410400000000000
-0.000448650000000000
0.000406800000000000
-0.000133650000000000
-0.000201150000000000
0.000313200000000000
-0.000322200000000000
0.000277200000000000
-0.000325800000000000
0.000378900000000000
-0.000247500000000000
-4.05000000000000e-05
2.43000000000000e-05
0.000111150000000000
1.75500000000000e-05
4.05000000000000e-06
0.000267300000000000
-0.000304650000000000
0.000119700000000000
-7.74000000000000e-05
-0.000107100000000000
0.000372150000000000
-1.08000000000000e-05
-0.000305100000000000
0.000396900000000000
-0.000500400000000000
-7.42500000000000e-05
0.000375300000000000
0.000277650000000000
-0.000607950000000000
0.000421200000000000
-0.000223200000000000
0.000264600000000000
-5.85000000000000e-05
3.15000000000000e-05
0.000135000000000000
-0.000175500000000000
-8.41500000000000e-05
0.000158400000000000
-0.000244800000000000
-0.000142200000000000
0.000640800000000000
-0.000176400000000000
-0.000335700000000000
-9.45000000000000e-06
0.000289350000000000
0.000234900000000000
-0.000384750000000000
0.000215550000000000
0.000100350000000000
-0.000183600000000000
-9.90000000000000e-05
0.000245700000000000
-0.000247950000000000
0.000137700000000000
-0.000331200000000000
0.000564750000000000
-0.000131400000000000
-0.000158400000000000
-4.59000000000000e-05
0.000532350000000000
-0.000304200000000000
-0.000165600000000000
0.000421650000000000
-0.000486900000000000
0.000222300000000000
4.05000000000000e-06
9.58500000000000e-05
7.83000000000000e-05
-0.000558000000000000
0.000354150000000000
7.78500000000000e-05
-1.08000000000000e-05
5.13000000000000e-05
2.61000000000000e-05
6.25500000000000e-05
-7.92000000000000e-05
-4.50000000000000e-06
3.60000000000000e-05
3.64500000000000e-05
-6.21000000000000e-05
8.86500000000000e-05
3.73500000000000e-05
-0.000125550000000000
4.27500000000000e-05
0.000143100000000000
-0.000163350000000000
0.000132300000000000
3.37500000000000e-05
0.000154350000000000
-9.81000000000000e-05
-3.42000000000000e-05
4.77000000000000e-05
9.27000000000000e-05
0.000264150000000000
-0.000227700000000000
5.22000000000000e-05
7.38000000000000e-05
0.000125100000000000
5.35500000000000e-05
-0.000424350000000000
2.47500000000000e-05
0.000171900000000000
0.000290250000000000
-0.000228150000000000
-0.000162900000000000
0.000472050000000000
-0.000213750000000000
-0.000187650000000000
0.000414450000000000
-0.000152100000000000
-2.70000000000000e-06
-4.86000000000000e-05
-8.01000000000000e-05
0.000296550000000000
-0.000142200000000000
-1.66500000000000e-05
0.000162000000000000
-1.35000000000000e-06
-0.000238950000000000
-0.000209250000000000
0.000348750000000000
0.000607050000000000
-0.000634500000000000
0.000652950000000000
-0.000486000000000000
-0.000320400000000000
0.000613350000000000
-0.000226350000000000
0.000117450000000000
-0.000318600000000000
0.000238500000000000
-7.69500000000000e-05
0.000538650000000000
-0.000284400000000000
-0.000219150000000000
0.000134550000000000
-2.92500000000000e-05
0.000125100000000000
-3.82500000000000e-05
0.000108000000000000
-0.000261000000000000
0.000427500000000000
-0.000220950000000000
0.000402750000000000
8.55000000000000e-06
4.77000000000000e-05
-0.000485100000000000
0.000512100000000000
-0.000245700000000000
-6.84000000000000e-05
0.000286200000000000
3.15000000000000e-05
-0.000137250000000000
0.000124650000000000
6.07500000000000e-05
-0.000100350000000000
0.000287550000000000
-0.000500400000000000
0.000104400000000000
0.000342450000000000
-0.000174600000000000
0.000158400000000000
0.000334800000000000
-0.000552150000000000
0.000340650000000000
-0.000355050000000000
0.000330300000000000
-5.85000000000000e-06
-1.57500000000000e-05
-0.000155250000000000
0.000313200000000000
-0.000498150000000000
0.000259200000000000
5.13000000000000e-05
-2.97000000000000e-05
2.79000000000000e-05
0.000283050000000000
-4.32000000000000e-05
0.000211500000000000
4.77000000000000e-05
-0.000223200000000000
4.81500000000000e-05
0.000381150000000000
-0.000166950000000000
2.65500000000000e-05
-9.72000000000000e-05
7.38000000000000e-05
2.70000000000000e-06
0.000167400000000000
-0.000116550000000000
-0.000117000000000000
-4.14000000000000e-05
-0.000144000000000000
0.000385200000000000
-0.000170550000000000
0.000315000000000000
-6.48000000000000e-05
0.000109800000000000
-5.49000000000000e-05
-0.000231300000000000
0.000130950000000000
0.000112500000000000
0.000121050000000000
6.39000000000000e-05
-0.000317700000000000
0.000318150000000000
0.000108000000000000
0.000110700000000000
-5.89500000000000e-05
-0.000133200000000000
0.000337050000000000
-0.000558000000000000
0.000104400000000000
0.000327150000000000
-3.87000000000000e-05
-0.000163350000000000
-1.26000000000000e-05
0.000317250000000000
-0.000524250000000000
0.000220950000000000
0.000243450000000000
0.000159300000000000
-0.000396000000000000
0.000132750000000000
-5.76000000000000e-05
-1.21500000000000e-05
-6.16500000000000e-05
0.000180450000000000
0.000159300000000000
-0.000170100000000000
0.000116550000000000
7.20000000000000e-06
-5.62500000000000e-05
8.37000000000000e-05
-0.000132750000000000
8.23500000000000e-05
0.000210600000000000
1.71000000000000e-05
-1.08000000000000e-05
-0.000134550000000000
9.90000000000000e-05
-5.62500000000000e-05
1.98000000000000e-05
0.000118350000000000
-0.000422100000000000
0.000357750000000000
-3.15000000000000e-05
0.000154800000000000
-5.31000000000000e-05
-0.000126450000000000
0.000214200000000000
0.000159750000000000
-0.000153450000000000
9.18000000000000e-05
1.62000000000000e-05
-0.000262800000000000
0.000307800000000000
0.000301050000000000
-0.000243900000000000
-0.000192600000000000
0.000218700000000000
-4.81500000000000e-05
0.000246150000000000
-0.000150300000000000
2.07000000000000e-05
-2.70000000000000e-05
1.03500000000000e-05
-1.17000000000000e-05
0.000379800000000000
-0.000216450000000000
-7.02000000000000e-05
0.000238950000000000
-0.000328500000000000
0.000374400000000000
3.55500000000000e-05
-0.000301500000000000
0.000274500000000000
-3.15000000000000e-05
-0.000126000000000000
0.000116550000000000
-0.000192600000000000
6.21000000000000e-05
7.11000000000000e-05
0.000141750000000000
-8.10000000000000e-06
-0.000279450000000000
0.000133650000000000
0.000187200000000000
0.000144900000000000
-0.000286200000000000
0.000500850000000000
-0.000242100000000000
-3.15000000000000e-06
0.000369900000000000
-0.000418500000000000
-0.000297450000000000
0.000448650000000000
0.000269550000000000
-7.51500000000000e-05
8.77500000000000e-05
0.000199800000000000
-0.000657450000000000
0.000182700000000000
0.000107100000000000
-6.79500000000000e-05
0.000474300000000000
-0.000206100000000000
-0.000318600000000000
0.000594900000000000
-0.000213750000000000
0.000103950000000000
-0.000131400000000000
-7.69500000000000e-05
0.000309600000000000
-0.000417600000000000
0.000250200000000000
-0.000121950000000000
0.000108000000000000
0.000218700000000000
-8.46000000000000e-05
-0.000131400000000000
-6.21000000000000e-05
0.000126000000000000
0.000194400000000000
-0.000128250000000000
-4.54500000000000e-05
0.000119250000000000
0.000105750000000000
0.000296100000000000
-0.000467550000000000
0.000225450000000000
-0.000117000000000000
0.000193050000000000
0.000296550000000000
-0.000405450000000000
1.80000000000000e-05
0.000182700000000000
5.35500000000000e-05
-0.000140400000000000
-1.80000000000000e-05
0.000341100000000000
-0.000115650000000000
-6.97500000000000e-05
-2.47500000000000e-05
0.000202950000000000
-3.73500000000000e-05
7.78500000000000e-05
0.000122400000000000
0.000110700000000000
-0.000105300000000000
0.000182700000000000
-7.65000000000000e-05
-0.000197100000000000
-1.80000000000000e-05
0.000153000000000000
-0.000132300000000000
5.53500000000000e-05
0.000192600000000000
0.000220500000000000
-0.000467100000000000
0.000201150000000000
0.000339300000000000
-0.000215100000000000
0.000117450000000000
0.000145800000000000
-0.000240750000000000
1.39500000000000e-05
0.000213300000000000
0.000170100000000000
-0.000257400000000000
0.000119250000000000
-9.00000000000000e-07
0.000186750000000000
3.60000000000000e-05
-0.000222300000000000
0.000141750000000000
0.000205650000000000
-6.79500000000000e-05
0.000122850000000000
0.000256950000000000
-0.000459000000000000
0.000320850000000000
-0.000309150000000000
-2.43000000000000e-05
0.000181800000000000
0.000350550000000000
-0.000115650000000000
0.000289800000000000
-0.000161100000000000
-0.000200250000000000
0.000248850000000000
-0.000222300000000000
0.000288000000000000
-0.000288000000000000
0.000415350000000000
-0.000233100000000000
0.000171000000000000
-0.000123750000000000
0.000155250000000000
0.000275400000000000
-0.000213300000000000
-4.18500000000000e-05
0.000379350000000000
-0.000374850000000000
-3.01500000000000e-05
-8.55000000000000e-05
0.000222300000000000
0.000155700000000000
6.61500000000000e-05
0.000216000000000000
0.000162450000000000
-0.000272250000000000
0.000245250000000000
-0.000344700000000000
3.69000000000000e-05
-9.90000000000000e-06
0.000514350000000000
0.000160200000000000
-0.000430650000000000
0.000146700000000000
-0.000311400000000000
0.000391950000000000
-0.000214200000000000
0.000144900000000000
0.000241200000000000
0.000315450000000000
-0.000525600000000000
0.000283950000000000
-0.000119700000000000
8.14500000000000e-05
4.14000000000000e-05
0.000121050000000000
5.49000000000000e-05
-0.000144900000000000
6.30000000000000e-05
6.75000000000000e-05
5.40000000000000e-05
-8.10000000000000e-05
0.000534600000000000
-0.000163350000000000
0.000173700000000000
-0.000135450000000000
-0.000188550000000000
0.000280800000000000
3.46500000000000e-05
8.73000000000000e-05
-0.000237600000000000
0.000396000000000000
-0.000180450000000000
0.000206550000000000
0.000188100000000000
-0.000193950000000000
2.38500000000000e-05
0.000207450000000000
0.000168750000000000
-8.46000000000000e-05
5.62500000000000e-05
2.70000000000000e-05
-0.000243450000000000
0.000151650000000000
0.000359100000000000
7.11000000000000e-05
-0.000184500000000000
0.000389700000000000
-0.000149850000000000
-8.14500000000000e-05
0.000359100000000000
-0.000469350000000000
0.000154800000000000
0.000142200000000000
0.000412650000000000
-0.000115200000000000
0.000109350000000000
-7.87500000000000e-05
5.04000000000000e-05
6.84000000000000e-05
0.000264600000000000
-0.000469350000000000
0.000209700000000000
0.000234000000000000
-0.000116550000000000
6.03000000000000e-05
-0.000206100000000000
0.000173700000000000
0.000249750000000000
1.89000000000000e-05
0.000350550000000000
-0.000509850000000000
0.000324000000000000
0.000136800000000000
4.86000000000000e-05
-9.13500000000000e-05
0.000178200000000000
0.000219150000000000
-2.38500000000000e-05
-9.76500000000000e-05
0.000244350000000000
8.46000000000000e-05
0.000122400000000000
-0.000332100000000000
0.000198900000000000
-1.35000000000000e-06
0.000274500000000000
4.27500000000000e-05
-9.00000000000000e-07
0.000229500000000000
0.000100350000000000
-0.000301950000000000
0.000118800000000000
-6.43500000000000e-05
0.000558000000000000
-0.000279450000000000
-3.60000000000000e-05
0.000204300000000000
-0.000103050000000000
0.000354150000000000
-5.17500000000000e-05
0.000165150000000000
0.000186750000000000
-5.94000000000000e-05
0.000141300000000000
-0.000277650000000000
0.000325800000000000
-4.23000000000000e-05
9.94500000000000e-05
-6.52500000000000e-05
0.000324450000000000
-0.000117450000000000
0.000182250000000000
0.000113850000000000
-0.000436050000000000
0.000676350000000000
-0.000121500000000000
-0.000101250000000000
0.000316350000000000
-0.000234450000000000
0.000133200000000000
1.93500000000000e-05
0.000312750000000000
-5.58000000000000e-05
0.000194400000000000
-0.000130500000000000
3.42000000000000e-05
-1.89000000000000e-05
0.000207000000000000
7.20000000000000e-05
5.85000000000000e-05
0.000160650000000000
-6.52500000000000e-05
-0.000287100000000000
0.000349200000000000
-0.000222300000000000
0.000633150000000000
-7.96500000000000e-05
-6.84000000000000e-05
0.000202050000000000
-1.71000000000000e-05
-2.43000000000000e-05
0.000206550000000000
-1.84500000000000e-05
-7.74000000000000e-05
-8.55000000000000e-06
0.000171450000000000
3.64500000000000e-05
0.000218700000000000
4.59000000000000e-05
-0.000146700000000000
0.000173250000000000
0.000298800000000000
-3.10500000000000e-05
0.000168750000000000
-0.000198450000000000
5.85000000000000e-06
-0.000120150000000000
0.000402300000000000
-7.60500000000000e-05
0.000185850000000000
7.83000000000000e-05
-0.000136350000000000
0.000272250000000000
-0.000121500000000000
5.89500000000000e-05
-3.28500000000000e-05
-2.74500000000000e-05
0.000179100000000000
0.000112050000000000
7.69500000000000e-05
0.000197100000000000
-0.000349200000000000
0.000146700000000000
0.000136350000000000
-0.000168750000000000
0.000205650000000000
0.000257400000000000
0.000203400000000000
-9.27000000000000e-05
2.52000000000000e-05
-0.000329850000000000
0.000283950000000000
0.000234450000000000
-0.000171000000000000
0.000295650000000000
4.09500000000000e-05
-0.000321300000000000
0.000111600000000000
0.000347850000000000
-7.42500000000000e-05
-0.000291600000000000
0.000247500000000000
-0.000121950000000000
0.000294300000000000
-0.000126000000000000
0.000246600000000000
1.21500000000000e-05
0.000194400000000000
-0.000138150000000000
-8.95500000000000e-05
0.000629100000000000
-0.000555750000000000
0.000430650000000000
-8.01000000000000e-05
-0.000157050000000000
0.000702000000000000
-7.06500000000000e-05
-0.000543150000000000
0.000400050000000000
-0.000105300000000000
4.32000000000000e-05
-0.000121050000000000
0.000356850000000000
3.28500000000000e-05
0.000214650000000000
0.000139050000000000
-0.000513900000000000
0.000184950000000000
0.000199350000000000
-1.26000000000000e-05
0.000228600000000000
-0.000332100000000000
7.83000000000000e-05
7.51500000000000e-05
0.000183600000000000
-9.76500000000000e-05
0.000253350000000000
-9.54000000000000e-05
0.000115200000000000
5.13000000000000e-05
6.25500000000000e-05
-0.000294750000000000
0.000198000000000000
0.000140850000000000
-7.06500000000000e-05
0.000162000000000000
0.000314550000000000
-0.000145800000000000
-0.000128250000000000
0.000460800000000000
-0.000266850000000000
-3.60000000000000e-05
1.44000000000000e-05
0.000274500000000000
-9.49500000000000e-05
-2.25000000000000e-05
0.000387000000000000
-0.000214200000000000
0.000189450000000000
8.68500000000000e-05
-1.75500000000000e-05
-0.000121050000000000
0.000106650000000000
0.000443700000000000
-0.000213300000000000
0.000199350000000000
-0.000278100000000000
0.000465750000000000
-0.000198900000000000
9.45000000000000e-06
0.000211500000000000
0.000121950000000000
-0.000131400000000000
-0.000120600000000000
0.000283950000000000
0.000377100000000000
-0.000165600000000000
-0.000401850000000000
0.000346950000000000
2.70000000000000e-05
0.000295200000000000
-0.000344700000000000
-6.43500000000000e-05
0.000318150000000000
-0.000221400000000000
0.000443700000000000
-8.95500000000000e-05
7.29000000000000e-05
-1.66500000000000e-05
0.000343350000000000
-0.000278550000000000
-4.50000000000000e-07
-1.12500000000000e-05
0.000484650000000000
-0.000487350000000000
0.000321750000000000
-0.000203850000000000
0.000385200000000000
-0.000131400000000000
8.32500000000000e-05
0.000325350000000000
0.000153900000000000
-0.000522900000000000
3.28500000000000e-05
0.000453150000000000
-0.000269550000000000
0.000105750000000000
-0.000125100000000000
0.000109350000000000
0
9.18000000000000e-05
0.000155700000000000
0.000355050000000000
-4.86000000000000e-05
-9.04500000000000e-05
0.000354150000000000
-0.000232650000000000
-0.000239400000000000
0.000289350000000000
1.62000000000000e-05
-3.28500000000000e-05
8.59500000000000e-05
0.000229050000000000
-0.000328050000000000
0.000148950000000000
0.000352350000000000
0.000157050000000000
-7.51500000000000e-05
-0.000288900000000000
0.000429750000000000
-0.000296550000000000
2.25000000000000e-06
0.000433350000000000
-0.000287550000000000
0.000144900000000000
2.20500000000000e-05
1.80000000000000e-06
0.000221400000000000
0.000370800000000000
-0.000458550000000000
0.000402750000000000
0.000176850000000000
-0.000247950000000000
0.000291150000000000
-0.000182250000000000
1.48500000000000e-05
0.000201150000000000
-0.000205200000000000
0.000373500000000000
-0.000255150000000000
0.000551700000000000
4.14000000000000e-05
-0.000194850000000000
-0.000244350000000000
9.18000000000000e-05
0.000172350000000000
1.21500000000000e-05
-0.000143100000000000
0.000248400000000000
-0.000320850000000000
0.000225450000000000
0.000169650000000000
0.000139500000000000
0.000232650000000000
9.00000000000000e-07
2.92500000000000e-05
-3.60000000000000e-06
0.000134550000000000
-3.19500000000000e-05
-0.000202950000000000
-5.40000000000000e-06
0.000223650000000000
7.20000000000000e-06
0.000310050000000000
-0.000184050000000000
0.000298350000000000
-0.000304650000000000
0.000142650000000000
-0.000104400000000000
0.000203850000000000
0.000162000000000000
6.48000000000000e-05
1.26000000000000e-05
9.85500000000000e-05
-0.000187200000000000
-7.15500000000000e-05
0.000625050000000000
4.50000000000000e-07
0.000146250000000000
0.000135450000000000
-0.000133200000000000
0.000200250000000000
-4.41000000000000e-05
1.66500000000000e-05
0.000295200000000000
-3.87000000000000e-05
-0.000278550000000000
0.000478350000000000
0.000100800000000000
-0.000191700000000000
0.000152100000000000
-0.000230400000000000
0.000206550000000000
-8.01000000000000e-05
-3.91500000000000e-05
0.000225450000000000
0.000562950000000000
-0.000232200000000000
-0.000209250000000000
0.000555300000000000
-9.31500000000000e-05
-0.000121950000000000
0.000132750000000000
3.19500000000000e-05
0.000403650000000000
-0.000177750000000000
0.000130950000000000
0.000201600000000000
-0.000141300000000000
-4.77000000000000e-05
0.000120600000000000
5.44500000000000e-05
0.000445050000000000
-0.000389250000000000
0.000263250000000000
0.000319950000000000
-0.000332100000000000
7.15500000000000e-05
0.000226800000000000
0.000141300000000000
-0.000398250000000000
0.000600300000000000
-0.000160650000000000
-0.000218700000000000
0.000658800000000000
-0.000257400000000000
0.000325800000000000
-0.000338400000000000
0.000209700000000000
-4.14000000000000e-05
0.000283050000000000
0.000186750000000000
0.000120600000000000
-0.000110250000000000
0.000256950000000000
4.32000000000000e-05
0.000306450000000000
-0.000225900000000000
0.000289350000000000
-0.000389250000000000
0.000326700000000000
0.000191700000000000
-4.50000000000000e-07
7.51500000000000e-05
0.000268650000000000
-2.11500000000000e-05
0.000303300000000000
0.000165150000000000
-0.000121950000000000
-0.000109800000000000
0.000124650000000000
0.000112500000000000
0
7.87500000000000e-05
-0.000178200000000000
6.52500000000000e-05
0.000603450000000000
-0.000154350000000000
-0.000220050000000000
0.000143100000000000
0.000597600000000000
-0.000178650000000000
1.39500000000000e-05
0.000421650000000000
-0.000124650000000000
-0.000320400000000000
0.000307800000000000
-8.82000000000000e-05
-2.70000000000000e-05
0.000446850000000000
8.95500000000000e-05
0.000142650000000000
-9.49500000000000e-05
-0.000174150000000000
0.000279450000000000
0.000105750000000000
3.55500000000000e-05
-0.000170100000000000
9.09000000000000e-05
0.000233100000000000
0.000156600000000000
-0.000146700000000000
0.000278100000000000
6.30000000000000e-06
4.50000000000000e-05
1.30500000000000e-05
-0.000124200000000000
-9.85500000000000e-05
0.000445050000000000
3.10500000000000e-05
7.24500000000000e-05
-6.93000000000000e-05
0.000274950000000000
5.22000000000000e-05
-7.87500000000000e-05
-1.17000000000000e-05
8.50500000000000e-05
-4.50000000000000e-06
-0.000113850000000000
0.000133200000000000
0.000363600000000000
0.000169200000000000
-0.000125550000000000
-8.50500000000000e-05
0.000410850000000000
-0.000187650000000000
-2.38500000000000e-05
-4.05000000000000e-06
0.000271800000000000
9.67500000000000e-05
0.000134550000000000
-0.000221850000000000
5.17500000000000e-05
0.000183150000000000
-3.82500000000000e-05
0.000132750000000000
-0.000222750000000000
0.000103050000000000
0.000267300000000000
-0.000216900000000000
0.000289800000000000
-0.000512100000000000
0.000847350000000000
-0.000165600000000000
-0.000221400000000000
0.000206100000000000
0.000119700000000000
0.000441900000000000
-0.000390600000000000
0.000260100000000000
-0.000135000000000000
0.000202950000000000
2.70000000000000e-05
-0.000296100000000000
0.000525150000000000
-0.000237150000000000
0.000418500000000000
-0.000312750000000000
0.000171900000000000
0.000134100000000000
-0.000121950000000000
0.000227700000000000
6.52500000000000e-05
-0.000155700000000000
0.000141300000000000
0.000107550000000000
0.000193500000000000
-8.37000000000000e-05
0.000339300000000000
-0.000205650000000000
0.000224550000000000
-0.000309150000000000
0.000201600000000000
-0.000123750000000000
6.12000000000000e-05
0.000184050000000000
8.95500000000000e-05
5.94000000000000e-05
-2.79000000000000e-05
0.000211950000000000
-0.000254250000000000
0.000110700000000000
-0.000123300000000000
0.000267750000000000
-0.000241650000000000
0.000285300000000000
-0.000140850000000000
0.000237150000000000
7.15500000000000e-05
0.000319950000000000
-6.12000000000000e-05
-9.94500000000000e-05
2.52000000000000e-05
-0.000267750000000000
0.000225000000000000
6.79500000000000e-05
9.85500000000000e-05
-0.000106650000000000
-0.000134100000000000
2.97000000000000e-05
0.000481950000000000
-0.000276750000000000
0.000355050000000000
-0.000145800000000000
9.72000000000000e-05
-0.000106650000000000
0.000107100000000000
-0.000139050000000000
0.000314100000000000
-0.000237150000000000
0.000186750000000000
-1.98000000000000e-05
-4.36500000000000e-05
-9.67500000000000e-05
-0.000193050000000000
0.000471600000000000
-2.07000000000000e-05
0.000107550000000000
6.75000000000000e-05
-0.000131850000000000
7.87500000000000e-05
-4.05000000000000e-06
-1.21500000000000e-05
-7.42500000000000e-05
0.000355500000000000
-0.000208350000000000
7.74000000000000e-05
-7.74000000000000e-05
0.000293850000000000
-0.000189000000000000
-0.000179100000000000
-0.000132750000000000
0.000251100000000000
0.000296100000000000
-6.97500000000000e-05
-0.000162000000000000
0.000260100000000000
-0.000135000000000000
0.000272700000000000
2.70000000000000e-05
-0.000197100000000000
6.43500000000000e-05
-0.000320850000000000
0.000312750000000000
-2.88000000000000e-05
-3.73500000000000e-05
0.000406350000000000
0.000203850000000000
-0.000590400000000000
-1.57500000000000e-05
0.000452250000000000
-0.000403650000000000
-0.000122850000000000
0.000371700000000000
0.000434250000000000
-0.000484200000000000
-8.10000000000000e-05
0.000443700000000000
-0.000242550000000000
0.000313650000000000
-0.000196650000000000
5.85000000000000e-06
4.99500000000000e-05
-0.000161550000000000
0.000288450000000000
6.03000000000000e-05
-3.82500000000000e-05
0.000133200000000000
-0.000429750000000000
0.000132750000000000
0.000318600000000000
-0.000127350000000000
0.000220500000000000
8.10000000000000e-05
-0.000102150000000000
4.05000000000000e-06
0.000392400000000000
-0.000315000000000000
0.000259200000000000
-0.000256050000000000
2.02500000000000e-05
0.000105750000000000
-8.32500000000000e-05
9.49500000000000e-05
3.64500000000000e-05
-1.21500000000000e-05
4.68000000000000e-05
-5.53500000000000e-05
0.000321750000000000
-0.000378000000000000
0.000383400000000000
-6.79500000000000e-05
6.25500000000000e-05
4.50000000000000e-05
-0.000300600000000000
0.000641700000000000
-0.000250200000000000
6.52500000000000e-05
-2.25000000000000e-05
0.000184950000000000
-9.90000000000000e-05
-0.000143550000000000
-0.000103950000000000
0.000582750000000000
-0.000261000000000000
-1.89000000000000e-05
-1.03500000000000e-05
0.000114300000000000
-0.000264150000000000
0.000414900000000000
-7.78500000000000e-05
0.000236700000000000
0.000103050000000000
-1.21500000000000e-05
4.68000000000000e-05
4.63500000000000e-05
-0.000364500000000000
0.000365850000000000
-0.000115200000000000
8.28000000000000e-05
0.000157050000000000
-4.95000000000000e-06
-0.000273600000000000
0.000130050000000000
0.000210150000000000
-0.000139950000000000
0.000151200000000000
-0.000148500000000000
0.000221850000000000
-0.000271350000000000
0.000281250000000000
0.000229950000000000
-0.000334800000000000
0.000126000000000000
-1.48500000000000e-05
0.000250200000000000
-0.000221400000000000
-7.20000000000000e-06
0.000148050000000000
-9.22500000000000e-05
0.000159300000000000
-0.000212850000000000
0.000227700000000000
-0.000111150000000000
-8.14500000000000e-05
9.45000000000000e-05
0.000139950000000000
3.82500000000000e-05
7.60500000000000e-05
