# Supplementary material for: 0.79 ppm scale-factor nonlinearity whole-angle microshell gyroscope realized by real-time calibration of capacitive displacement detection
Source: Microsyst Nanoeng. 2021 Oct 13;7:79. doi: 10.1038/s41378-021-00306-6 (PMC8514555; doi:10.1038/s41378-021-00306-6)
Supplement: Supplementary file 20 — notes for running codes [file 41378_2021_306_MOESM20_ESM.txt]

simulation of Figure3c
1.use model.m to get solution a under different vibration amplitude.
2.here we give the solution of x/d=0.035 and x/d=0.1  as data0035.mat and data01.mat .
3.use dynamic_drift.m to caculate the angle drift rate unde different rotation rate by changing omiga_input.


Figure6e_data1:Without damping compensation and nonlinear calibration
Figure6e_data2:Without damping compensation but no nonlinear calibration
Figure6e_data3:With damping compensation and nonlinear calibration
using scale_factor_nonlinearity_calculation.m to calculate the scale-factor nonlinearity.


Figure6f
using ALLAN.m to caculate the bias instability
