# Supplementary material for: 0.79 ppm scale-factor nonlinearity whole-angle microshell gyroscope realized by real-time calibration of capacitive displacement detection
Source: Microsyst Nanoeng. 2021 Oct 13;7:79. doi: 10.1038/s41378-021-00306-6 (PMC8514555; doi:10.1038/s41378-021-00306-6)
Supplement: Supplementary file 21 — Data for Figure2c [file 41378_2021_306_MOESM21_ESM.xlsx]

## Sheet: Sheet1
Driving amplitdue	Nonlinear response	Amplitdue of third harmonic	Linear response A-3B
10	15.796	0.00572	15.7789
20	31.5049	0.02559	31.4281
30	47.4163	0.10241	47.1091
40	63.3976	0.23503	62.6925
50	79.6602	0.45097	78.3072
60	96.1355	0.81188	93.6999
70	113.005	1.30596	109.088
80	130.392	1.98173	124.447
90	148.255	2.87483	139.63
100	167.1	4.03617	154.991
110	186.647	5.51027	170.116
120	206.917	7.35074	184.865
130	229.18	9.70101	200.077
140	252.659	12.603	214.85
150	278.292	16.2791	229.454
160	305.195	20.6578	243.221
