# Supplementary material for: 0.79 ppm scale-factor nonlinearity whole-angle microshell gyroscope realized by real-time calibration of capacitive displacement detection
Source: Microsyst Nanoeng. 2021 Oct 13;7:79. doi: 10.1038/s41378-021-00306-6 (PMC8514555; doi:10.1038/s41378-021-00306-6)
Supplement: Supplementary file 22 — Data for Figure3c [file 41378_2021_306_MOESM22_ESM.xlsx]

## Sheet: origin simulation results1
x/d=0.035, Ω=1				x/d=0.035, Ω=3				x/d=0.035, Ω=5			x/d=0.035, Ω=7			x/d=0.035, Ω=10			x/d=0.035, Ω=20			x/d=0.035, Ω=30			x/d=0.035, Ω=40			x/d=0.035, Ω=50
pattern angle	drift rate			pattern angle	drift rate			pattern angle	drift rate		pattern angle	drift rate		pattern angle	drift rate		pattern angle	drift rate		pattern angle	drift rate		pattern angle	drift rate		pattern angle	drift rate
0	0.00230412			0	0.000473149			0	-0.00135782		0	-0.00318879		0	-0.00593524		0	-0.0150901		0	-0.0242449		0	-0.0333998		0	-0.0425546
1	0.00267735			1	0.000855284			1	-0.000966786		1	-0.00278886		1	-0.00552196		1	-0.0146323		1	-0.0237427		1	-0.032853		1	-0.0419634
2	0.00305073			2	0.00124641			2	-0.000557906		2	-0.00236222		2	-0.0050687		2	-0.0140903		2	-0.0231119		2	-0.0321334		2	-0.041155
3	0.00342382			3	0.00164603			3	-0.000131761		3	-0.00190955		3	-0.00457624		3	-0.0134652		3	-0.0223542		3	-0.0312431		3	-0.0401321
4	0.00379622			4	0.0020536			4	0.000310968		4	-0.00143166		4	-0.0040456		4	-0.0127587		4	-0.0214719		4	-0.030185		4	-0.0388982
5	0.00416748			5	0.00246849			5	0.000769498		5	-0.000929494		5	-0.00347798		5	-0.0119729		5	-0.0204679		5	-0.0289629		5	-0.0374578
6	0.00453714			6	0.00289005			6	0.00124295		6	-0.000404143		6	-0.00287479		6	-0.0111103		6	-0.0193457		6	-0.0275812		6	-0.0358167
7	0.00490473			7	0.00331754			7	0.00173036		7	0.000143167		7	-0.00223762		7	-0.0101736		7	-0.0181095		7	-0.0260454		7	-0.0339814
8	0.00526976			8	0.0037502			8	0.00223064		8	0.000711082		8	-0.00156826		8	-0.00916606		8	-0.0167639		8	-0.0243617		8	-0.0319595
9	0.00563174			9	0.0041872			9	0.00274266		9	0.00129812		9	-0.000868686		9	-0.00809138		9	-0.0153141		9	-0.0225368		9	-0.0297595
10	0.00599014			10	0.00462765			10	0.00326517		10	0.00190268		10	-0.000141044		10	-0.00695347		10	-0.0137659		10	-0.0205783		10	-0.0273907
11	0.00634445			11	0.00507065			11	0.00379685		11	0.00252305		11	0.000612359		11	-0.00575663		11	-0.0121256		11	-0.0184946		11	-0.0248636
12	0.00669413			12	0.00551522			12	0.00433632		12	0.00315741		12	0.00138906		12	-0.00450547		12	-0.0104		12	-0.0162945		12	-0.022189
13	0.00703863			13	0.00596036			13	0.0048821		13	0.00380383		13	0.00218644		13	-0.00320489		13	-0.00859622		13	-0.0139875		13	-0.0193789
14	0.00737741			14	0.00640504			14	0.00543267		14	0.0044603		14	0.00300175		14	-0.00186009		14	-0.00672192		14	-0.0115838		14	-0.0164456
15	0.00770989			15	0.00684817			15	0.00598645		15	0.00512472		15	0.00383214		15	-0.000476485		15	-0.00478511		15	-0.00909373		15	-0.0134023
16	0.00803553			16	0.00728866			16	0.00654179		16	0.00579491		16	0.00467461		16	0.000940249		16	-0.00279411		16	-0.00652847		16	-0.0102628
17	0.00835374			17	0.00772538			17	0.00709701		17	0.00646864		17	0.00552609		17	0.00238425		17	-0.000757585		17	-0.00389942		17	-0.00704126
18	0.00866396			18	0.00815718			18	0.00765039		18	0.0071436		18	0.00638342		18	0.00384949		18	0.00131556		18	-0.00121838		18	-0.00375231
19	0.00896561			19	0.00858289			19	0.00820017		19	0.00781745		19	0.00724337		19	0.00532978		19	0.00341618		19	0.00150258		19	-0.000411021
20	0.00925812			20	0.00900135			20	0.00874458		20	0.00848781		20	0.00810266		20	0.00681881		20	0.00553496		20	0.00425111		20	0.00296726
21	0.00954092			21	0.00941137			21	0.00928182		21	0.00915227		21	0.00895795		21	0.0083102		21	0.00766245		21	0.00701471		21	0.00636696
22	0.00981344			22	0.00981176			22	0.00981008		22	0.0098084		22	0.00980589		22	0.0097975		22	0.00978911		22	0.00978072		22	0.00977234
23	0.0100751			23	0.0102013			23	0.0103276		23	0.0104538		23	0.0106431		23	0.0112742		23	0.0119053		23	0.0125365		23	0.0131676
24	0.0103254			24	0.0105789			24	0.0108325		24	0.011086		24	0.0114663		24	0.0127339		24	0.0140016		24	0.0152692		24	0.0165368
25	0.0105637			25	0.0109434			25	0.011323		25	0.0117026		25	0.012272		25	0.0141701		25	0.0160682		25	0.0179663		25	0.0198644
26	0.0107896			26	0.0112935			26	0.0117974		26	0.0123013		26	0.0130571		26	0.0155765		26	0.0180958		26	0.0206152		26	0.0231346
27	0.0110025			27	0.0116282			27	0.0122539		27	0.0128796		27	0.0138182		27	0.0169467		27	0.0200751		27	0.0232036		27	0.0263321
28	0.0112019			28	0.0119464			28	0.0126909		28	0.0134354		28	0.0145521		28	0.0182745		28	0.021997		28	0.0257194		28	0.0294419
29	0.0113873			29	0.012247			29	0.0131066		29	0.0139663		29	0.0152558		29	0.0195541		29	0.0238524		29	0.0281507		29	0.0324491
30	0.0115583			30	0.0125289			30	0.0134996		30	0.0144702		30	0.0159262		30	0.0207795		30	0.0256329		30	0.0304862		30	0.0353395
31	0.0117143			31	0.0127913			31	0.0138682		31	0.0149451		31	0.0165605		31	0.0219452		31	0.0273299		31	0.0327146		31	0.0380993
32	0.011855			32	0.013033			32	0.014211		32	0.015389		32	0.0171559		32	0.0230458		32	0.0289357		32	0.0348256		32	0.0407154
33	0.01198			33	0.0132533			33	0.0145266		33	0.0157999		33	0.0177098		33	0.0240761		33	0.0304425		33	0.0368089		33	0.0431753
34	0.0120889			34	0.0134513			34	0.0148136		34	0.016176		34	0.0182196		34	0.0250314		34	0.0318433		34	0.0386552		34	0.045467
35	0.0121813			35	0.0136261			35	0.015071		35	0.0165158		35	0.018683		35	0.0259072		35	0.0331313		35	0.0403555		35	0.0475796
36	0.0122569			36	0.0137772			36	0.0152974		36	0.0168177		36	0.019098		36	0.0266992		36	0.0343004		36	0.0419016		36	0.0495028
37	0.0123155			37	0.0139037			37	0.015492		37	0.0170802		37	0.0194626		37	0.0274037		37	0.0353449		37	0.0432861		37	0.0512273
38	0.0123567			38	0.0140052			38	0.0156537		38	0.0173021		38	0.0197749		38	0.0280173		38	0.0362597		38	0.0445021		38	0.0527445
39	0.0123803			39	0.014081			39	0.0157817		39	0.0174824		39	0.0200334		39	0.0285368		39	0.0370403		39	0.0455437		39	0.0540471
40	0.0123862			40	0.0141308			40	0.0158754		40	0.01762		40	0.0202368		40	0.0289598		40	0.0376827		40	0.0464056		40	0.0551285
41	0.0123742			41	0.0141541			41	0.0159341		41	0.0177141		41	0.020384		41	0.0292838		41	0.0381837		41	0.0470835		41	0.0559833
42	0.0123441			42	0.0141507			42	0.0159574		42	0.017764		42	0.020474		42	0.0295073		42	0.0385406		42	0.0475739		42	0.0566071
43	0.0122958			43	0.0141204			43	0.0159449		43	0.0177694		43	0.0205062		43	0.0296288		43	0.0387514		43	0.047874		43	0.0569966
44	0.0122294			44	0.0140629			44	0.0158964		44	0.0177299		44	0.0204801		44	0.0296475		44	0.0388149		44	0.0479823		44	0.0571496
45	0.0121448			45	0.0139783			45	0.0158118		45	0.0176453		45	0.0203955		45	0.0295629		45	0.0387303		45	0.0478977		45	0.0570651
46	0.0120421			46	0.0138666			46	0.0156911		46	0.0175156		46	0.0202524		46	0.029375		46	0.0384977		46	0.0476203		46	0.0567429
47	0.0119212			47	0.0137278			47	0.0155345		47	0.0173411		47	0.0200511		47	0.0290844		47	0.0381177		47	0.047151		47	0.0561843
48	0.0117823			48	0.0135623			48	0.0153422		48	0.0171222		48	0.0197922		48	0.028692		48	0.0375919		48	0.0464917		48	0.0553916
49	0.0116255			49	0.0133701			49	0.0151147		49	0.0168593		49	0.0194762		49	0.0281992		49	0.0369221		49	0.0456451		49	0.0543681
50	0.0114511			50	0.0131518			50	0.0148525		50	0.0165532		50	0.0191043		50	0.0276077		50	0.0361112		50	0.0446147		50	0.0531182
51	0.0112593			51	0.0129078			51	0.0145563		51	0.0162048		51	0.0186775		51	0.02692		51	0.0351624		51	0.0434049		51	0.0516474
52	0.0110502			52	0.0126385			52	0.0142267		52	0.015815		52	0.0181973		52	0.0261386		52	0.0340798		52	0.0420211		52	0.0499623
53	0.0108243			53	0.0123445			53	0.0138648		53	0.015385		53	0.0176654		53	0.0252667		53	0.032868		53	0.0404692		53	0.0480705
54	0.0105818			54	0.0120266			54	0.0134714		54	0.0149163		54	0.0170836		54	0.0243078		54	0.031532		54	0.0387562		54	0.0459804
55	0.0103231			55	0.0116855			55	0.0130478		55	0.0144102		55	0.0164538		55	0.0232657		55	0.0300777		55	0.0368896		55	0.0437015
56	0.0100486			56	0.0113219			56	0.0125952		56	0.0138685		56	0.0157784		56	0.0221449		56	0.0285113		56	0.0348778		56	0.0412442
57	0.00975879			57	0.0109368			57	0.0121148		57	0.0132928		57	0.0150597		57	0.0209497		57	0.0268396		57	0.0327296		57	0.0386195
58	0.00945412			58	0.0105311			58	0.011608		58	0.012685		58	0.0143004		58	0.0196852		58	0.0250699		58	0.0304547		58	0.0358395
59	0.00913511			59	0.0101058			59	0.0110765		59	0.0120471		59	0.0135031		59	0.0183565		59	0.0232099		59	0.0280633		59	0.0329166
60	0.00880229			60	0.00966197			60	0.0105216		60	0.0113813		60	0.0126708		60	0.0169692		60	0.0212676		60	0.025566		60	0.0298643
61	0.00845624			61	0.00920073			61	0.00994523		61	0.0106897		61	0.0118065		61	0.015529		61	0.0192515		61	0.022974		61	0.0266965
62	0.00809754			62	0.00872325			62	0.00934896		62	0.00997467		62	0.0109132		62	0.0140418		62	0.0171703		62	0.0202989		62	0.0234274
63	0.00772683			63	0.00823072			63	0.0087346		63	0.00923849		63	0.00999432		63	0.0125137		63	0.0150332		63	0.0175526		63	0.020072
64	0.00734476			64	0.00772439			64	0.00810401		64	0.00848363		64	0.00905307		64	0.0109512		64	0.0128493		64	0.0147474		64	0.0166456
65	0.006952			65	0.00720553			65	0.00745906		65	0.0077126		65	0.0080929		65	0.00936056		65	0.0106282		65	0.0118959		65	0.0131635
66	0.00654924			66	0.00667547			66	0.00680169		66	0.00692792		66	0.00711726		66	0.00774838		66	0.0083795		66	0.00901063		66	0.00964175
67	0.00613721			67	0.00613553			67	0.00613385		67	0.00613217		67	0.00612966		67	0.00612127		67	0.00611288		67	0.00610449		67	0.00609611
68	0.00571662			68	0.00558707			68	0.00545752		68	0.00532797		68	0.00513364		68	0.00448588		68	0.00383813		68	0.00319037		68	0.00254261
69	0.00528823			69	0.00503146			69	0.00477468		69	0.00451791		69	0.00413275		69	0.00284888		69	0.00156501		69	0.000281143		69	-0.00100273
70	0.0048528			70	0.00447008			70	0.00408735		70	0.00370462		70	0.00313054		70	0.00121691		70	-0.000696722		70	-0.00261035		70	-0.00452398
71	0.0044111			71	0.0039043			71	0.00339751		71	0.00289072		71	0.00213052		71	-0.000403448		71	-0.00293742		71	-0.00547139		71	-0.00800536
72	0.00396391			72	0.00333553			72	0.00270715		72	0.00207878		72	0.00113621		72	-0.00200567		72	-0.00514756		72	-0.00828944		72	-0.0114313
73	0.00351201			73	0.00276513			73	0.00201825		73	0.00127136		73	0.000151039		73	-0.00358337		73	-0.00731779		73	-0.0110522		73	-0.0147866
74	0.00305621			74	0.00219447			74	0.00133273		74	0.000470996		74	-0.000821608		74	-0.00513029		74	-0.00943897		74	-0.0137477		74	-0.0180563
75	0.00259728			75	0.0016249			75	0.000652522		75	-0.000319858		75	-0.00177843		75	-0.00664033		75	-0.0115022		75	-0.0163641		75	-0.021226
76	0.00213604			76	0.00105776			76	-2.05159e-05		76	-0.0010988		76	-0.00271621		76	-0.00810761		76	-0.013499		76	-0.0188904		76	-0.0242818
77	0.00167328			77	0.000494357			77	-0.000684562		77	-0.00186348		77	-0.00363186		77	-0.00952645		77	-0.015421		77	-0.0213156		77	-0.0272102
78	0.00120977			78	-6.40379e-05			78	-0.00133785		78	-0.00261166		78	-0.00452238		78	-0.0108914		78	-0.0172605		78	-0.0236296		78	-0.0299986
79	0.000746323			79	-0.000616177			79	-0.00197868		79	-0.00334118		79	-0.00538493		79	-0.0121974		79	-0.0190099		79	-0.0258224		79	-0.0326349
80	0.0002837			80	-0.00116085			80	-0.00260541		80	-0.00404996		80	-0.00621679		80	-0.0134395		80	-0.0206623		80	-0.0278851		80	-0.0351078
81	-0.000177327			81	-0.0016969			81	-0.00321647		81	-0.00473605		81	-0.00701541		81	-0.0146133		81	-0.0222111		81	-0.029809		81	-0.0374069
82	-0.000636002			82	-0.0022232			82	-0.0038104		82	-0.0053976		82	-0.00777841		82	-0.0157144		82	-0.0236504		82	-0.0315864		82	-0.0395224
83	-0.00109158			83	-0.00273869			83	-0.00438579		83	-0.0060329		83	-0.00850356		83	-0.0167391		83	-0.0249746		83	-0.0332102		83	-0.0414457
84	-0.00154334			84	-0.00324234			84	-0.00494134		84	-0.00664034		84	-0.00918885		84	-0.0176839		84	-0.0261789		84	-0.0346739		84	-0.0431689
85	-0.00199056			85	-0.00373319			85	-0.00547583		85	-0.00721847		85	-0.00983242		85	-0.0185456		85	-0.0272588		85	-0.035972		85	-0.0446852
86	-0.00243255			86	-0.00421035			86	-0.00598814		86	-0.00776594		86	-0.0104326		86	-0.0193216		86	-0.0282106		86	-0.0370996		86	-0.0459886
87	-0.00286863			87	-0.00467296			87	-0.00647728		87	-0.0082816		87	-0.0109881		87	-0.0200097		87	-0.0290313		87	-0.0380529		87	-0.0470745
88	-0.00329817			88	-0.00512024			88	-0.00694232		88	-0.00876439		88	-0.0114975		88	-0.0206079		88	-0.0297182		88	-0.0388286		88	-0.047939
89	-0.00372052			89	-0.00555149			89	-0.00738246		89	-0.00921343		89	-0.0119599		89	-0.0211147		89	-0.0302696		89	-0.0394244		89	-0.0485793
90	-0.00413509			90	-0.00596606			90	-0.00779702		90	-0.00962799		90	-0.0123744		90	-0.0215293		90	-0.0306841		90	-0.039839		90	-0.0489938
91	-0.00454128			91	-0.00636335			91	-0.00818542		91	-0.0100075		91	-0.0127406		91	-0.0218509		91	-0.0309613		91	-0.0400716		91	-0.049182
92	-0.00493856			92	-0.00674287			92	-0.00854719		92	-0.0103515		92	-0.013058		92	-0.0220796		92	-0.0311011		92	-0.0401227		92	-0.0491443
93	-0.00532638			93	-0.00710418			93	-0.00888197		93	-0.0106598		93	-0.0133265		93	-0.0222154		93	-0.0311044		93	-0.0399933		93	-0.0488823
94	-0.00570426			94	-0.00744689			94	-0.00918952		94	-0.0109321		94	-0.0135461		94	-0.0222592		94	-0.0309724		94	-0.0396855		94	-0.0483987
95	-0.00607173			95	-0.00777072			95	-0.00946971		95	-0.0111687		95	-0.0137172		95	-0.0222122		95	-0.0307071		95	-0.0392021		95	-0.047697
96	-0.00642833			96	-0.00807543			96	-0.00972252		96	-0.0113696		96	-0.0138403		96	-0.0220757		96	-0.0303112		96	-0.0385467		96	-0.0467822
97	-0.00677367			97	-0.00836086			97	-0.00994804		97	-0.0115352		97	-0.013916		97	-0.021852		97	-0.0297879		97	-0.0377238		97	-0.0456598
98	-0.00710736			98	-0.00862692			98	-0.0101465		98	-0.011666		98	-0.0139454		98	-0.0215432		98	-0.029141		98	-0.0367388		98	-0.0443366
99	-0.00742905			99	-0.00887358			99	-0.0103181		99	-0.0117627		99	-0.0139295		99	-0.0211522		99	-0.0283749		99	-0.0355975		99	-0.0428202
100	-0.00773842			100	-0.0091009			100	-0.0104634		100	-0.0118259		100	-0.0138696		100	-0.020682		100	-0.0274945		100	-0.0343069		100	-0.0411193
101	-0.00803518			101	-0.00930898			101	-0.0105828		101	-0.0118566		101	-0.0137673		101	-0.0201363		101	-0.0265052		101	-0.0328742		101	-0.0392432
102	-0.00831909			102	-0.00949799			102	-0.0106769		102	-0.0118558		102	-0.0136242		102	-0.0195187		102	-0.0254132		102	-0.0313077		102	-0.0372022
103	-0.0085899			103	-0.00966816			103	-0.0107464		103	-0.0118247		103	-0.0134421		103	-0.0188334		103	-0.0242247		103	-0.0296161		103	-0.0350074
104	-0.00884742			104	-0.00981979			104	-0.0107922		104	-0.0117645		104	-0.0132231		104	-0.0180849		104	-0.0229467		104	-0.0278086		104	-0.0326704
105	-0.00909149			105	-0.00995321			105	-0.0108149		105	-0.0116767		105	-0.0129692		105	-0.0172779		105	-0.0215865		105	-0.0258951		105	-0.0302037
106	-0.00932197			106	-0.0100688			106	-0.0108157		106	-0.0115626		106	-0.0126829		106	-0.0164172		106	-0.0201516		106	-0.023886		106	-0.0276203
107	-0.00953874			107	-0.0101671			107	-0.0107955		107	-0.0114238		107	-0.0123664		107	-0.0155082		107	-0.0186501		107	-0.0217919		107	-0.0249337
108	-0.00974174			108	-0.0102485			108	-0.0107553		108	-0.0112621		108	-0.0120223		108	-0.0145562		108	-0.0170901		108	-0.0196241		108	-0.022158
109	-0.0099309			109	-0.0103136			109	-0.0106963		109	-0.0110791		109	-0.0116531		109	-0.0135667		109	-0.0154803		109	-0.0173939		109	-0.0193075
110	-0.0101062			110	-0.010363			110	-0.0106197		110	-0.0108765		110	-0.0112617		110	-0.0125455		110	-0.0138294		110	-0.0151132		110	-0.0163971
111	-0.0102676			111	-0.0103972			111	-0.0105267		111	-0.0106563		111	-0.0108506		111	-0.0114984		111	-0.0121461		111	-0.0127938		111	-0.0134416
112	-0.0104152			112	-0.0104169			112	-0.0104186		112	-0.0104203		112	-0.0104228		112	-0.0104312		112	-0.0104396		112	-0.0104479		112	-0.0104563
113	-0.010549			113	-0.0104228			113	-0.0102966		113	-0.0101704		113	-0.00998104		113	-0.00934993		113	-0.00871881		113	-0.0080877		113	-0.00745659
114	-0.0106691			114	-0.0104156			114	-0.0101621		114	-0.00990854		114	-0.00952825		114	-0.00826061		114	-0.00699297		114	-0.00572532		114	-0.00445768
115	-0.0107756			115	-0.010396			115	-0.0100163		115	-0.00963672		115	-0.0090673		115	-0.0071692		115	-0.00527111		115	-0.00337302		115	-0.00147493
116	-0.0108685			116	-0.0103646			116	-0.00986075		116	-0.00935688		116	-0.00860106		116	-0.00608167		116	-0.00356228		116	-0.0010429		116	0.00147649
117	-0.010948			117	-0.0103223			117	-0.00969665		117	-0.00907095		117	-0.0081324		117	-0.0050039		117	-0.00187541		117	0.00125309		117	0.00438158
118	-0.0110143			118	-0.0102698			118	-0.00952536		118	-0.00878087		118	-0.00766414		118	-0.0039417		118	-0.00021926		118	0.00350318		118	0.00722562
119	-0.0110675			119	-0.0102079			119	-0.00934821		119	-0.00848855		119	-0.00719906		119	-0.00290074		119	0.00139757		119	0.00569589		119	0.0099942
120	-0.0111078			120	-0.0101372			120	-0.00916651		120	-0.00819585		120	-0.00673986		120	-0.00188655		120	0.00296675		120	0.00782006		120	0.0126734
121	-0.0111354			121	-0.0100585			121	-0.00898153		121	-0.00790459		121	-0.00628919		121	-0.000904494		121	0.0044802		121	0.00986489		121	0.0152496
122	-0.0111505			122	-0.00997249			122	-0.00879452		122	-0.00761654		122	-0.00584958		122	4.02961e-05		122	0.00593017		122	0.01182		122	0.0177099
123	-0.0111532			123	-0.00987994			123	-0.00860667		123	-0.00733339		123	-0.00542348		123	0.0009429		123	0.00730928		123	0.0136757		123	0.020042
124	-0.0111439			124	-0.00978151			124	-0.00841914		124	-0.00705676		124	-0.00501321		124	0.00179866		124	0.00861052		124	0.0154224		124	0.0222342
125	-0.0111227			125	-0.00967786			125	-0.00823303		125	-0.0067882		125	-0.00462096		125	0.00260319		125	0.00982734		125	0.0170515		125	0.0242756
126	-0.0110899			126	-0.00956962			126	-0.00804938		126	-0.00652914		126	-0.00424878		126	0.00335242		126	0.0109536		126	0.0185548		126	0.026156
127	-0.0110457			127	-0.00945742			127	-0.00786919		127	-0.00628095		127	-0.00389859		127	0.00404259		127	0.0119838		127	0.019925		127	0.0278661
128	-0.0109903			128	-0.00934182			128	-0.00769334		128	-0.00604486		128	-0.00357213		128	0.00467028		128	0.0129127		128	0.0211551		128	0.0293975
129	-0.0109241			129	-0.00922337			129	-0.00752269		129	-0.005822		129	-0.00327098		129	0.00523245		129	0.0137359		129	0.0222393		129	0.0307427
130	-0.0108471			130	-0.00910257			130	-0.00735798		130	-0.0056134		130	-0.00299652		130	0.0057264		130	0.0144493		130	0.0231722		130	0.0318952
131	-0.0107598			131	-0.00897987			131	-0.0071999		131	-0.00541994		131	-0.00274999		131	0.00614984		131	0.0150497		131	0.0239495		131	0.0328493
132	-0.0106624			132	-0.0088557			132	-0.00704905		132	-0.00524239		132	-0.00253241		132	0.00650087		132	0.0155341		132	0.0245674		132	0.0336007
133	-0.010555			133	-0.00873044			133	-0.00690591		133	-0.00508139		133	-0.00234461		133	0.006778		133	0.0159006		133	0.0250232		133	0.0341458
134	-0.0104379			134	-0.0086044			134	-0.00677092		134	-0.00493744		134	-0.00218723		134	0.00698016		134	0.0161476		134	0.0253149		134	0.0344823
135	-0.0103113			135	-0.00847787			135	-0.00664439		135	-0.00481091		135	-0.00206069		135	0.0071067		135	0.0162741		135	0.0254415		135	0.0346089
136	-0.0101756			136	-0.00835108			136	-0.00652656		136	-0.00470203		136	-0.00196524		136	0.00715738		136	0.01628		136	0.0254026		136	0.0345253
137	-0.0100309			137	-0.00822422			137	-0.00641756		137	-0.0046109		137	-0.00190091		137	0.0071324		137	0.0161657		137	0.025199		137	0.0342323
138	-0.00987738			138	-0.00809741			138	-0.00631743		138	-0.00453746		138	-0.0018675		138	0.00703236		138	0.0159322		138	0.0248321		138	0.0337319
139	-0.00971532			139	-0.00797073			139	-0.00622614		139	-0.00448155		139	-0.00186466		139	0.0068583		139	0.0155813		139	0.0243042		139	0.0330272
140	-0.00954492			140	-0.00784423			140	-0.00614353		140	-0.00444284		140	-0.0018918		140	0.00661168		140	0.0151151		140	0.0236186		140	0.0321221
141	-0.00936638			141	-0.00771788			141	-0.00606939		141	-0.00442089		141	-0.00194815		141	0.00629432		141	0.0145368		141	0.0227793		141	0.0310217
142	-0.00917988			142	-0.00759163			142	-0.00600338		142	-0.00441513		142	-0.00203275		142	0.00590849		142	0.0138497		142	0.021791		142	0.0297322
143	-0.00898561			143	-0.00746535			143	-0.0059451		143	-0.00442485		143	-0.00214446		143	0.00545681		143	0.0130581		143	0.0206593		143	0.0282606
144	-0.00878375			144	-0.00733891			144	-0.00589406		144	-0.00444922		144	-0.00228196		144	0.00494226		144	0.0121665		144	0.0193907		144	0.0266149
145	-0.00857448			145	-0.00721209			145	-0.0058497		145	-0.00448732		145	-0.00244374		145	0.0043682		145	0.0111801		145	0.0179921		145	0.024804
146	-0.00835795			146	-0.00708466			146	-0.00581137		146	-0.00453808		146	-0.00262815		146	0.0037383		146	0.0101048		146	0.0164712		146	0.0228377
147	-0.00813433			147	-0.00695634			147	-0.00577835		147	-0.00460036		147	-0.00283338		147	0.00305657		147	0.00894652		147	0.0148365		147	0.0207264
148	-0.00790377			148	-0.00682682			148	-0.00574986		148	-0.00467291		148	-0.00305748		148	0.00232728		148	0.00771204		148	0.0130968		148	0.0184816
149	-0.00766641			149	-0.00669573			149	-0.00572506		149	-0.00475438		149	-0.00329837		149	0.001555		149	0.00640837		149	0.0112617		149	0.0161151
150	-0.00742239			150	-0.00656271			150	-0.00570304		150	-0.00484336		150	-0.00355385		150	0.000744526		150	0.0050429		150	0.00934128		150	0.0136397
151	-0.00717185			151	-0.00642735			151	-0.00568285		151	-0.00493835		151	-0.0038216		151	-9.91076e-05		151	0.00362339		151	0.00734588		151	0.0110684
152	-0.00691491			152	-0.0062892			152	-0.0056635		152	-0.00503779		152	-0.00409922		152	-0.000970681		152	0.00215786		152	0.00528641		152	0.00841495
153	-0.00665171			153	-0.00614783			153	-0.00564394		153	-0.00514006		153	-0.00438423		153	-0.0018648		153	0.000654624		153	0.00317405		153	0.00569348
154	-0.00638237			154	-0.00600275			154	-0.00562313		154	-0.0052435		154	-0.00467406		154	-0.00277594		154	-0.000877821		154	0.0010203		154	0.00291842
155	-0.00610702			155	-0.00585348			155	-0.00559995		155	-0.00534642		155	-0.00496612		155	-0.00369846		155	-0.0024308		155	-0.00116314		155	0.000104526
156	-0.00582576			156	-0.00569954			156	-0.00557331		156	-0.00544709		156	-0.00525775		156	-0.00462663		156	-0.0039955		156	-0.00336438		156	-0.00273326
157	-0.00553873			157	-0.00554041			157	-0.00554209		157	-0.00554377		157	-0.00554628		157	-0.00555467		157	-0.00556306		157	-0.00557145		157	-0.00557983
158	-0.00524605			158	-0.0053756			158	-0.00550515		158	-0.0056347		158	-0.00582903		158	-0.00647679		158	-0.00712454		158	-0.0077723		158	-0.00842006
159	-0.00494784			159	-0.00520461			159	-0.00546138		159	-0.00571816		159	-0.00610332		159	-0.00738719		159	-0.00867106		159	-0.00995493		159	-0.0112388
160	-0.00464422			160	-0.00502694			160	-0.00540967		160	-0.00579239		160	-0.00636648		160	-0.00828011		160	-0.0101937		160	-0.0121074		160	-0.014021
161	-0.00433533			161	-0.00484212			161	-0.00534891		161	-0.00585571		161	-0.0066159		161	-0.00914987		161	-0.0116838		161	-0.0142178		161	-0.0167518
162	-0.00402129			162	-0.00464967			162	-0.00527805		162	-0.00590642		162	-0.00684899		162	-0.00999087		162	-0.0131328		162	-0.0162746		162	-0.0194165
163	-0.00370226			163	-0.00444914			163	-0.00519603		163	-0.00594291		163	-0.00706323		163	-0.0107976		163	-0.0145321		163	-0.0182665		163	-0.0220009
164	-0.00337838			164	-0.00424011			164	-0.00510185		164	-0.00596358		164	-0.00725619		164	-0.0115649		164	-0.0158736		164	-0.0201822		164	-0.0244909
165	-0.00304979			165	-0.00402217			165	-0.00499455		165	-0.00596693		165	-0.0074255		165	-0.0122874		165	-0.0171493		165	-0.0220112		165	-0.0268731
166	-0.00271667			166	-0.00379495			166	-0.00487323		166	-0.00595151		166	-0.00756893		166	-0.0129603		166	-0.0183517		166	-0.0237431		166	-0.0291345
167	-0.00237919			167	-0.00355811			167	-0.00473703		167	-0.00591595		167	-0.00768433		167	-0.0135789		167	-0.0194735		167	-0.0253681		167	-0.0312627
168	-0.00203753			168	-0.00331134			168	-0.00458515		168	-0.00585897		168	-0.00776968		168	-0.0141387		168	-0.0205078		168	-0.0268769		168	-0.0332459
169	-0.00169188			169	-0.00305438			169	-0.00441688		169	-0.00577938		169	-0.00782313		169	-0.0146356		169	-0.0214481		169	-0.0282606		169	-0.0350731
170	-0.00134246			170	-0.00278701			170	-0.00423156		170	-0.00567612		170	-0.00784295		170	-0.0150657		170	-0.0222885		170	-0.0295112		170	-0.036734
171	-0.000989476			171	-0.00250905			171	-0.00402862		171	-0.0055482		171	-0.00782756		171	-0.0154254		171	-0.0230233		171	-0.0306212		171	-0.038219
172	-0.000633166			172	-0.00222037			172	-0.00380757		172	-0.00539477		172	-0.00777557		172	-0.0157116		172	-0.0236476		172	-0.0315836		172	-0.0395196
173	-0.000273778			173	-0.00192088			173	-0.00356799		173	-0.0052151		173	-0.00768576		173	-0.0159213		173	-0.0241568		173	-0.0323924		173	-0.0406279
174	8.84269e-05			174	-0.00161058			174	-0.00330958		174	-0.00500858		174	-0.00755708		174	-0.0160521		174	-0.0245471		174	-0.0330421		174	-0.0415371
175	0.00045317			175	-0.00128947			175	-0.0030321		175	-0.00477474		175	-0.0073887		175	-0.0161019		175	-0.0248151		175	-0.0335282		175	-0.0422414
176	0.000820158			176	-0.000957641			176	-0.00273544		176	-0.00451324		176	-0.00717994		176	-0.0160689		176	-0.0249579		176	-0.0338469		176	-0.0427359
177	0.00118908			177	-0.000615239			177	-0.00241956		177	-0.00422388		177	-0.00693036		177	-0.015952		177	-0.0249736		177	-0.0339952		177	-0.0430168
178	0.00155961			178	-0.000262459			178	-0.00208453		178	-0.0039066		178	-0.00663971		178	-0.0157501		178	-0.0248604		178	-0.0339708		178	-0.0430812
179	0.00193141			179	0.000100443			179	-0.00173053		179	-0.0035615		179	-0.00630795		179	-0.0154628		179	-0.0246176		179	-0.0337725		179	-0.0429273
180	0.00230412			180	0.000473149			180	-0.00135782		180	-0.00318879		180	-0.00593524		180	-0.0150901		180	-0.0242449		180	-0.0333998		180	-0.0425546
181	0.00267735			181	0.000855284			181	-0.000966786		181	-0.00278886		181	-0.00552196		181	-0.0146323		181	-0.0237427		181	-0.032853		181	-0.0419634
182	0.00305073			182	0.00124641			182	-0.000557906		182	-0.00236222		182	-0.0050687		182	-0.0140903		182	-0.0231119		182	-0.0321334		182	-0.041155
183	0.00342382			183	0.00164603			183	-0.000131761		183	-0.00190955		183	-0.00457624		183	-0.0134652		183	-0.0223542		183	-0.0312431		183	-0.0401321
184	0.00379622			184	0.0020536			184	0.000310968		184	-0.00143166		184	-0.0040456		184	-0.0127587		184	-0.0214719		184	-0.030185		184	-0.0388982
185	0.00416748			185	0.00246849			185	0.000769498		185	-0.000929494		185	-0.00347798		185	-0.0119729		185	-0.0204679		185	-0.0289629		185	-0.0374578
186	0.00453714			186	0.00289005			186	0.00124295		186	-0.000404143		186	-0.00287479		186	-0.0111103		186	-0.0193457		186	-0.0275812		186	-0.0358167
187	0.00490473			187	0.00331754			187	0.00173036		187	0.000143167		187	-0.00223762		187	-0.0101736		187	-0.0181095		187	-0.0260454		187	-0.0339814
188	0.00526976			188	0.0037502			188	0.00223064		188	0.000711082		188	-0.00156826		188	-0.00916606		188	-0.0167639		188	-0.0243617		188	-0.0319595
189	0.00563174			189	0.0041872			189	0.00274266		189	0.00129812		189	-0.000868686		189	-0.00809138		189	-0.0153141		189	-0.0225368		189	-0.0297595
190	0.00599014			190	0.00462765			190	0.00326517		190	0.00190268		190	-0.000141044		190	-0.00695347		190	-0.0137659		190	-0.0205783		190	-0.0273907
191	0.00634445			191	0.00507065			191	0.00379685		191	0.00252305		191	0.000612359		191	-0.00575663		191	-0.0121256		191	-0.0184946		191	-0.0248636
192	0.00669413			192	0.00551522			192	0.00433632		192	0.00315741		192	0.00138906		192	-0.00450547		192	-0.0104		192	-0.0162945		192	-0.022189
193	0.00703863			193	0.00596036			193	0.0048821		193	0.00380383		193	0.00218644		193	-0.00320489		193	-0.00859622		193	-0.0139875		193	-0.0193789
194	0.00737741			194	0.00640504			194	0.00543267		194	0.0044603		194	0.00300175		194	-0.00186009		194	-0.00672192		194	-0.0115838		194	-0.0164456
195	0.00770989			195	0.00684817			195	0.00598645		195	0.00512472		195	0.00383214		195	-0.000476485		195	-0.00478511		195	-0.00909373		195	-0.0134023
196	0.00803553			196	0.00728866			196	0.00654179		196	0.00579491		196	0.00467461		196	0.000940249		196	-0.00279411		196	-0.00652847		196	-0.0102628
197	0.00835374			197	0.00772538			197	0.00709701		197	0.00646864		197	0.00552609		197	0.00238425		197	-0.000757585		197	-0.00389942		197	-0.00704126
198	0.00866396			198	0.00815718			198	0.00765039		198	0.0071436		198	0.00638342		198	0.00384949		198	0.00131556		198	-0.00121838		198	-0.00375231
199	0.00896561			199	0.00858289			199	0.00820017		199	0.00781745		199	0.00724337		199	0.00532978		199	0.00341618		199	0.00150258		199	-0.000411021
200	0.00925812			200	0.00900135			200	0.00874458		200	0.00848781		200	0.00810266		200	0.00681881		200	0.00553496		200	0.00425111		200	0.00296726
201	0.00954092			201	0.00941137			201	0.00928182		201	0.00915227		201	0.00895795		201	0.0083102		201	0.00766245		201	0.00701471		201	0.00636696
202	0.00981344			202	0.00981176			202	0.00981008		202	0.0098084		202	0.00980589		202	0.0097975		202	0.00978911		202	0.00978072		202	0.00977234
203	0.0100751			203	0.0102013			203	0.0103276		203	0.0104538		203	0.0106431		203	0.0112742		203	0.0119053		203	0.0125365		203	0.0131676
204	0.0103254			204	0.0105789			204	0.0108325		204	0.011086		204	0.0114663		204	0.0127339		204	0.0140016		204	0.0152692		204	0.0165368
205	0.0105637			205	0.0109434			205	0.011323		205	0.0117026		205	0.012272		205	0.0141701		205	0.0160682		205	0.0179663		205	0.0198644
206	0.0107896			206	0.0112935			206	0.0117974		206	0.0123013		206	0.0130571		206	0.0155765		206	0.0180958		206	0.0206152		206	0.0231346
207	0.0110025			207	0.0116282			207	0.0122539		207	0.0128796		207	0.0138182		207	0.0169467		207	0.0200751		207	0.0232036		207	0.0263321
208	0.0112019			208	0.0119464			208	0.0126909		208	0.0134354		208	0.0145521		208	0.0182745		208	0.021997		208	0.0257194		208	0.0294419
209	0.0113873			209	0.012247			209	0.0131066		209	0.0139663		209	0.0152558		209	0.0195541		209	0.0238524		209	0.0281507		209	0.0324491
210	0.0115583			210	0.0125289			210	0.0134996		210	0.0144702		210	0.0159262		210	0.0207795		210	0.0256329		210	0.0304862		210	0.0353395
211	0.0117143			211	0.0127913			211	0.0138682		211	0.0149451		211	0.0165605		211	0.0219452		211	0.0273299		211	0.0327146		211	0.0380993
212	0.011855			212	0.013033			212	0.014211		212	0.015389		212	0.0171559		212	0.0230458		212	0.0289357		212	0.0348256		212	0.0407154
213	0.01198			213	0.0132533			213	0.0145266		213	0.0157999		213	0.0177098		213	0.0240761		213	0.0304425		213	0.0368089		213	0.0431753
214	0.0120889			214	0.0134513			214	0.0148136		214	0.016176		214	0.0182196		214	0.0250314		214	0.0318433		214	0.0386552		214	0.045467
215	0.0121813			215	0.0136261			215	0.015071		215	0.0165158		215	0.018683		215	0.0259072		215	0.0331313		215	0.0403555		215	0.0475796
216	0.0122569			216	0.0137772			216	0.0152974		216	0.0168177		216	0.019098		216	0.0266992		216	0.0343004		216	0.0419016		216	0.0495028
217	0.0123155			217	0.0139037			217	0.015492		217	0.0170802		217	0.0194626		217	0.0274037		217	0.0353449		217	0.0432861		217	0.0512273
218	0.0123567			218	0.0140052			218	0.0156537		218	0.0173021		218	0.0197749		218	0.0280173		218	0.0362597		218	0.0445021		218	0.0527445
219	0.0123803			219	0.014081			219	0.0157817		219	0.0174824		219	0.0200334		219	0.0285368		219	0.0370403		219	0.0455437		219	0.0540471
220	0.0123862			220	0.0141308			220	0.0158754		220	0.01762		220	0.0202368		220	0.0289598		220	0.0376827		220	0.0464056		220	0.0551285
221	0.0123742			221	0.0141541			221	0.0159341		221	0.0177141		221	0.020384		221	0.0292838		221	0.0381837		221	0.0470835		221	0.0559833
222	0.0123441			222	0.0141507			222	0.0159574		222	0.017764		222	0.020474		222	0.0295073		222	0.0385406		222	0.0475739		222	0.0566071
223	0.0122958			223	0.0141204			223	0.0159449		223	0.0177694		223	0.0205062		223	0.0296288		223	0.0387514		223	0.047874		223	0.0569966
224	0.0122294			224	0.0140629			224	0.0158964		224	0.0177299		224	0.0204801		224	0.0296475		224	0.0388149		224	0.0479823		224	0.0571496
225	0.0121448			225	0.0139783			225	0.0158118		225	0.0176453		225	0.0203955		225	0.0295629		225	0.0387303		225	0.0478977		225	0.0570651
226	0.0120421			226	0.0138666			226	0.0156911		226	0.0175156		226	0.0202524		226	0.029375		226	0.0384977		226	0.0476203		226	0.0567429
227	0.0119212			227	0.0137278			227	0.0155345		227	0.0173411		227	0.0200511		227	0.0290844		227	0.0381177		227	0.047151		227	0.0561843
228	0.0117823			228	0.0135623			228	0.0153422		228	0.0171222		228	0.0197922		228	0.028692		228	0.0375919		228	0.0464917		228	0.0553916
229	0.0116255			229	0.0133701			229	0.0151147		229	0.0168593		229	0.0194762		229	0.0281992		229	0.0369221		229	0.0456451		229	0.0543681
230	0.0114511			230	0.0131518			230	0.0148525		230	0.0165532		230	0.0191043		230	0.0276077		230	0.0361112		230	0.0446147		230	0.0531182
231	0.0112593			231	0.0129078			231	0.0145563		231	0.0162048		231	0.0186775		231	0.02692		231	0.0351624		231	0.0434049		231	0.0516474
232	0.0110502			232	0.0126385			232	0.0142267		232	0.015815		232	0.0181973		232	0.0261386		232	0.0340798		232	0.0420211		232	0.0499623
233	0.0108243			233	0.0123445			233	0.0138648		233	0.015385		233	0.0176654		233	0.0252667		233	0.032868		233	0.0404692		233	0.0480705
234	0.0105818			234	0.0120266			234	0.0134714		234	0.0149163		234	0.0170836		234	0.0243078		234	0.031532		234	0.0387562		234	0.0459804
235	0.0103231			235	0.0116855			235	0.0130478		235	0.0144102		235	0.0164538		235	0.0232657		235	0.0300777		235	0.0368896		235	0.0437015
236	0.0100486			236	0.0113219			236	0.0125952		236	0.0138685		236	0.0157784		236	0.0221449		236	0.0285113		236	0.0348778		236	0.0412442
237	0.00975879			237	0.0109368			237	0.0121148		237	0.0132928		237	0.0150597		237	0.0209497		237	0.0268396		237	0.0327296		237	0.0386195
238	0.00945412			238	0.0105311			238	0.011608		238	0.012685		238	0.0143004		238	0.0196852		238	0.0250699		238	0.0304547		238	0.0358395
239	0.00913511			239	0.0101058			239	0.0110765		239	0.0120471		239	0.0135031		239	0.0183565		239	0.0232099		239	0.0280633		239	0.0329166
240	0.00880229			240	0.00966197			240	0.0105216		240	0.0113813		240	0.0126708		240	0.0169692		240	0.0212676		240	0.025566		240	0.0298643
241	0.00845624			241	0.00920073			241	0.00994523		241	0.0106897		241	0.0118065		241	0.015529		241	0.0192515		241	0.022974		241	0.0266965
242	0.00809754			242	0.00872325			242	0.00934896		242	0.00997467		242	0.0109132		242	0.0140418		242	0.0171703		242	0.0202989		242	0.0234274
243	0.00772683			243	0.00823072			243	0.0087346		243	0.00923849		243	0.00999432		243	0.0125137		243	0.0150332		243	0.0175526		243	0.020072
244	0.00734476			244	0.00772439			244	0.00810401		244	0.00848363		244	0.00905307		244	0.0109512		244	0.0128493		244	0.0147474		244	0.0166456
245	0.006952			245	0.00720553			245	0.00745906		245	0.0077126		245	0.0080929		245	0.00936056		245	0.0106282		245	0.0118959		245	0.0131635
246	0.00654924			246	0.00667547			246	0.00680169		246	0.00692792		246	0.00711726		246	0.00774838		246	0.0083795		246	0.00901063		246	0.00964175
247	0.00613721			247	0.00613553			247	0.00613385		247	0.00613217		247	0.00612966		247	0.00612127		247	0.00611288		247	0.00610449		247	0.00609611
248	0.00571662			248	0.00558707			248	0.00545752		248	0.00532797		248	0.00513364		248	0.00448588		248	0.00383813		248	0.00319037		248	0.00254261
249	0.00528823			249	0.00503146			249	0.00477468		249	0.00451791		249	0.00413275		249	0.00284888		249	0.00156501		249	0.000281143		249	-0.00100273
250	0.0048528			250	0.00447008			250	0.00408735		250	0.00370462		250	0.00313054		250	0.00121691		250	-0.000696722		250	-0.00261035		250	-0.00452398
251	0.0044111			251	0.0039043			251	0.00339751		251	0.00289072		251	0.00213052		251	-0.000403448		251	-0.00293742		251	-0.00547139		251	-0.00800536
252	0.00396391			252	0.00333553			252	0.00270715		252	0.00207878		252	0.00113621		252	-0.00200567		252	-0.00514756		252	-0.00828944		252	-0.0114313
253	0.00351201			253	0.00276513			253	0.00201825		253	0.00127136		253	0.000151039		253	-0.00358337		253	-0.00731779		253	-0.0110522		253	-0.0147866
254	0.00305621			254	0.00219447			254	0.00133273		254	0.000470996		254	-0.000821608		254	-0.00513029		254	-0.00943897		254	-0.0137477		254	-0.0180563
255	0.00259728			255	0.0016249			255	0.000652522		255	-0.000319858		255	-0.00177843		255	-0.00664033		255	-0.0115022		255	-0.0163641		255	-0.021226
256	0.00213604			256	0.00105776			256	-2.05159e-05		256	-0.0010988		256	-0.00271621		256	-0.00810761		256	-0.013499		256	-0.0188904		256	-0.0242818
257	0.00167328			257	0.000494357			257	-0.000684562		257	-0.00186348		257	-0.00363186		257	-0.00952645		257	-0.015421		257	-0.0213156		257	-0.0272102
258	0.00120977			258	-6.40379e-05			258	-0.00133785		258	-0.00261166		258	-0.00452238		258	-0.0108914		258	-0.0172605		258	-0.0236296		258	-0.0299986
259	0.000746323			259	-0.000616177			259	-0.00197868		259	-0.00334118		259	-0.00538493		259	-0.0121974		259	-0.0190099		259	-0.0258224		259	-0.0326349
260	0.0002837			260	-0.00116085			260	-0.00260541		260	-0.00404996		260	-0.00621679		260	-0.0134395		260	-0.0206623		260	-0.0278851		260	-0.0351078
261	-0.000177327			261	-0.0016969			261	-0.00321647		261	-0.00473605		261	-0.00701541		261	-0.0146133		261	-0.0222111		261	-0.029809		261	-0.0374069
262	-0.000636002			262	-0.0022232			262	-0.0038104		262	-0.0053976		262	-0.00777841		262	-0.0157144		262	-0.0236504		262	-0.0315864		262	-0.0395224
263	-0.00109158			263	-0.00273869			263	-0.00438579		263	-0.0060329		263	-0.00850356		263	-0.0167391		263	-0.0249746		263	-0.0332102		263	-0.0414457
264	-0.00154334			264	-0.00324234			264	-0.00494134		264	-0.00664034		264	-0.00918885		264	-0.0176839		264	-0.0261789		264	-0.0346739		264	-0.0431689
265	-0.00199056			265	-0.00373319			265	-0.00547583		265	-0.00721847		265	-0.00983242		265	-0.0185456		265	-0.0272588		265	-0.035972		265	-0.0446852
266	-0.00243255			266	-0.00421035			266	-0.00598814		266	-0.00776594		266	-0.0104326		266	-0.0193216		266	-0.0282106		266	-0.0370996		266	-0.0459886
267	-0.00286863			267	-0.00467296			267	-0.00647728		267	-0.0082816		267	-0.0109881		267	-0.0200097		267	-0.0290313		267	-0.0380529		267	-0.0470745
268	-0.00329817			268	-0.00512024			268	-0.00694232		268	-0.00876439		268	-0.0114975		268	-0.0206079		268	-0.0297182		268	-0.0388286		268	-0.047939
269	-0.00372052			269	-0.00555149			269	-0.00738246		269	-0.00921343		269	-0.0119599		269	-0.0211147		269	-0.0302696		269	-0.0394244		269	-0.0485793
270	-0.00413509			270	-0.00596606			270	-0.00779702		270	-0.00962799		270	-0.0123744		270	-0.0215293		270	-0.0306841		270	-0.039839		270	-0.0489938
271	-0.00454128			271	-0.00636335			271	-0.00818542		271	-0.0100075		271	-0.0127406		271	-0.0218509		271	-0.0309613		271	-0.0400716		271	-0.049182
272	-0.00493856			272	-0.00674287			272	-0.00854719		272	-0.0103515		272	-0.013058		272	-0.0220796		272	-0.0311011		272	-0.0401227		272	-0.0491443
273	-0.00532638			273	-0.00710418			273	-0.00888197		273	-0.0106598		273	-0.0133265		273	-0.0222154		273	-0.0311044		273	-0.0399933		273	-0.0488823
274	-0.00570426			274	-0.00744689			274	-0.00918952		274	-0.0109321		274	-0.0135461		274	-0.0222592		274	-0.0309724		274	-0.0396855		274	-0.0483987
275	-0.00607173			275	-0.00777072			275	-0.00946971		275	-0.0111687		275	-0.0137172		275	-0.0222122		275	-0.0307071		275	-0.0392021		275	-0.047697
276	-0.00642833			276	-0.00807543			276	-0.00972252		276	-0.0113696		276	-0.0138403		276	-0.0220757		276	-0.0303112		276	-0.0385467		276	-0.0467822
277	-0.00677367			277	-0.00836086			277	-0.00994804		277	-0.0115352		277	-0.013916		277	-0.021852		277	-0.0297879		277	-0.0377238		277	-0.0456598
278	-0.00710736			278	-0.00862692			278	-0.0101465		278	-0.011666		278	-0.0139454		278	-0.0215432		278	-0.029141		278	-0.0367388		278	-0.0443366
279	-0.00742905			279	-0.00887358			279	-0.0103181		279	-0.0117627		279	-0.0139295		279	-0.0211522		279	-0.0283749		279	-0.0355975		279	-0.0428202
280	-0.00773842			280	-0.0091009			280	-0.0104634		280	-0.0118259		280	-0.0138696		280	-0.020682		280	-0.0274945		280	-0.0343069		280	-0.0411193
281	-0.00803518			281	-0.00930898			281	-0.0105828		281	-0.0118566		281	-0.0137673		281	-0.0201363		281	-0.0265052		281	-0.0328742		281	-0.0392432
282	-0.00831909			282	-0.00949799			282	-0.0106769		282	-0.0118558		282	-0.0136242		282	-0.0195187		282	-0.0254132		282	-0.0313077		282	-0.0372022
283	-0.0085899			283	-0.00966816			283	-0.0107464		283	-0.0118247		283	-0.0134421		283	-0.0188334		283	-0.0242247		283	-0.0296161		283	-0.0350074
284	-0.00884742			284	-0.00981979			284	-0.0107922		284	-0.0117645		284	-0.0132231		284	-0.0180849		284	-0.0229467		284	-0.0278086		284	-0.0326704
285	-0.00909149			285	-0.00995321			285	-0.0108149		285	-0.0116767		285	-0.0129692		285	-0.0172779		285	-0.0215865		285	-0.0258951		285	-0.0302037
286	-0.00932197			286	-0.0100688			286	-0.0108157		286	-0.0115626		286	-0.0126829		286	-0.0164172		286	-0.0201516		286	-0.023886		286	-0.0276203
287	-0.00953874			287	-0.0101671			287	-0.0107955		287	-0.0114238		287	-0.0123664		287	-0.0155082		287	-0.0186501		287	-0.0217919		287	-0.0249337
288	-0.00974174			288	-0.0102485			288	-0.0107553		288	-0.0112621		288	-0.0120223		288	-0.0145562		288	-0.0170901		288	-0.0196241		288	-0.022158
289	-0.0099309			289	-0.0103136			289	-0.0106963		289	-0.0110791		289	-0.0116531		289	-0.0135667		289	-0.0154803		289	-0.0173939		289	-0.0193075
290	-0.0101062			290	-0.010363			290	-0.0106197		290	-0.0108765		290	-0.0112617		290	-0.0125455		290	-0.0138294		290	-0.0151132		290	-0.0163971
291	-0.0102676			291	-0.0103972			291	-0.0105267		291	-0.0106563		291	-0.0108506		291	-0.0114984		291	-0.0121461		291	-0.0127938		291	-0.0134416
292	-0.0104152			292	-0.0104169			292	-0.0104186		292	-0.0104203		292	-0.0104228		292	-0.0104312		292	-0.0104396		292	-0.0104479		292	-0.0104563
293	-0.010549			293	-0.0104228			293	-0.0102966		293	-0.0101704		293	-0.00998104		293	-0.00934993		293	-0.00871881		293	-0.0080877		293	-0.00745659
294	-0.0106691			294	-0.0104156			294	-0.0101621		294	-0.00990854		294	-0.00952825		294	-0.00826061		294	-0.00699297		294	-0.00572532		294	-0.00445768
295	-0.0107756			295	-0.010396			295	-0.0100163		295	-0.00963672		295	-0.0090673		295	-0.0071692		295	-0.00527111		295	-0.00337302		295	-0.00147493
296	-0.0108685			296	-0.0103646			296	-0.00986075		296	-0.00935688		296	-0.00860106		296	-0.00608167		296	-0.00356228		296	-0.0010429		296	0.00147649
297	-0.010948			297	-0.0103223			297	-0.00969665		297	-0.00907095		297	-0.0081324		297	-0.0050039		297	-0.00187541		297	0.00125309		297	0.00438158
298	-0.0110143			298	-0.0102698			298	-0.00952536		298	-0.00878087		298	-0.00766414		298	-0.0039417		298	-0.00021926		298	0.00350318		298	0.00722562
299	-0.0110675			299	-0.0102079			299	-0.00934821		299	-0.00848855		299	-0.00719906		299	-0.00290074		299	0.00139757		299	0.00569589		299	0.0099942
300	-0.0111078			300	-0.0101372			300	-0.00916651		300	-0.00819585		300	-0.00673986		300	-0.00188655		300	0.00296675		300	0.00782006		300	0.0126734
301	-0.0111354			301	-0.0100585			301	-0.00898153		301	-0.00790459		301	-0.00628919		301	-0.000904494		301	0.0044802		301	0.00986489		301	0.0152496
302	-0.0111505			302	-0.00997249			302	-0.00879452		302	-0.00761654		302	-0.00584958		302	4.02961e-05		302	0.00593017		302	0.01182		302	0.0177099
303	-0.0111532			303	-0.00987994			303	-0.00860667		303	-0.00733339		303	-0.00542348		303	0.0009429		303	0.00730928		303	0.0136757		303	0.020042
304	-0.0111439			304	-0.00978151			304	-0.00841914		304	-0.00705676		304	-0.00501321		304	0.00179866		304	0.00861052		304	0.0154224		304	0.0222342
305	-0.0111227			305	-0.00967786			305	-0.00823303		305	-0.0067882		305	-0.00462096		305	0.00260319		305	0.00982734		305	0.0170515		305	0.0242756
306	-0.0110899			306	-0.00956962			306	-0.00804938		306	-0.00652914		306	-0.00424878		306	0.00335242		306	0.0109536		306	0.0185548		306	0.026156
307	-0.0110457			307	-0.00945742			307	-0.00786919		307	-0.00628095		307	-0.00389859		307	0.00404259		307	0.0119838		307	0.019925		307	0.0278661
308	-0.0109903			308	-0.00934182			308	-0.00769334		308	-0.00604486		308	-0.00357213		308	0.00467028		308	0.0129127		308	0.0211551		308	0.0293975
309	-0.0109241			309	-0.00922337			309	-0.00752269		309	-0.005822		309	-0.00327098		309	0.00523245		309	0.0137359		309	0.0222393		309	0.0307427
310	-0.0108471			310	-0.00910257			310	-0.00735798		310	-0.0056134		310	-0.00299652		310	0.0057264		310	0.0144493		310	0.0231722		310	0.0318952
311	-0.0107598			311	-0.00897987			311	-0.0071999		311	-0.00541994		311	-0.00274999		311	0.00614984		311	0.0150497		311	0.0239495		311	0.0328493
312	-0.0106624			312	-0.0088557			312	-0.00704905		312	-0.00524239		312	-0.00253241		312	0.00650087		312	0.0155341		312	0.0245674		312	0.0336007
313	-0.010555			313	-0.00873044			313	-0.00690591		313	-0.00508139		313	-0.00234461		313	0.006778		313	0.0159006		313	0.0250232		313	0.0341458
314	-0.0104379			314	-0.0086044			314	-0.00677092		314	-0.00493744		314	-0.00218723		314	0.00698016		314	0.0161476		314	0.0253149		314	0.0344823
315	-0.0103113			315	-0.00847787			315	-0.00664439		315	-0.00481091		315	-0.00206069		315	0.0071067		315	0.0162741		315	0.0254415		315	0.0346089
316	-0.0101756			316	-0.00835108			316	-0.00652656		316	-0.00470203		316	-0.00196524		316	0.00715738		316	0.01628		316	0.0254026		316	0.0345253
317	-0.0100309			317	-0.00822422			317	-0.00641756		317	-0.0046109		317	-0.00190091		317	0.0071324		317	0.0161657		317	0.025199		317	0.0342323
318	-0.00987738			318	-0.00809741			318	-0.00631743		318	-0.00453746		318	-0.0018675		318	0.00703236		318	0.0159322		318	0.0248321		318	0.0337319
319	-0.00971532			319	-0.00797073			319	-0.00622614		319	-0.00448155		319	-0.00186466		319	0.0068583		319	0.0155813		319	0.0243042		319	0.0330272
320	-0.00954492			320	-0.00784423			320	-0.00614353		320	-0.00444284		320	-0.0018918		320	0.00661168		320	0.0151151		320	0.0236186		320	0.0321221
321	-0.00936638			321	-0.00771788			321	-0.00606939		321	-0.00442089		321	-0.00194815		321	0.00629432		321	0.0145368		321	0.0227793		321	0.0310217
322	-0.00917988			322	-0.00759163			322	-0.00600338		322	-0.00441513		322	-0.00203275		322	0.00590849		322	0.0138497		322	0.021791		322	0.0297322
323	-0.00898561			323	-0.00746535			323	-0.0059451		323	-0.00442485		323	-0.00214446		323	0.00545681		323	0.0130581		323	0.0206593		323	0.0282606
324	-0.00878375			324	-0.00733891			324	-0.00589406		324	-0.00444922		324	-0.00228196		324	0.00494226		324	0.0121665		324	0.0193907		324	0.0266149
325	-0.00857448			325	-0.00721209			325	-0.0058497		325	-0.00448732		325	-0.00244374		325	0.0043682		325	0.0111801		325	0.0179921		325	0.024804
326	-0.00835795			326	-0.00708466			326	-0.00581137		326	-0.00453808		326	-0.00262815		326	0.0037383		326	0.0101048		326	0.0164712		326	0.0228377
327	-0.00813433			327	-0.00695634			327	-0.00577835		327	-0.00460036		327	-0.00283338		327	0.00305657		327	0.00894652		327	0.0148365		327	0.0207264
328	-0.00790377			328	-0.00682682			328	-0.00574986		328	-0.00467291		328	-0.00305748		328	0.00232728		328	0.00771204		328	0.0130968		328	0.0184816
329	-0.00766641			329	-0.00669573			329	-0.00572506		329	-0.00475438		329	-0.00329837		329	0.001555		329	0.00640837		329	0.0112617		329	0.0161151
330	-0.00742239			330	-0.00656271			330	-0.00570304		330	-0.00484336		330	-0.00355385		330	0.000744526		330	0.0050429		330	0.00934128		330	0.0136397
331	-0.00717185			331	-0.00642735			331	-0.00568285		331	-0.00493835		331	-0.0038216		331	-9.91076e-05		331	0.00362339		331	0.00734588		331	0.0110684
332	-0.00691491			332	-0.0062892			332	-0.0056635		332	-0.00503779		332	-0.00409922		332	-0.000970681		332	0.00215786		332	0.00528641		332	0.00841495
333	-0.00665171			333	-0.00614783			333	-0.00564394		333	-0.00514006		333	-0.00438423		333	-0.0018648		333	0.000654624		333	0.00317405		333	0.00569348
334	-0.00638237			334	-0.00600275			334	-0.00562313		334	-0.0052435		334	-0.00467406		334	-0.00277594		334	-0.000877821		334	0.0010203		334	0.00291842
335	-0.00610702			335	-0.00585348			335	-0.00559995		335	-0.00534642		335	-0.00496612		335	-0.00369846		335	-0.0024308		335	-0.00116314		335	0.000104526
336	-0.00582576			336	-0.00569954			336	-0.00557331		336	-0.00544709		336	-0.00525775		336	-0.00462663		336	-0.0039955		336	-0.00336438		336	-0.00273326
337	-0.00553873			337	-0.00554041			337	-0.00554209		337	-0.00554377		337	-0.00554628		337	-0.00555467		337	-0.00556306		337	-0.00557145		337	-0.00557983
338	-0.00524605			338	-0.0053756			338	-0.00550515		338	-0.0056347		338	-0.00582903		338	-0.00647679		338	-0.00712454		338	-0.0077723		338	-0.00842006
339	-0.00494784			339	-0.00520461			339	-0.00546138		339	-0.00571816		339	-0.00610332		339	-0.00738719		339	-0.00867106		339	-0.00995493		339	-0.0112388
340	-0.00464422			340	-0.00502694			340	-0.00540967		340	-0.00579239		340	-0.00636648		340	-0.00828011		340	-0.0101937		340	-0.0121074		340	-0.014021
341	-0.00433533			341	-0.00484212			341	-0.00534891		341	-0.00585571		341	-0.0066159		341	-0.00914987		341	-0.0116838		341	-0.0142178		341	-0.0167518
342	-0.00402129			342	-0.00464967			342	-0.00527805		342	-0.00590642		342	-0.00684899		342	-0.00999087		342	-0.0131328		342	-0.0162746		342	-0.0194165
343	-0.00370226			343	-0.00444914			343	-0.00519603		343	-0.00594291		343	-0.00706323		343	-0.0107976		343	-0.0145321		343	-0.0182665		343	-0.0220009
344	-0.00337838			344	-0.00424011			344	-0.00510185		344	-0.00596358		344	-0.00725619		344	-0.0115649		344	-0.0158736		344	-0.0201822		344	-0.0244909
345	-0.00304979			345	-0.00402217			345	-0.00499455		345	-0.00596693		345	-0.0074255		345	-0.0122874		345	-0.0171493		345	-0.0220112		345	-0.0268731
346	-0.00271667			346	-0.00379495			346	-0.00487323		346	-0.00595151		346	-0.00756893		346	-0.0129603		346	-0.0183517		346	-0.0237431		346	-0.0291345
347	-0.00237919			347	-0.00355811			347	-0.00473703		347	-0.00591595		347	-0.00768433		347	-0.0135789		347	-0.0194735		347	-0.0253681		347	-0.0312627
348	-0.00203753			348	-0.00331134			348	-0.00458515		348	-0.00585897		348	-0.00776968		348	-0.0141387		348	-0.0205078		348	-0.0268769		348	-0.0332459
349	-0.00169188			349	-0.00305438			349	-0.00441688		349	-0.00577938		349	-0.00782313		349	-0.0146356		349	-0.0214481		349	-0.0282606		349	-0.0350731
350	-0.00134246			350	-0.00278701			350	-0.00423156		350	-0.00567612		350	-0.00784295		350	-0.0150657		350	-0.0222885		350	-0.0295112		350	-0.036734
351	-0.000989476			351	-0.00250905			351	-0.00402862		351	-0.0055482		351	-0.00782756		351	-0.0154254		351	-0.0230233		351	-0.0306212		351	-0.038219
352	-0.000633166			352	-0.00222037			352	-0.00380757		352	-0.00539477		352	-0.00777557		352	-0.0157116		352	-0.0236476		352	-0.0315836		352	-0.0395196
353	-0.000273778			353	-0.00192088			353	-0.00356799		353	-0.0052151		353	-0.00768576		353	-0.0159213		353	-0.0241568		353	-0.0323924		353	-0.0406279
354	8.84269e-05			354	-0.00161058			354	-0.00330958		354	-0.00500858		354	-0.00755708		354	-0.0160521		354	-0.0245471		354	-0.0330421		354	-0.0415371
355	0.00045317			355	-0.00128947			355	-0.0030321		355	-0.00477474		355	-0.0073887		355	-0.0161019		355	-0.0248151		355	-0.0335282		355	-0.0422414
356	0.000820158			356	-0.000957641			356	-0.00273544		356	-0.00451324		356	-0.00717994		356	-0.0160689		356	-0.0249579		356	-0.0338469		356	-0.0427359
357	0.00118908			357	-0.000615239			357	-0.00241956		357	-0.00422388		357	-0.00693036		357	-0.015952		357	-0.0249736		357	-0.0339952		357	-0.0430168
358	0.00155961			358	-0.000262459			358	-0.00208453		358	-0.0039066		358	-0.00663971		358	-0.0157501		358	-0.0248604		358	-0.0339708		358	-0.0430812
359	0.00193141			359	0.000100443			359	-0.00173053		359	-0.0035615		359	-0.00630795		359	-0.0154628		359	-0.0246176		359	-0.0337725		359	-0.0429273
360	0.00230412			360	0.000473149			360	-0.00135782		360	-0.00318879		360	-0.00593524		360	-0.0150901		360	-0.0242449		360	-0.0333998		360	-0.0425546

## Sheet: origin simulation results2
x/d=0.1, Ω=1				x/d=0.1, Ω=3				x/d=0.1, Ω=5			x/d=0.1, Ω=7			x/d=0.1, Ω=10			x/d=0.1, Ω=20			x/d=0.1, Ω=30			x/d=0.1, Ω=40			x/d=0.1, Ω=50
pattern angle	drift rate			pattern angle	drift rate			pattern angle	drift rate		pattern angle	drift rate		pattern angle	drift rate		pattern angle	drift rate		pattern angle	drift rate		pattern angle	drift rate		pattern angle	drift rate
0	-0.00411068			0	-0.0187712			0	-0.0334318		0	-0.0480924		0	-0.0700832		0	-0.143386		0	-0.216689		0	-0.289992		0	-0.363295
1	-0.00385476			1	-0.0184452			1	-0.0330357		1	-0.0476262		1	-0.069512		1	-0.142464		1	-0.215417		1	-0.288369		1	-0.361322
2	-0.00356754			2	-0.0180183			2	-0.032469		2	-0.0469197		2	-0.0685958		2	-0.140849		2	-0.213103		2	-0.285357		2	-0.35761
3	-0.003249			3	-0.0174909			3	-0.0317328		3	-0.0459747		3	-0.0673375		3	-0.138547		3	-0.209756		3	-0.280966		3	-0.352175
4	-0.00289928			4	-0.0168642			4	-0.0308291		4	-0.0447941		4	-0.0657414		4	-0.135566		4	-0.205391		4	-0.275215		4	-0.34504
5	-0.00251866			5	-0.0161398			5	-0.0297609		5	-0.043382		5	-0.0638136		5	-0.131919		5	-0.200025		5	-0.26813		5	-0.336236
6	-0.0021076			6	-0.0153196			6	-0.0285315		6	-0.0417435		6	-0.0615614		6	-0.127621		6	-0.193681		6	-0.259741		6	-0.325801
7	-0.0016667			7	-0.0144061			7	-0.0271454		7	-0.0398848		7	-0.0589938		7	-0.122691		7	-0.186388		7	-0.250084		7	-0.313781
8	-0.00119675			8	-0.0134022			8	-0.0256077		8	-0.0378131		8	-0.0561213		8	-0.117149		8	-0.178176		8	-0.239203		8	-0.300231
9	-0.000698679			9	-0.0123114			9	-0.0239241		9	-0.0355367		9	-0.0529558		9	-0.111019		9	-0.169083		9	-0.227146		9	-0.28521
10	-0.000173577			10	-0.0111373			10	-0.0221011		10	-0.0330648		10	-0.0495105		10	-0.104329		10	-0.159148		10	-0.213967		10	-0.268785
11	0.000377307			11	-0.00988432			11	-0.0201459		11	-0.0304076		11	-0.0458		11	-0.0971082		11	-0.148416		11	-0.199724		11	-0.251033
12	0.00095257			12	-0.00855698			12	-0.0180665		12	-0.0275761		12	-0.0418404		12	-0.0893882		12	-0.136936		12	-0.184484		12	-0.232031
13	0.00155066			13	-0.00716034			13	-0.0158713		13	-0.0245823		13	-0.0376488		13	-0.0812039		13	-0.124759		13	-0.168314		13	-0.211869
14	0.00216988			14	-0.0056998			14	-0.0135695		14	-0.0214392		14	-0.0332437		14	-0.0725921		14	-0.11194		14	-0.151289		14	-0.190637
15	0.0028084			15	-0.00418112			15	-0.0111706		15	-0.0181601		15	-0.0286444		15	-0.063592		15	-0.0985395		15	-0.133487		15	-0.168435
16	0.00346423			16	-0.00261038			16	-0.008685		16	-0.0147596		16	-0.0238715		16	-0.0542446		16	-0.0846177		16	-0.114991		16	-0.145364
17	0.0041353			17	-0.000994007			17	-0.00612331		17	-0.0112526		17	-0.0189466		17	-0.0445931		17	-0.0702396		17	-0.0958861		17	-0.121533
18	0.00481936			18	0.000661324			18	-0.00349671		18	-0.00765475		18	-0.0138918		18	-0.034682		18	-0.0554722		18	-0.0762623		18	-0.0970525
19	0.0055141			19	0.00234866			19	-0.000816772		19	-0.00398221		19	-0.00873036		19	-0.0245575		19	-0.0403847		19	-0.0562119		19	-0.072039
20	0.00621707			20	0.00406083			20	0.00190459		20	-0.000251646		20	-0.003486		20	-0.0142672		20	-0.0250484		20	-0.0358296		20	-0.0466108
21	0.00692575			21	0.00579046			21	0.00465516		21	0.00351986		21	0.00181692		21	-0.00385956		21	-0.00953604		21	-0.0152125		21	-0.020889
22	0.00763753			22	0.00753			22	0.00742246		22	0.00731493		22	0.00715363		22	0.00661596		22	0.00607829		22	0.00554062		22	0.00500296
23	0.00834972			23	0.00927178			23	0.0101938		23	0.0111159		23	0.012499		23	0.0171093		23	0.0217196		23	0.0263299		23	0.0309402
24	0.00905957			24	0.011008			24	0.0129565		24	0.014905		24	0.0178276		24	0.0275699		24	0.0373122		24	0.0470545		24	0.0567968
25	0.0097643			25	0.0127309			25	0.0156976		25	0.0186642		25	0.0231142		25	0.0379473		25	0.0527805		25	0.0676137		25	0.0824468
26	0.0104611			26	0.0144326			26	0.0184042		26	0.0223757		26	0.0283331		26	0.0481909		26	0.0680487		26	0.0879065		26	0.107764
27	0.011147			27	0.0161053			27	0.0210635		27	0.0260218		27	0.0334592		27	0.0582505		27	0.0830417		27	0.107833		27	0.132624
28	0.0118193			28	0.0177411			28	0.023663		28	0.0295848		28	0.0384675		28	0.0680765		28	0.0976855		28	0.127295		28	0.156904
29	0.0124751			29	0.0193325			29	0.0261899		29	0.0330473		29	0.0433334		29	0.0776203		29	0.111907		29	0.146194		29	0.180481
30	0.0131116			30	0.0208718			30	0.0286321		30	0.0363924		30	0.0480329		30	0.0868343		30	0.125636		30	0.164437		30	0.203239
31	0.0137258			31	0.0223518			31	0.0309777		31	0.0396037		31	0.0525426		31	0.0956724		31	0.138802		31	0.181932		31	0.225062
32	0.0143152			32	0.0237652			32	0.0332152		32	0.0426651		32	0.0568401		32	0.10409		32	0.15134		32	0.19859		32	0.24584
33	0.014877			33	0.0251052			33	0.0353334		33	0.0455615		33	0.0609037		33	0.112045		33	0.163185		33	0.214326		33	0.265467
34	0.0154087			34	0.0263652			34	0.0373217		34	0.0482782		34	0.064713		34	0.119496		34	0.174278		34	0.229061		34	0.283843
35	0.0159076			35	0.0275389			35	0.0391702		35	0.0508015		35	0.0682485		35	0.126405		35	0.184562		35	0.242718		35	0.300875
36	0.0163714			36	0.0286205			36	0.0408695		36	0.0531186		36	0.0714922		36	0.132737		36	0.193983		36	0.255228		36	0.316473
37	0.0167978			37	0.0296044			37	0.042411		37	0.0552175		37	0.0744274		37	0.13846		37	0.202493		37	0.266526		37	0.330559
38	0.0171847			38	0.0304857			38	0.0437866		38	0.0570875		38	0.0770389		38	0.143544		38	0.210048		38	0.276553		38	0.343057
39	0.0175301			39	0.0312597			39	0.0449892		39	0.0587188		39	0.0793132		39	0.147961		39	0.216609		39	0.285257		39	0.353905
40	0.0178321			40	0.0319223			40	0.0460126		40	0.0601029		40	0.0812384		40	0.15169		40	0.222141		40	0.292593		40	0.363044
41	0.018089			41	0.0324701			41	0.0468513		41	0.0612325		41	0.0828042		41	0.15471		41	0.226616		41	0.298522		41	0.370427
42	0.0182993			42	0.0329			42	0.0475007		42	0.0621014		42	0.0840024		42	0.157006		42	0.230009		42	0.303013		42	0.376016
43	0.0184618			43	0.0332095			43	0.0479572		43	0.0627049		43	0.0848264		43	0.158565		43	0.232303		43	0.306042		43	0.37978
44	0.0185753			44	0.0333967			44	0.0482181		44	0.0630395		44	0.0852717		44	0.159379		44	0.233486		44	0.307593		44	0.3817
45	0.0186388			45	0.0334603			45	0.0482818		45	0.0631033		45	0.0853355		45	0.159443		45	0.23355		45	0.307658		45	0.381765
46	0.0186518			46	0.0333997			46	0.0481476		46	0.0628955		46	0.0850173		46	0.158757		46	0.232496		46	0.306236		46	0.379975
47	0.0186136			47	0.0332146			47	0.0478157		47	0.0624167		47	0.0843182		47	0.157323		47	0.230328		47	0.303333		47	0.376338
48	0.0185241			48	0.0329057			48	0.0472873		48	0.0616689		48	0.0832413		48	0.155149		48	0.227057		48	0.298965		48	0.370874
49	0.0183831			49	0.0324739			49	0.0465648		49	0.0606556		49	0.0817919		49	0.152246		49	0.2227		49	0.293155		49	0.363609
50	0.0181908			50	0.031921			50	0.0456512		50	0.0593815		50	0.0799768		50	0.148628		50	0.217279		50	0.28593		50	0.354582
51	0.0179475			51	0.0312492			51	0.0445508		51	0.0578525		51	0.077805		51	0.144313		51	0.210822		51	0.27733		51	0.343839
52	0.0176538			52	0.0304612			52	0.0432686		52	0.056076		52	0.0752871		52	0.139324		52	0.203361		52	0.267398		52	0.331435
53	0.0173106			53	0.0295606			53	0.0418105		53	0.0540604		53	0.0724354		53	0.133685		53	0.194935		53	0.256184		53	0.317434
54	0.0169188			54	0.028551			54	0.0401833		54	0.0518155		54	0.0692639		54	0.127425		54	0.185586		54	0.243747		54	0.301909
55	0.0164796			55	0.027437			55	0.0383945		55	0.049352		55	0.0657882		55	0.120575		55	0.175363		55	0.23015		55	0.284937
56	0.0159943			56	0.0262235			56	0.0364526		56	0.0466817		56	0.0620253		56	0.113171		56	0.164316		56	0.215462		56	0.266607
57	0.0154647			57	0.0249156			57	0.0343665		57	0.0438174		57	0.0579937		57	0.105248		57	0.152503		57	0.199757		57	0.247012
58	0.0148923			58	0.0235192			58	0.032146		58	0.0407728		58	0.0537131		58	0.0968474		58	0.139982		58	0.183116		58	0.22625
59	0.0142792			59	0.0220403			59	0.0298014		59	0.0375626		59	0.0492043		59	0.0880099		59	0.126816		59	0.165621		59	0.204427
60	0.0136273			60	0.0204855			60	0.0273436		60	0.0342018		60	0.044489		60	0.0787799		60	0.113071		60	0.147362		60	0.181652
61	0.012939			61	0.0188615			61	0.024784		61	0.0307065		61	0.0395902		61	0.0692027		61	0.0988152		61	0.128428		61	0.15804
62	0.0122165			62	0.0171753			62	0.0221342		62	0.0270931		62	0.0345313		62	0.0593256		62	0.0841199		62	0.108914		62	0.133708
63	0.0114624			63	0.0154344			63	0.0194065		63	0.0233785		63	0.0293366		63	0.0491968		63	0.0690571		63	0.0889174		63	0.108778
64	0.0106791			64	0.0136462			64	0.0166132		64	0.0195802		64	0.0240307		64	0.0388657		64	0.0537008		64	0.0685358		64	0.0833709
65	0.00986956			65	0.0118183			65	0.013767		65	0.0157157		65	0.0186388		65	0.0283823		65	0.0381259		65	0.0478695		65	0.057613
66	0.00903637			66	0.00995855			66	0.0108807		66	0.0118029		66	0.0131862		66	0.0177971		66	0.022408		66	0.0270189		66	0.0316299
67	0.00818241			67	0.00807487			67	0.00796733		67	0.00785979		67	0.00769848		67	0.00716078		67	0.00662307		67	0.00608537		67	0.00554767
68	0.00731059			68	0.00617516			68	0.00503973		68	0.0039043		68	0.00220115		68	-0.00347602		68	-0.00915319		68	-0.0148304		68	-0.0205075
69	0.00642388			69	0.00426737			69	0.00211087		69	-4.56351e-05		69	-0.00328039		69	-0.0140629		69	-0.0248454		69	-0.0356279		69	-0.0464105
70	0.00552524			70	0.00235942			70	-0.000806401		70	-0.00397222		70	-0.00872095		70	-0.0245501		70	-0.0403792		70	-0.0562083		70	-0.0720374
71	0.0046177			71	0.000459162			71	-0.00369938		71	-0.00785791		71	-0.0140957		71	-0.0348884		71	-0.0556811		71	-0.0764738		71	-0.0972665
72	0.00370427			72	-0.00142564			72	-0.00655555		72	-0.0116855		72	-0.0193803		72	-0.0450299		72	-0.0706794		72	-0.0963289		72	-0.121978
73	0.00278796			73	-0.00328735			73	-0.00936267		73	-0.015438		73	-0.024551		73	-0.0549275		73	-0.0853041		73	-0.115681		73	-0.146057
74	0.00187178			74	-0.0051185			74	-0.0121088		74	-0.0190991		74	-0.0295845		74	-0.064536		74	-0.0994874		74	-0.134439		74	-0.16939
75	0.000958702			75	-0.00691182			75	-0.0147823		75	-0.0226529		75	-0.0344586		75	-0.0738113		75	-0.113164		75	-0.152516		75	-0.191869
76	5.16503e-05			76	-0.00866024			76	-0.0173721		76	-0.026084		76	-0.0391519		76	-0.0827113		76	-0.126271		76	-0.16983		76	-0.21339
77	-0.000846487			77	-0.010357			77	-0.0198674		77	-0.0293779		77	-0.0436436		77	-0.091196		77	-0.138748		77	-0.186301		77	-0.233853
78	-0.00173289			78	-0.0119954			78	-0.022258		78	-0.0325206		78	-0.0479144		78	-0.0992272		78	-0.15054		78	-0.201853		78	-0.253166
79	-0.00260479			79	-0.0135695			79	-0.0245341		79	-0.0354988		79	-0.0519458		79	-0.106769		79	-0.161593		79	-0.216416		79	-0.271239
80	-0.00345954			80	-0.0150731			80	-0.0266867		80	-0.0383003		80	-0.0557207		80	-0.113789		80	-0.171857		80	-0.229925		80	-0.287992
81	-0.00429453			81	-0.0165009			81	-0.0287072		81	-0.0409135		81	-0.059223		81	-0.120255		81	-0.181286		81	-0.242318		81	-0.303349
82	-0.0051073			82	-0.0178475			82	-0.0305876		82	-0.0433278		82	-0.0624381		82	-0.126139		82	-0.18984		82	-0.253541		82	-0.317241
83	-0.00589546			83	-0.0191081			83	-0.0323208		83	-0.0455335		83	-0.0653526		83	-0.131416		83	-0.197479		83	-0.263543		83	-0.329606
84	-0.00665675			84	-0.0202785			84	-0.0339002		84	-0.047522		84	-0.0679546		84	-0.136063		84	-0.204172		84	-0.272281		84	-0.340389
85	-0.00738903			85	-0.0213545			85	-0.03532		85	-0.0492854		85	-0.0702336		85	-0.140061		85	-0.209888		85	-0.279716		85	-0.349543
86	-0.00809029			86	-0.0223326			86	-0.0365749		86	-0.0508172		86	-0.0721807		86	-0.143392		86	-0.214604		86	-0.285815		86	-0.357027
87	-0.00875866			87	-0.0232097			87	-0.0376607		87	-0.0521118		87	-0.0737883		87	-0.146043		87	-0.218299		87	-0.290554		87	-0.362809
88	-0.00939241			88	-0.0239831			88	-0.0385738		88	-0.0531645		88	-0.0750505		88	-0.148004		88	-0.220957		88	-0.293911		88	-0.366864
89	-0.00998996			89	-0.0246506			89	-0.0393112		89	-0.0539719		89	-0.0759628		89	-0.149266		89	-0.222569		89	-0.295872		89	-0.369175
90	-0.0105499			90	-0.0252105			90	-0.039871		90	-0.0545316		90	-0.0765224		90	-0.149825		90	-0.223128		90	-0.296431		90	-0.369734
91	-0.0110709			91	-0.0256614			91	-0.0402519		91	-0.0548424		91	-0.0767281		91	-0.149681		91	-0.222633		91	-0.295585		91	-0.368538
92	-0.0115519			92	-0.0260026			92	-0.0404534		92	-0.0549041		92	-0.0765802		92	-0.148834		92	-0.221087		92	-0.293341		92	-0.365595
93	-0.011992			93	-0.0262339			93	-0.0404758		93	-0.0547176		93	-0.0760805		93	-0.14729		93	-0.218499		93	-0.289709		93	-0.360918
94	-0.0123903			94	-0.0263553			94	-0.0403202		94	-0.0542851		94	-0.0752325		94	-0.145057		94	-0.214882		94	-0.284706		94	-0.354531
95	-0.0127463			95	-0.0263674			95	-0.0399885		95	-0.0536096		95	-0.0740413		95	-0.142147		95	-0.210252		95	-0.278358		95	-0.346463
96	-0.0130596			96	-0.0262716			96	-0.0394835		96	-0.0526955		96	-0.0725134		96	-0.138573		96	-0.204633		96	-0.270693		96	-0.336753
97	-0.0133298			97	-0.0260692			97	-0.0388086		97	-0.0515479		97	-0.070657		97	-0.134354		97	-0.198051		97	-0.261747		97	-0.325444
98	-0.013557			98	-0.0257625			98	-0.0379679		98	-0.0501734		98	-0.0684816		98	-0.129509		98	-0.190536		98	-0.251564		98	-0.312591
99	-0.0137412			99	-0.0253539			99	-0.0369665		99	-0.0485792		99	-0.0659983		99	-0.124062		99	-0.182125		99	-0.240189		99	-0.298252
100	-0.0138826			100	-0.0248464			100	-0.0358101		100	-0.0467739		100	-0.0632195		100	-0.118038		100	-0.172857		100	-0.227676		100	-0.282495
101	-0.0139818			101	-0.0242434			101	-0.034505		101	-0.0447666		101	-0.0601591		101	-0.111467		101	-0.162775		101	-0.214084		101	-0.265392
102	-0.0140393			102	-0.0235488			102	-0.0330584		102	-0.0425679		102	-0.0568322		102	-0.10438		102	-0.151928		102	-0.199476		102	-0.247023
103	-0.0140559			103	-0.0227669			103	-0.0314779		103	-0.0401889		103	-0.0532554		103	-0.0968104		103	-0.140365		103	-0.18392		103	-0.227475
104	-0.0140325			104	-0.0219022			104	-0.0297719		104	-0.0376416		104	-0.0494461		104	-0.0887945		104	-0.128143		104	-0.167491		104	-0.20684
105	-0.0139704			105	-0.0209599			105	-0.0279494		105	-0.0349389		105	-0.0454232		105	-0.0803707		105	-0.115318		105	-0.150266		105	-0.185213
106	-0.0138706			106	-0.0199453			106	-0.0260199		106	-0.0320945		106	-0.0412064		106	-0.0715795		106	-0.101953		106	-0.132326		106	-0.162699
107	-0.0137348			107	-0.0188641			107	-0.0239934		107	-0.0291227		107	-0.0368166		107	-0.0624631		107	-0.0881097		107	-0.113756		107	-0.139403
108	-0.0135643			108	-0.0177223			108	-0.0218804		108	-0.0260384		108	-0.0322755		108	-0.0530656		108	-0.0738558		108	-0.094646		108	-0.115436
109	-0.0133609			109	-0.0165264			109	-0.0196918		109	-0.0228572		109	-0.0276054		109	-0.0434326		109	-0.0592597		109	-0.0750869		109	-0.0909141
110	-0.0131265			110	-0.0152827			110	-0.017439		110	-0.0195952		110	-0.0228296		110	-0.0336108		110	-0.044392		110	-0.0551732		110	-0.0659544
111	-0.0128629			111	-0.0139982			111	-0.0151335		111	-0.0162688		111	-0.0179718		111	-0.0236482		111	-0.0293247		111	-0.0350012		111	-0.0406777
112	-0.0125723			112	-0.0126798			112	-0.0127874		112	-0.0128949		112	-0.0130562		112	-0.0135939		112	-0.0141315		112	-0.0146692		112	-0.0152069
113	-0.0122567			113	-0.0113347			113	-0.0104126		113	-0.00949056		113	-0.00810747		113	-0.00349717		113	0.00111313		113	0.00572343		113	0.0103337
114	-0.0119185			114	-0.00997004			114	-0.00802158		114	-0.00607312		114	-0.00315043		114	0.00659187		114	0.0163342		114	0.0260765		114	0.0358188
115	-0.0115599			115	-0.00859326			115	-0.00562663		115	-0.00266		115	0.00178995		115	0.0166231		115	0.0314563		115	0.0462895		115	0.0611226
116	-0.0111833			116	-0.00721177			116	-0.00324021		116	0.000731348		116	0.00668869		116	0.0265465		116	0.0464043		116	0.0662621		116	0.0861199
117	-0.0107912			117	-0.00583297			117	-0.000874714		117	0.00408354		117	0.0115209		117	0.0363122		117	0.0611035		117	0.0858947		117	0.110686
118	-0.0103861			118	-0.00446426			118	0.00145755		118	0.00737935		118	0.0162621		118	0.0458711		118	0.0754801		118	0.105089		118	0.134698
119	-0.00997035			119	-0.00311297			119	0.00374441		119	0.0106018		119	0.0208879		119	0.0551748		119	0.0894617		119	0.123749		119	0.158036
120	-0.00954662			120	-0.00178633			120	0.00597396		120	0.0137342		120	0.0253747		120	0.0641761		120	0.102978		120	0.141779		120	0.18058
121	-0.00911736			121	-0.000491414			121	0.00813453		121	0.0167605		121	0.0296994		121	0.0728292		121	0.115959		121	0.159089		121	0.202218
122	-0.0086851			122	0.000764874			122	0.0102148		122	0.0196648		122	0.0338398		122	0.0810896		122	0.12834		122	0.175589		122	0.222839
123	-0.00825229			123	0.00197586			123	0.012204		123	0.0224322		123	0.0377744		123	0.0889152		123	0.140056		123	0.191197		123	0.242338
124	-0.00782138			124	0.00313514			124	0.0140917		124	0.0250482		124	0.041483		124	0.0962656		124	0.151048		124	0.205831		124	0.260613
125	-0.00739473			125	0.00423659			125	0.0158679		125	0.0274992		125	0.0449462		125	0.103103		125	0.161259		125	0.219416		125	0.277572
126	-0.00697463			126	0.00527443			126	0.0175235		126	0.0297725		126	0.0481461		126	0.109391		126	0.170637		126	0.231882		126	0.293127
127	-0.00656332			127	0.00624325			127	0.0190498		127	0.0318564		127	0.0510662		127	0.115099		127	0.179132		127	0.243165		127	0.307197
128	-0.0061629			128	0.00713803			128	0.020439		128	0.0337399		128	0.0536913		128	0.120196		128	0.186701		128	0.253205		128	0.31971
129	-0.00577538			129	0.0079542			129	0.0216838		129	0.0354134		129	0.0560077		129	0.124656		129	0.193304		129	0.261951		129	0.330599
130	-0.00540266			130	0.00868762			130	0.0227779		130	0.0368682		130	0.0580036		130	0.128455		130	0.198907		130	0.269358		130	0.339809
131	-0.00504649			131	0.00933467			131	0.0237158		131	0.038097		131	0.0596687		131	0.131575		131	0.20348		131	0.275386		131	0.347292
132	-0.00470849			132	0.00989219			132	0.0244929		132	0.0390935		132	0.0609946		132	0.133998		132	0.207001		132	0.280005		132	0.353008
133	-0.00439012			133	0.0103576			133	0.0251053		133	0.039853		133	0.0619745		133	0.135713		133	0.209451		133	0.28319		133	0.356928
134	-0.00409269			134	0.0107287			134	0.0255502		134	0.0403716		134	0.0626037		134	0.136711		134	0.210818		134	0.284925		134	0.359032
135	-0.00381734			135	0.0110041			135	0.0258256		135	0.0406471		135	0.0628794		135	0.136987		135	0.211094		135	0.285202		135	0.359309
136	-0.00356505			136	0.0111828			136	0.0259307		136	0.0406786		136	0.0628005		136	0.13654		136	0.210279		136	0.284019		136	0.357758
137	-0.0033366			137	0.0112644			137	0.0258654		137	0.0404664		137	0.0623679		137	0.135373		137	0.208378		137	0.281383		137	0.354388
138	-0.00313262			138	0.011249			138	0.0256306		138	0.0400122		138	0.0615846		138	0.133493		138	0.205401		138	0.277309		138	0.349217
139	-0.00295354			139	0.0111373			139	0.0252282		139	0.039319		139	0.0604553		139	0.13091		139	0.201364		139	0.271818		139	0.342272
140	-0.00279962			140	0.0109306			140	0.0246609		140	0.0383911		140	0.0589865		140	0.127638		140	0.196289		140	0.26494		140	0.333591
141	-0.00267092			141	0.0106308			141	0.0239324		141	0.0372341		141	0.0571866		141	0.123695		141	0.190203		141	0.256712		141	0.32322
142	-0.00256735			142	0.01024			142	0.0230474		142	0.0358548		142	0.0550659		142	0.119103		142	0.18314		142	0.247177		142	0.311214
143	-0.00248862			143	0.00976133			143	0.0220113		143	0.0342612		143	0.0526361		143	0.113886		143	0.175136		143	0.236385		143	0.297635
144	-0.00243426			144	0.00919798			144	0.0208302		144	0.0324625		144	0.0499108		144	0.108072		144	0.166233		144	0.224394		144	0.282556
145	-0.00240365			145	0.00855382			145	0.0195113		145	0.0304687		145	0.0469049		145	0.101692		145	0.15648		145	0.211267		145	0.266054
146	-0.00239599			146	0.00783311			146	0.0180622		146	0.0282913		146	0.043635		146	0.0947805		146	0.145926		146	0.197072		146	0.248217
147	-0.00241035			147	0.00704055			147	0.0164915		147	0.0259424		147	0.0401187		147	0.0873732		147	0.134628		147	0.181882		147	0.229137
148	-0.00244562			148	0.00618123			148	0.0148081		148	0.0234349		148	0.0363752		148	0.0795094		148	0.122644		148	0.165778		148	0.208912
149	-0.00250056			149	0.00526058			149	0.0130217		149	0.0207828		149	0.0324245		149	0.0712302		149	0.110036		149	0.148842		149	0.187647
150	-0.0025738			150	0.00428436			150	0.0111425		150	0.0180007		150	0.0282879		150	0.0625788		150	0.0968696		150	0.13116		150	0.165451
151	-0.00266385			151	0.00325865			151	0.00918115		151	0.0151037		151	0.0239874		151	0.0535999		151	0.0832124		151	0.112825		151	0.142437
152	-0.00276911			152	0.00218975			152	0.0071486		152	0.0121075		152	0.0195457		152	0.04434		152	0.0691343		152	0.0939286		152	0.118723
153	-0.00288787			153	0.00108419			153	0.00505624		153	0.00902829		153	0.0149864		153	0.0348466		153	0.0547069		153	0.0745671		153	0.0944274
154	-0.00301833			154	-5.13183e-05			154	0.00291569		154	0.0058827		154	0.0103332		154	0.0251683		154	0.0400033		154	0.0548384		154	0.0696734
155	-0.00315862			155	-0.00120991			155	0.000738805		155	0.00268752		155	0.00561059		155	0.0153542		155	0.0250977		155	0.0348413		155	0.0445848
156	-0.0033068			156	-0.00238462			156	-0.00146243		156	-0.00054025		156	0.000843025		156	0.00545394		156	0.0100649		156	0.0146758		156	0.0192867
157	-0.00346087			157	-0.00356841			157	-0.00367595		157	-0.00378349		157	-0.0039448		157	-0.00448251		157	-0.00502021		157	-0.00555791		157	-0.00609561
158	-0.00361879			158	-0.00475423			158	-0.00588966		158	-0.00702509		158	-0.00872824		158	-0.0144054		158	-0.0200826		158	-0.0257597		158	-0.0314369
159	-0.00377849			159	-0.005935			159	-0.0080915		159	-0.010248		159	-0.0134828		159	-0.0242653		159	-0.0350478		159	-0.0458303		159	-0.0566128
160	-0.00393787			160	-0.0071037			160	-0.0102695		160	-0.0134353		160	-0.0181841		160	-0.0340132		160	-0.0498423		160	-0.0656714		160	-0.0815005
161	-0.00409484			161	-0.00825337			161	-0.0124119		161	-0.0165704		161	-0.0228083		161	-0.0436009		161	-0.0643936		161	-0.0851863		161	-0.105979
162	-0.00424728			162	-0.00937719			162	-0.0145071		162	-0.019637		162	-0.0273319		162	-0.0529814		162	-0.078631		162	-0.10428		162	-0.12993
163	-0.00439312			163	-0.0104684			163	-0.0165438		163	-0.0226191		163	-0.031732		163	-0.0621086		163	-0.0924852		163	-0.122862		163	-0.153238
164	-0.00453029			164	-0.0115206			164	-0.0185109		164	-0.0255012		164	-0.0359866		164	-0.070938		164	-0.105889		164	-0.140841		164	-0.175792
165	-0.00465677			165	-0.0125273			165	-0.0203978		165	-0.0282683		165	-0.0400741		165	-0.0794267		165	-0.118779		165	-0.158132		165	-0.197485
166	-0.00477058			166	-0.0134825			166	-0.0221944		166	-0.0309062		166	-0.0439741		166	-0.0875335		166	-0.131093		166	-0.174652		166	-0.218212
167	-0.00486979			167	-0.0143803			167	-0.0238907		167	-0.0334012		167	-0.0476669		167	-0.0952193		167	-0.142772		167	-0.190324		167	-0.237876
168	-0.00495254			168	-0.0152151			168	-0.0254777		168	-0.0357402		168	-0.0511341		168	-0.102447		168	-0.15376		168	-0.205072		168	-0.256385
169	-0.00501705			169	-0.0159817			169	-0.0269464		169	-0.0379111		169	-0.0543581		169	-0.109181		169	-0.164005		169	-0.218828		169	-0.273652
170	-0.00506162			170	-0.0166752			170	-0.0282888		170	-0.0399024		170	-0.0573228		170	-0.115391		170	-0.173459		170	-0.231527		170	-0.289595
171	-0.00508463			171	-0.017291			171	-0.0294973		171	-0.0417036		171	-0.0600131		171	-0.121045		171	-0.182076		171	-0.243108		171	-0.30414
172	-0.00508458			172	-0.0178247			172	-0.0305649		172	-0.0433051		172	-0.0624153		172	-0.126116		172	-0.189817		172	-0.253518		172	-0.317219
173	-0.00506005			173	-0.0182727			173	-0.0314854		173	-0.0446981		173	-0.0645172		173	-0.130581		173	-0.196644		173	-0.262708		173	-0.328771
174	-0.00500976			174	-0.0186315			174	-0.0322532		174	-0.045875		174	-0.0663076		174	-0.134416		174	-0.202525		174	-0.270634		174	-0.338742
175	-0.00493254			175	-0.018898			175	-0.0328635		175	-0.046829		175	-0.0677772		175	-0.137605		175	-0.207432		175	-0.277259		175	-0.347087
176	-0.00482735			176	-0.0190697			176	-0.033312		176	-0.0475543		176	-0.0689178		176	-0.140129		176	-0.211341		176	-0.282553		176	-0.353764
177	-0.00469327			177	-0.0191443			177	-0.0335953		177	-0.0480464		177	-0.0697229		177	-0.141978		177	-0.214233		177	-0.286488		177	-0.358744
178	-0.00452952			178	-0.0191202			178	-0.0337109		178	-0.0483016		178	-0.0701876		178	-0.143141		178	-0.216094		178	-0.289048		178	-0.362001
179	-0.00433549			179	-0.0189961			179	-0.0336568		179	-0.0483174		179	-0.0703083		179	-0.143611		179	-0.216915		179	-0.290218		179	-0.363521
180	-0.00411068			180	-0.0187712			180	-0.0334318		180	-0.0480924		180	-0.0700832		180	-0.143386		180	-0.216689		180	-0.289992		180	-0.363295
181	-0.00385476			181	-0.0184452			181	-0.0330357		181	-0.0476262		181	-0.069512		181	-0.142464		181	-0.215417		181	-0.288369		181	-0.361322
182	-0.00356754			182	-0.0180183			182	-0.032469		182	-0.0469197		182	-0.0685958		182	-0.140849		182	-0.213103		182	-0.285357		182	-0.35761
183	-0.003249			183	-0.0174909			183	-0.0317328		183	-0.0459747		183	-0.0673375		183	-0.138547		183	-0.209756		183	-0.280966		183	-0.352175
184	-0.00289928			184	-0.0168642			184	-0.0308291		184	-0.0447941		184	-0.0657414		184	-0.135566		184	-0.205391		184	-0.275215		184	-0.34504
185	-0.00251866			185	-0.0161398			185	-0.0297609		185	-0.043382		185	-0.0638136		185	-0.131919		185	-0.200025		185	-0.26813		185	-0.336236
186	-0.0021076			186	-0.0153196			186	-0.0285315		186	-0.0417435		186	-0.0615614		186	-0.127621		186	-0.193681		186	-0.259741		186	-0.325801
187	-0.0016667			187	-0.0144061			187	-0.0271454		187	-0.0398848		187	-0.0589938		187	-0.122691		187	-0.186388		187	-0.250084		187	-0.313781
188	-0.00119675			188	-0.0134022			188	-0.0256077		188	-0.0378131		188	-0.0561213		188	-0.117149		188	-0.178176		188	-0.239203		188	-0.300231
189	-0.000698679			189	-0.0123114			189	-0.0239241		189	-0.0355367		189	-0.0529558		189	-0.111019		189	-0.169083		189	-0.227146		189	-0.28521
190	-0.000173577			190	-0.0111373			190	-0.0221011		190	-0.0330648		190	-0.0495105		190	-0.104329		190	-0.159148		190	-0.213967		190	-0.268785
191	0.000377307			191	-0.00988432			191	-0.0201459		191	-0.0304076		191	-0.0458		191	-0.0971082		191	-0.148416		191	-0.199724		191	-0.251033
192	0.00095257			192	-0.00855698			192	-0.0180665		192	-0.0275761		192	-0.0418404		192	-0.0893882		192	-0.136936		192	-0.184484		192	-0.232031
193	0.00155066			193	-0.00716034			193	-0.0158713		193	-0.0245823		193	-0.0376488		193	-0.0812039		193	-0.124759		193	-0.168314		193	-0.211869
194	0.00216988			194	-0.0056998			194	-0.0135695		194	-0.0214392		194	-0.0332437		194	-0.0725921		194	-0.11194		194	-0.151289		194	-0.190637
195	0.0028084			195	-0.00418112			195	-0.0111706		195	-0.0181601		195	-0.0286444		195	-0.063592		195	-0.0985395		195	-0.133487		195	-0.168435
196	0.00346423			196	-0.00261038			196	-0.008685		196	-0.0147596		196	-0.0238715		196	-0.0542446		196	-0.0846177		196	-0.114991		196	-0.145364
197	0.0041353			197	-0.000994007			197	-0.00612331		197	-0.0112526		197	-0.0189466		197	-0.0445931		197	-0.0702396		197	-0.0958861		197	-0.121533
198	0.00481936			198	0.000661324			198	-0.00349671		198	-0.00765475		198	-0.0138918		198	-0.034682		198	-0.0554722		198	-0.0762623		198	-0.0970525
199	0.0055141			199	0.00234866			199	-0.000816772		199	-0.00398221		199	-0.00873036		199	-0.0245575		199	-0.0403847		199	-0.0562119		199	-0.072039
200	0.00621707			200	0.00406083			200	0.00190459		200	-0.000251646		200	-0.003486		200	-0.0142672		200	-0.0250484		200	-0.0358296		200	-0.0466108
201	0.00692575			201	0.00579046			201	0.00465516		201	0.00351986		201	0.00181692		201	-0.00385956		201	-0.00953604		201	-0.0152125		201	-0.020889
202	0.00763753			202	0.00753			202	0.00742246		202	0.00731493		202	0.00715363		202	0.00661596		202	0.00607829		202	0.00554062		202	0.00500296
203	0.00834972			203	0.00927178			203	0.0101938		203	0.0111159		203	0.012499		203	0.0171093		203	0.0217196		203	0.0263299		203	0.0309402
204	0.00905957			204	0.011008			204	0.0129565		204	0.014905		204	0.0178276		204	0.0275699		204	0.0373122		204	0.0470545		204	0.0567968
205	0.0097643			205	0.0127309			205	0.0156976		205	0.0186642		205	0.0231142		205	0.0379473		205	0.0527805		205	0.0676137		205	0.0824468
206	0.0104611			206	0.0144326			206	0.0184042		206	0.0223757		206	0.0283331		206	0.0481909		206	0.0680487		206	0.0879065		206	0.107764
207	0.011147			207	0.0161053			207	0.0210635		207	0.0260218		207	0.0334592		207	0.0582505		207	0.0830417		207	0.107833		207	0.132624
208	0.0118193			208	0.0177411			208	0.023663		208	0.0295848		208	0.0384675		208	0.0680765		208	0.0976855		208	0.127295		208	0.156904
209	0.0124751			209	0.0193325			209	0.0261899		209	0.0330473		209	0.0433334		209	0.0776203		209	0.111907		209	0.146194		209	0.180481
210	0.0131116			210	0.0208718			210	0.0286321		210	0.0363924		210	0.0480329		210	0.0868343		210	0.125636		210	0.164437		210	0.203239
211	0.0137258			211	0.0223518			211	0.0309777		211	0.0396037		211	0.0525426		211	0.0956724		211	0.138802		211	0.181932		211	0.225062
212	0.0143152			212	0.0237652			212	0.0332152		212	0.0426651		212	0.0568401		212	0.10409		212	0.15134		212	0.19859		212	0.24584
213	0.014877			213	0.0251052			213	0.0353334		213	0.0455615		213	0.0609037		213	0.112045		213	0.163185		213	0.214326		213	0.265467
214	0.0154087			214	0.0263652			214	0.0373217		214	0.0482782		214	0.064713		214	0.119496		214	0.174278		214	0.229061		214	0.283843
215	0.0159076			215	0.0275389			215	0.0391702		215	0.0508015		215	0.0682485		215	0.126405		215	0.184562		215	0.242718		215	0.300875
216	0.0163714			216	0.0286205			216	0.0408695		216	0.0531186		216	0.0714922		216	0.132737		216	0.193983		216	0.255228		216	0.316473
217	0.0167978			217	0.0296044			217	0.042411		217	0.0552175		217	0.0744274		217	0.13846		217	0.202493		217	0.266526		217	0.330559
218	0.0171847			218	0.0304857			218	0.0437866		218	0.0570875		218	0.0770389		218	0.143544		218	0.210048		218	0.276553		218	0.343057
219	0.0175301			219	0.0312597			219	0.0449892		219	0.0587188		219	0.0793132		219	0.147961		219	0.216609		219	0.285257		219	0.353905
220	0.0178321			220	0.0319223			220	0.0460126		220	0.0601029		220	0.0812384		220	0.15169		220	0.222141		220	0.292593		220	0.363044
221	0.018089			221	0.0324701			221	0.0468513		221	0.0612325		221	0.0828042		221	0.15471		221	0.226616		221	0.298522		221	0.370427
222	0.0182993			222	0.0329			222	0.0475007		222	0.0621014		222	0.0840024		222	0.157006		222	0.230009		222	0.303013		222	0.376016
223	0.0184618			223	0.0332095			223	0.0479572		223	0.0627049		223	0.0848264		223	0.158565		223	0.232303		223	0.306042		223	0.37978
224	0.0185753			224	0.0333967			224	0.0482181		224	0.0630395		224	0.0852717		224	0.159379		224	0.233486		224	0.307593		224	0.3817
225	0.0186388			225	0.0334603			225	0.0482818		225	0.0631033		225	0.0853355		225	0.159443		225	0.23355		225	0.307658		225	0.381765
226	0.0186518			226	0.0333997			226	0.0481476		226	0.0628955		226	0.0850173		226	0.158757		226	0.232496		226	0.306236		226	0.379975
227	0.0186136			227	0.0332146			227	0.0478157		227	0.0624167		227	0.0843182		227	0.157323		227	0.230328		227	0.303333		227	0.376338
228	0.0185241			228	0.0329057			228	0.0472873		228	0.0616689		228	0.0832413		228	0.155149		228	0.227057		228	0.298965		228	0.370874
229	0.0183831			229	0.0324739			229	0.0465648		229	0.0606556		229	0.0817919		229	0.152246		229	0.2227		229	0.293155		229	0.363609
230	0.0181908			230	0.031921			230	0.0456512		230	0.0593815		230	0.0799768		230	0.148628		230	0.217279		230	0.28593		230	0.354582
231	0.0179475			231	0.0312492			231	0.0445508		231	0.0578525		231	0.077805		231	0.144313		231	0.210822		231	0.27733		231	0.343839
232	0.0176538			232	0.0304612			232	0.0432686		232	0.056076		232	0.0752871		232	0.139324		232	0.203361		232	0.267398		232	0.331435
233	0.0173106			233	0.0295606			233	0.0418105		233	0.0540604		233	0.0724354		233	0.133685		233	0.194935		233	0.256184		233	0.317434
234	0.0169188			234	0.028551			234	0.0401833		234	0.0518155		234	0.0692639		234	0.127425		234	0.185586		234	0.243747		234	0.301909
235	0.0164796			235	0.027437			235	0.0383945		235	0.049352		235	0.0657882		235	0.120575		235	0.175363		235	0.23015		235	0.284937
236	0.0159943			236	0.0262235			236	0.0364526		236	0.0466817		236	0.0620253		236	0.113171		236	0.164316		236	0.215462		236	0.266607
237	0.0154647			237	0.0249156			237	0.0343665		237	0.0438174		237	0.0579937		237	0.105248		237	0.152503		237	0.199757		237	0.247012
238	0.0148923			238	0.0235192			238	0.032146		238	0.0407728		238	0.0537131		238	0.0968474		238	0.139982		238	0.183116		238	0.22625
239	0.0142792			239	0.0220403			239	0.0298014		239	0.0375626		239	0.0492043		239	0.0880099		239	0.126816		239	0.165621		239	0.204427
240	0.0136273			240	0.0204855			240	0.0273436		240	0.0342018		240	0.044489		240	0.0787799		240	0.113071		240	0.147362		240	0.181652
241	0.012939			241	0.0188615			241	0.024784		241	0.0307065		241	0.0395902		241	0.0692027		241	0.0988152		241	0.128428		241	0.15804
242	0.0122165			242	0.0171753			242	0.0221342		242	0.0270931		242	0.0345313		242	0.0593256		242	0.0841199		242	0.108914		242	0.133708
243	0.0114624			243	0.0154344			243	0.0194065		243	0.0233785		243	0.0293366		243	0.0491968		243	0.0690571		243	0.0889174		243	0.108778
244	0.0106791			244	0.0136462			244	0.0166132		244	0.0195802		244	0.0240307		244	0.0388657		244	0.0537008		244	0.0685358		244	0.0833709
245	0.00986956			245	0.0118183			245	0.013767		245	0.0157157		245	0.0186388		245	0.0283823		245	0.0381259		245	0.0478695		245	0.057613
246	0.00903637			246	0.00995855			246	0.0108807		246	0.0118029		246	0.0131862		246	0.0177971		246	0.022408		246	0.0270189		246	0.0316299
247	0.00818241			247	0.00807487			247	0.00796733		247	0.00785979		247	0.00769848		247	0.00716078		247	0.00662307		247	0.00608537		247	0.00554767
248	0.00731059			248	0.00617516			248	0.00503973		248	0.0039043		248	0.00220115		248	-0.00347602		248	-0.00915319		248	-0.0148304		248	-0.0205075
249	0.00642388			249	0.00426737			249	0.00211087		249	-4.56351e-05		249	-0.00328039		249	-0.0140629		249	-0.0248454		249	-0.0356279		249	-0.0464105
250	0.00552524			250	0.00235942			250	-0.000806401		250	-0.00397222		250	-0.00872095		250	-0.0245501		250	-0.0403792		250	-0.0562083		250	-0.0720374
251	0.0046177			251	0.000459162			251	-0.00369938		251	-0.00785791		251	-0.0140957		251	-0.0348884		251	-0.0556811		251	-0.0764738		251	-0.0972665
252	0.00370427			252	-0.00142564			252	-0.00655555		252	-0.0116855		252	-0.0193803		252	-0.0450299		252	-0.0706794		252	-0.0963289		252	-0.121978
253	0.00278796			253	-0.00328735			253	-0.00936267		253	-0.015438		253	-0.024551		253	-0.0549275		253	-0.0853041		253	-0.115681		253	-0.146057
254	0.00187178			254	-0.0051185			254	-0.0121088		254	-0.0190991		254	-0.0295845		254	-0.064536		254	-0.0994874		254	-0.134439		254	-0.16939
255	0.000958702			255	-0.00691182			255	-0.0147823		255	-0.0226529		255	-0.0344586		255	-0.0738113		255	-0.113164		255	-0.152516		255	-0.191869
256	5.16503e-05			256	-0.00866024			256	-0.0173721		256	-0.026084		256	-0.0391519		256	-0.0827113		256	-0.126271		256	-0.16983		256	-0.21339
257	-0.000846487			257	-0.010357			257	-0.0198674		257	-0.0293779		257	-0.0436436		257	-0.091196		257	-0.138748		257	-0.186301		257	-0.233853
258	-0.00173289			258	-0.0119954			258	-0.022258		258	-0.0325206		258	-0.0479144		258	-0.0992272		258	-0.15054		258	-0.201853		258	-0.253166
259	-0.00260479			259	-0.0135695			259	-0.0245341		259	-0.0354988		259	-0.0519458		259	-0.106769		259	-0.161593		259	-0.216416		259	-0.271239
260	-0.00345954			260	-0.0150731			260	-0.0266867		260	-0.0383003		260	-0.0557207		260	-0.113789		260	-0.171857		260	-0.229925		260	-0.287992
261	-0.00429453			261	-0.0165009			261	-0.0287072		261	-0.0409135		261	-0.059223		261	-0.120255		261	-0.181286		261	-0.242318		261	-0.303349
262	-0.0051073			262	-0.0178475			262	-0.0305876		262	-0.0433278		262	-0.0624381		262	-0.126139		262	-0.18984		262	-0.253541		262	-0.317241
263	-0.00589546			263	-0.0191081			263	-0.0323208		263	-0.0455335		263	-0.0653526		263	-0.131416		263	-0.197479		263	-0.263543		263	-0.329606
264	-0.00665675			264	-0.0202785			264	-0.0339002		264	-0.047522		264	-0.0679546		264	-0.136063		264	-0.204172		264	-0.272281		264	-0.340389
265	-0.00738903			265	-0.0213545			265	-0.03532		265	-0.0492854		265	-0.0702336		265	-0.140061		265	-0.209888		265	-0.279716		265	-0.349543
266	-0.00809029			266	-0.0223326			266	-0.0365749		266	-0.0508172		266	-0.0721807		266	-0.143392		266	-0.214604		266	-0.285815		266	-0.357027
267	-0.00875866			267	-0.0232097			267	-0.0376607		267	-0.0521118		267	-0.0737883		267	-0.146043		267	-0.218299		267	-0.290554		267	-0.362809
268	-0.00939241			268	-0.0239831			268	-0.0385738		268	-0.0531645		268	-0.0750505		268	-0.148004		268	-0.220957		268	-0.293911		268	-0.366864
269	-0.00998996			269	-0.0246506			269	-0.0393112		269	-0.0539719		269	-0.0759628		269	-0.149266		269	-0.222569		269	-0.295872		269	-0.369175
270	-0.0105499			270	-0.0252105			270	-0.039871		270	-0.0545316		270	-0.0765224		270	-0.149825		270	-0.223128		270	-0.296431		270	-0.369734
271	-0.0110709			271	-0.0256614			271	-0.0402519		271	-0.0548424		271	-0.0767281		271	-0.149681		271	-0.222633		271	-0.295585		271	-0.368538
272	-0.0115519			272	-0.0260026			272	-0.0404534		272	-0.0549041		272	-0.0765802		272	-0.148834		272	-0.221087		272	-0.293341		272	-0.365595
273	-0.011992			273	-0.0262339			273	-0.0404758		273	-0.0547176		273	-0.0760805		273	-0.14729		273	-0.218499		273	-0.289709		273	-0.360918
274	-0.0123903			274	-0.0263553			274	-0.0403202		274	-0.0542851		274	-0.0752325		274	-0.145057		274	-0.214882		274	-0.284706		274	-0.354531
275	-0.0127463			275	-0.0263674			275	-0.0399885		275	-0.0536096		275	-0.0740413		275	-0.142147		275	-0.210252		275	-0.278358		275	-0.346463
276	-0.0130596			276	-0.0262716			276	-0.0394835		276	-0.0526955		276	-0.0725134		276	-0.138573		276	-0.204633		276	-0.270693		276	-0.336753
277	-0.0133298			277	-0.0260692			277	-0.0388086		277	-0.0515479		277	-0.070657		277	-0.134354		277	-0.198051		277	-0.261747		277	-0.325444
278	-0.013557			278	-0.0257625			278	-0.0379679		278	-0.0501734		278	-0.0684816		278	-0.129509		278	-0.190536		278	-0.251564		278	-0.312591
279	-0.0137412			279	-0.0253539			279	-0.0369665		279	-0.0485792		279	-0.0659983		279	-0.124062		279	-0.182125		279	-0.240189		279	-0.298252
280	-0.0138826			280	-0.0248464			280	-0.0358101		280	-0.0467739		280	-0.0632195		280	-0.118038		280	-0.172857		280	-0.227676		280	-0.282495
281	-0.0139818			281	-0.0242434			281	-0.034505		281	-0.0447666		281	-0.0601591		281	-0.111467		281	-0.162775		281	-0.214084		281	-0.265392
282	-0.0140393			282	-0.0235488			282	-0.0330584		282	-0.0425679		282	-0.0568322		282	-0.10438		282	-0.151928		282	-0.199476		282	-0.247023
283	-0.0140559			283	-0.0227669			283	-0.0314779		283	-0.0401889		283	-0.0532554		283	-0.0968104		283	-0.140365		283	-0.18392		283	-0.227475
284	-0.0140325			284	-0.0219022			284	-0.0297719		284	-0.0376416		284	-0.0494461		284	-0.0887945		284	-0.128143		284	-0.167491		284	-0.20684
285	-0.0139704			285	-0.0209599			285	-0.0279494		285	-0.0349389		285	-0.0454232		285	-0.0803707		285	-0.115318		285	-0.150266		285	-0.185213
286	-0.0138706			286	-0.0199453			286	-0.0260199		286	-0.0320945		286	-0.0412064		286	-0.0715795		286	-0.101953		286	-0.132326		286	-0.162699
287	-0.0137348			287	-0.0188641			287	-0.0239934		287	-0.0291227		287	-0.0368166		287	-0.0624631		287	-0.0881097		287	-0.113756		287	-0.139403
288	-0.0135643			288	-0.0177223			288	-0.0218804		288	-0.0260384		288	-0.0322755		288	-0.0530656		288	-0.0738558		288	-0.094646		288	-0.115436
289	-0.0133609			289	-0.0165264			289	-0.0196918		289	-0.0228572		289	-0.0276054		289	-0.0434326		289	-0.0592597		289	-0.0750869		289	-0.0909141
290	-0.0131265			290	-0.0152827			290	-0.017439		290	-0.0195952		290	-0.0228296		290	-0.0336108		290	-0.044392		290	-0.0551732		290	-0.0659544
291	-0.0128629			291	-0.0139982			291	-0.0151335		291	-0.0162688		291	-0.0179718		291	-0.0236482		291	-0.0293247		291	-0.0350012		291	-0.0406777
292	-0.0125723			292	-0.0126798			292	-0.0127874		292	-0.0128949		292	-0.0130562		292	-0.0135939		292	-0.0141315		292	-0.0146692		292	-0.0152069
293	-0.0122567			293	-0.0113347			293	-0.0104126		293	-0.00949056		293	-0.00810747		293	-0.00349717		293	0.00111313		293	0.00572343		293	0.0103337
294	-0.0119185			294	-0.00997004			294	-0.00802158		294	-0.00607312		294	-0.00315043		294	0.00659187		294	0.0163342		294	0.0260765		294	0.0358188
295	-0.0115599			295	-0.00859326			295	-0.00562663		295	-0.00266		295	0.00178995		295	0.0166231		295	0.0314563		295	0.0462895		295	0.0611226
296	-0.0111833			296	-0.00721177			296	-0.00324021		296	0.000731348		296	0.00668869		296	0.0265465		296	0.0464043		296	0.0662621		296	0.0861199
297	-0.0107912			297	-0.00583297			297	-0.000874714		297	0.00408354		297	0.0115209		297	0.0363122		297	0.0611035		297	0.0858947		297	0.110686
298	-0.0103861			298	-0.00446426			298	0.00145755		298	0.00737935		298	0.0162621		298	0.0458711		298	0.0754801		298	0.105089		298	0.134698
299	-0.00997035			299	-0.00311297			299	0.00374441		299	0.0106018		299	0.0208879		299	0.0551748		299	0.0894617		299	0.123749		299	0.158036
300	-0.00954662			300	-0.00178633			300	0.00597396		300	0.0137342		300	0.0253747		300	0.0641761		300	0.102978		300	0.141779		300	0.18058
301	-0.00911736			301	-0.000491414			301	0.00813453		301	0.0167605		301	0.0296994		301	0.0728292		301	0.115959		301	0.159089		301	0.202218
302	-0.0086851			302	0.000764874			302	0.0102148		302	0.0196648		302	0.0338398		302	0.0810896		302	0.12834		302	0.175589		302	0.222839
303	-0.00825229			303	0.00197586			303	0.012204		303	0.0224322		303	0.0377744		303	0.0889152		303	0.140056		303	0.191197		303	0.242338
304	-0.00782138			304	0.00313514			304	0.0140917		304	0.0250482		304	0.041483		304	0.0962656		304	0.151048		304	0.205831		304	0.260613
305	-0.00739473			305	0.00423659			305	0.0158679		305	0.0274992		305	0.0449462		305	0.103103		305	0.161259		305	0.219416		305	0.277572
306	-0.00697463			306	0.00527443			306	0.0175235		306	0.0297725		306	0.0481461		306	0.109391		306	0.170637		306	0.231882		306	0.293127
307	-0.00656332			307	0.00624325			307	0.0190498		307	0.0318564		307	0.0510662		307	0.115099		307	0.179132		307	0.243165		307	0.307197
308	-0.0061629			308	0.00713803			308	0.020439		308	0.0337399		308	0.0536913		308	0.120196		308	0.186701		308	0.253205		308	0.31971
309	-0.00577538			309	0.0079542			309	0.0216838		309	0.0354134		309	0.0560077		309	0.124656		309	0.193304		309	0.261951		309	0.330599
310	-0.00540266			310	0.00868762			310	0.0227779		310	0.0368682		310	0.0580036		310	0.128455		310	0.198907		310	0.269358		310	0.339809
311	-0.00504649			311	0.00933467			311	0.0237158		311	0.038097		311	0.0596687		311	0.131575		311	0.20348		311	0.275386		311	0.347292
312	-0.00470849			312	0.00989219			312	0.0244929		312	0.0390935		312	0.0609946		312	0.133998		312	0.207001		312	0.280005		312	0.353008
313	-0.00439012			313	0.0103576			313	0.0251053		313	0.039853		313	0.0619745		313	0.135713		313	0.209451		313	0.28319		313	0.356928
314	-0.00409269			314	0.0107287			314	0.0255502		314	0.0403716		314	0.0626037		314	0.136711		314	0.210818		314	0.284925		314	0.359032
315	-0.00381734			315	0.0110041			315	0.0258256		315	0.0406471		315	0.0628794		315	0.136987		315	0.211094		315	0.285202		315	0.359309
316	-0.00356505			316	0.0111828			316	0.0259307		316	0.0406786		316	0.0628005		316	0.13654		316	0.210279		316	0.284019		316	0.357758
317	-0.0033366			317	0.0112644			317	0.0258654		317	0.0404664		317	0.0623679		317	0.135373		317	0.208378		317	0.281383		317	0.354388
318	-0.00313262			318	0.011249			318	0.0256306		318	0.0400122		318	0.0615846		318	0.133493		318	0.205401		318	0.277309		318	0.349217
319	-0.00295354			319	0.0111373			319	0.0252282		319	0.039319		319	0.0604553		319	0.13091		319	0.201364		319	0.271818		319	0.342272
320	-0.00279962			320	0.0109306			320	0.0246609		320	0.0383911		320	0.0589865		320	0.127638		320	0.196289		320	0.26494		320	0.333591
321	-0.00267092			321	0.0106308			321	0.0239324		321	0.0372341		321	0.0571866		321	0.123695		321	0.190203		321	0.256712		321	0.32322
322	-0.00256735			322	0.01024			322	0.0230474		322	0.0358548		322	0.0550659		322	0.119103		322	0.18314		322	0.247177		322	0.311214
323	-0.00248862			323	0.00976133			323	0.0220113		323	0.0342612		323	0.0526361		323	0.113886		323	0.175136		323	0.236385		323	0.297635
324	-0.00243426			324	0.00919798			324	0.0208302		324	0.0324625		324	0.0499108		324	0.108072		324	0.166233		324	0.224394		324	0.282556
325	-0.00240365			325	0.00855382			325	0.0195113		325	0.0304687		325	0.0469049		325	0.101692		325	0.15648		325	0.211267		325	0.266054
326	-0.00239599			326	0.00783311			326	0.0180622		326	0.0282913		326	0.043635		326	0.0947805		326	0.145926		326	0.197072		326	0.248217
327	-0.00241035			327	0.00704055			327	0.0164915		327	0.0259424		327	0.0401187		327	0.0873732		327	0.134628		327	0.181882		327	0.229137
328	-0.00244562			328	0.00618123			328	0.0148081		328	0.0234349		328	0.0363752		328	0.0795094		328	0.122644		328	0.165778		328	0.208912
329	-0.00250056			329	0.00526058			329	0.0130217		329	0.0207828		329	0.0324245		329	0.0712302		329	0.110036		329	0.148842		329	0.187647
330	-0.0025738			330	0.00428436			330	0.0111425		330	0.0180007		330	0.0282879		330	0.0625788		330	0.0968696		330	0.13116		330	0.165451
331	-0.00266385			331	0.00325865			331	0.00918115		331	0.0151037		331	0.0239874		331	0.0535999		331	0.0832124		331	0.112825		331	0.142437
332	-0.00276911			332	0.00218975			332	0.0071486		332	0.0121075		332	0.0195457		332	0.04434		332	0.0691343		332	0.0939286		332	0.118723
333	-0.00288787			333	0.00108419			333	0.00505624		333	0.00902829		333	0.0149864		333	0.0348466		333	0.0547069		333	0.0745671		333	0.0944274
334	-0.00301833			334	-5.13183e-05			334	0.00291569		334	0.0058827		334	0.0103332		334	0.0251683		334	0.0400033		334	0.0548384		334	0.0696734
335	-0.00315862			335	-0.00120991			335	0.000738805		335	0.00268752		335	0.00561059		335	0.0153542		335	0.0250977		335	0.0348413		335	0.0445848
336	-0.0033068			336	-0.00238462			336	-0.00146243		336	-0.00054025		336	0.000843025		336	0.00545394		336	0.0100649		336	0.0146758		336	0.0192867
337	-0.00346087			337	-0.00356841			337	-0.00367595		337	-0.00378349		337	-0.0039448		337	-0.00448251		337	-0.00502021		337	-0.00555791		337	-0.00609561
338	-0.00361879			338	-0.00475423			338	-0.00588966		338	-0.00702509		338	-0.00872824		338	-0.0144054		338	-0.0200826		338	-0.0257597		338	-0.0314369
339	-0.00377849			339	-0.005935			339	-0.0080915		339	-0.010248		339	-0.0134828		339	-0.0242653		339	-0.0350478		339	-0.0458303		339	-0.0566128
340	-0.00393787			340	-0.0071037			340	-0.0102695		340	-0.0134353		340	-0.0181841		340	-0.0340132		340	-0.0498423		340	-0.0656714		340	-0.0815005
341	-0.00409484			341	-0.00825337			341	-0.0124119		341	-0.0165704		341	-0.0228083		341	-0.0436009		341	-0.0643936		341	-0.0851863		341	-0.105979
342	-0.00424728			342	-0.00937719			342	-0.0145071		342	-0.019637		342	-0.0273319		342	-0.0529814		342	-0.078631		342	-0.10428		342	-0.12993
343	-0.00439312			343	-0.0104684			343	-0.0165438		343	-0.0226191		343	-0.031732		343	-0.0621086		343	-0.0924852		343	-0.122862		343	-0.153238
344	-0.00453029			344	-0.0115206			344	-0.0185109		344	-0.0255012		344	-0.0359866		344	-0.070938		344	-0.105889		344	-0.140841		344	-0.175792
345	-0.00465677			345	-0.0125273			345	-0.0203978		345	-0.0282683		345	-0.0400741		345	-0.0794267		345	-0.118779		345	-0.158132		345	-0.197485
346	-0.00477058			346	-0.0134825			346	-0.0221944		346	-0.0309062		346	-0.0439741		346	-0.0875335		346	-0.131093		346	-0.174652		346	-0.218212
347	-0.00486979			347	-0.0143803			347	-0.0238907		347	-0.0334012		347	-0.0476669		347	-0.0952193		347	-0.142772		347	-0.190324		347	-0.237876
348	-0.00495254			348	-0.0152151			348	-0.0254777		348	-0.0357402		348	-0.0511341		348	-0.102447		348	-0.15376		348	-0.205072		348	-0.256385
349	-0.00501705			349	-0.0159817			349	-0.0269464		349	-0.0379111		349	-0.0543581		349	-0.109181		349	-0.164005		349	-0.218828		349	-0.273652
350	-0.00506162			350	-0.0166752			350	-0.0282888		350	-0.0399024		350	-0.0573228		350	-0.115391		350	-0.173459		350	-0.231527		350	-0.289595
351	-0.00508463			351	-0.017291			351	-0.0294973		351	-0.0417036		351	-0.0600131		351	-0.121045		351	-0.182076		351	-0.243108		351	-0.30414
352	-0.00508458			352	-0.0178247			352	-0.0305649		352	-0.0433051		352	-0.0624153		352	-0.126116		352	-0.189817		352	-0.253518		352	-0.317219
353	-0.00506005			353	-0.0182727			353	-0.0314854		353	-0.0446981		353	-0.0645172		353	-0.130581		353	-0.196644		353	-0.262708		353	-0.328771
354	-0.00500976			354	-0.0186315			354	-0.0322532		354	-0.045875		354	-0.0663076		354	-0.134416		354	-0.202525		354	-0.270634		354	-0.338742
355	-0.00493254			355	-0.018898			355	-0.0328635		355	-0.046829		355	-0.0677772		355	-0.137605		355	-0.207432		355	-0.277259		355	-0.347087
356	-0.00482735			356	-0.0190697			356	-0.033312		356	-0.0475543		356	-0.0689178		356	-0.140129		356	-0.211341		356	-0.282553		356	-0.353764
357	-0.00469327			357	-0.0191443			357	-0.0335953		357	-0.0480464		357	-0.0697229		357	-0.141978		357	-0.214233		357	-0.286488		357	-0.358744
358	-0.00452952			358	-0.0191202			358	-0.0337109		358	-0.0483016		358	-0.0701876		358	-0.143141		358	-0.216094		358	-0.289048		358	-0.362001
359	-0.00433549			359	-0.0189961			359	-0.0336568		359	-0.0483174		359	-0.0703083		359	-0.143611		359	-0.216915		359	-0.290218		359	-0.363521
360	-0.00411068			360	-0.0187712			360	-0.0334318		360	-0.0480924		360	-0.0700832		360	-0.143386		360	-0.216689		360	-0.289992		360	-0.363295

## Sheet: Simulation result statistics
x/d=0.035
rotation rate	2θ	4θ
1	0.0116795	0.000954539
3	0.0116795	0.00275588
7	0.0116795	0.00641316
10	0.0116796	0.00916103
20	0.0116797	0.0183252
30	0.0116798	0.027491
40	0.0116799	0.0366571
50	0.01168	0.0458235
x/d=0.1
rotation rate	2θ	4θ
1	0.0116722	0.00767899
3	0.0116738	0.0221697
7	0.0116762	0.0515907
10	0.011678	0.0736961
20	0.011684	0.147417
30	0.01169	0.221152
40	0.011696	0.294889
50	0.0117021	0.368628
