# Supplementary material for: 0.79 ppm scale-factor nonlinearity whole-angle microshell gyroscope realized by real-time calibration of capacitive displacement detection
Source: Microsyst Nanoeng. 2021 Oct 13;7:79. doi: 10.1038/s41378-021-00306-6 (PMC8514555; doi:10.1038/s41378-021-00306-6)
Supplement: Supplementary file 23 — Data for Figure3d [file 41378_2021_306_MOESM23_ESM.xlsx]

## Sheet: experimental results under 448
x0=448mv rotation rate=1				x0=448mv rotation rate=3				x0=448mv rotation rate=5				x0=448mv rotation rate=7						x0=448mv rotation rate=10				x0=448mv rotation rate=20				x0=448mv rotation rate=30				x0=448mv rotation rate=40					x0=448mv rotation rate=50
pattern angle	drift			pattern angle	drift			pattern angle	drift			pattern angle	drift					pattern angle	drift			pattern angle	drift			pattern angle	drift			pattern angle	drift				pattern angle	drift
162.461	-1.06474			150.523	-3.17753			150.344	-5.28893			155.671	-7.39412					123.042	-10.5594			-18.2624	-21.0807			-5.95014	-31.5795			-15.8586	-42.1332				149.525	-52.7335
161.653	-1.06351			148.363	-3.17661			147.385	-5.28917			150.056	-7.39775					118.816	-10.565			-26.6967	-21.0858			-11.0047	-31.5911			-22.6043	-42.1607				141.087	-52.7376
160.801	-1.06486			145.821	-3.17958			143.154	-5.29115			144.141	-7.40015					114.595	-10.5513			-35.1381	-21.1036			-16.0639	-31.6201			-29.352	-42.173				132.644	-52.7664
159.95	-1.06414			143.279	-3.1793			138.922	-5.29339			138.223	-7.3998					110.375	-10.5497			-43.5841	-21.1148			-21.1233	-31.6211			-36.1013	-42.1833				124.202	-52.7631
159.099	-1.06455			140.736	-3.18019			134.689	-5.29129			132.302	-7.39971					106.156	-10.548			-52.0297	-21.1142			-26.183	-31.623			-42.8545	-42.2079				115.765	-52.7364
158.247	-1.06615			138.192	-3.18066			130.455	-5.29144			126.383	-7.39308					101.94	-10.5408			-60.4742	-21.1112			-31.2477	-31.6544			-49.6098	-42.2205				107.333	-52.6989
157.396	-1.06511			135.648	-3.181			126.222	-5.28768			120.463	-7.38961					97.7274	-10.5307			-68.9094	-21.0879			-36.3121	-31.6525			-56.3641	-42.2144				98.9066	-52.6631
156.543	-1.06589			133.104	-3.1797			121.989	-5.28505			114.548	-7.38374					93.5172	-10.5256			-77.3411	-21.0792			-41.3783	-31.6636			-63.1144	-42.1895				90.4874	-52.62
155.691	-1.06801			130.559	-3.18067			117.758	-5.28286			108.637	-7.37857					89.3082	-10.5224			-85.7642	-21.0578			-46.4451	-31.6675			-69.8604	-42.1623				82.0654	-52.6375
154.838	-1.06563			128.015	-3.18126			113.53	-5.28079			102.73	-7.37489					85.097	-10.528			-94.1845	-21.0508			-51.513	-31.6742			-76.6035	-42.1444				73.6404	-52.6562
153.983	-1.06653			125.47	-3.1779			109.304	-5.27686			96.8268	-7.36997					80.8891	-10.5198			-102.604	-21.0476			-56.5784	-31.659			-83.3412	-42.1107				65.214	-52.6649
153.131	-1.06859			122.925	-3.17889			105.079	-5.27426			90.9269	-7.36586					76.6817	-10.5186			-111.027	-21.0591			-61.6398	-31.6336			-90.0788	-42.1095				56.7821	-52.6995
152.278	-1.06908			120.383	-3.17552			100.858	-5.26937			85.0309	-7.36857					72.4733	-10.5209			-119.453	-21.0639			-66.701	-31.6325			-96.8135	-42.0922				48.3473	-52.7173
151.423	-1.06658			117.84	-3.17521			96.6385	-5.2664			79.1382	-7.37007					68.2626	-10.5267			-127.882	-21.0719			-71.7611	-31.626			-103.552	-42.114				39.9104	-52.7306
150.568	-1.06765			115.3	-3.17549			92.423	-5.26441			73.2434	-7.37094					64.0531	-10.5238			-136.312	-21.0773			-76.82	-31.618			-110.295	-42.1449				31.4771	-52.7085
149.714	-1.06868			112.759	-3.17511			88.2099	-5.25942			67.3473	-7.37374					59.8427	-10.5259			-144.744	-21.0793			-81.8737	-31.5856			-117.038	-42.1415				23.0467	-52.6899
148.86	-1.06819			110.219	-3.17229			83.9984	-5.26371			61.4506	-7.37387					55.6317	-10.5275			-153.173	-21.0716			-86.9257	-31.5748			-123.783	-42.1618				14.6191	-52.6726
148.005	-1.06939			107.679	-3.17221			79.7908	-5.26301			55.5516	-7.3749					51.4189	-10.5321			-161.6	-21.0678			-91.9796	-31.5873			-130.533	-42.1831				6.19629	-52.6424
147.151	-1.07043			105.141	-3.16828			75.5799	-5.26194			49.6525	-7.37756					47.2074	-10.5287			-170.023	-21.0578			-97.0326	-31.5809			-137.279	-42.1642				-2.22546	-52.6359
146.295	-1.06895			102.603	-3.16643			71.3695	-5.26147			43.7525	-7.37418					42.9939	-10.5337			-178.446	-21.0576			-102.085	-31.5809			-144.028	-42.184				-10.6485	-52.6438
145.439	-1.06986			100.069	-3.16564			67.1599	-5.26389			37.8505	-7.37237					38.7806	-10.5333			-186.871	-21.0619			-107.14	-31.5918			-150.774	-42.1567				-19.0777	-52.6825
144.584	-1.06865			97.5356	-3.16342			62.9507	-5.26523			31.9512	-7.37102					34.5674	-10.5331			-195.298	-21.0681			-112.197	-31.6024			-157.518	-42.1546				-27.5137	-52.7251
143.728	-1.07095			95.0031	-3.1642			58.7396	-5.26587			26.0533	-7.37297					30.3558	-10.529			-203.732	-21.0836			-117.253	-31.6056			-164.258	-42.1242				-35.9509	-52.7324
142.873	-1.07064			92.4723	-3.15886			54.5274	-5.26504			20.1565	-7.37349					26.1419	-10.5347			-212.171	-21.0977			-122.311	-31.6066			-170.999	-42.1317				-44.3907	-52.7488
142.016	-1.0715			89.941	-3.15579			50.3147	-5.26375			14.2581	-7.37577					21.9315	-10.526			-220.614	-21.1076			-127.37	-31.6189			-177.737	-42.1099				-52.8338	-52.7696
141.16	-1.072			87.4139	-3.1561			46.1027	-5.26648			8.35928	-7.37479					17.7205	-10.5275			-229.058	-21.1119			-132.429	-31.6203			-184.474	-42.1092				-61.2739	-52.7506
140.302	-1.07243			84.8893	-3.15387			41.8917	-5.26497			2.45867	-7.37366					13.5093	-10.5281			-237.503	-21.1109			-137.489	-31.6288			-191.215	-42.131				-69.7058	-52.6992
139.445	-1.07315			82.3644	-3.15693			37.6785	-5.26533			-3.44117	-7.37985					9.2972	-10.5301			-245.942	-21.0969			-142.551	-31.6376			-197.959	-42.1462				-78.1348	-52.6811
138.587	-1.07083			79.8413	-3.15421			33.4665	-5.26283			-9.3401	-7.38675					5.08445	-10.5319			-254.374	-21.0805			-147.611	-31.6202			-204.704	-42.1569				-86.5546	-52.6238
137.728	-1.07175			77.3158	-3.15496			29.2543	-5.26444			-15.244	-7.38916					0.872193	-10.5306			-262.799	-21.0642			-152.67	-31.6232			-211.452	-42.1754				-94.9777	-52.6446
136.872	-1.07185			74.7924	-3.15494			25.044	-5.26431			-21.1534	-7.39482					-3.33987	-10.5302			-271.22	-21.0523			-157.727	-31.6063			-218.204	-42.1985				-103.399	-52.633
136.014	-1.07356			72.2684	-3.15493			20.8325	-5.2652			-27.0647	-7.39782					-7.55278	-10.5323			-279.641	-21.0525			-162.782	-31.593			-224.959	-42.2191				-111.826	-52.6713
135.157	-1.07099			69.7445	-3.1533			16.621	-5.26614			-32.9806	-7.40275					-11.7674	-10.5365			-288.062	-21.0514			-167.834	-31.5745			-231.713	-42.2164				-120.257	-52.6914
134.298	-1.07124			67.2205	-3.15371			12.4089	-5.26946			-38.8988	-7.39993					-15.9837	-10.5408			-296.488	-21.0643			-172.888	-31.5857			-238.467	-42.2116				-128.69	-52.7071
133.441	-1.07108			64.6979	-3.15576			8.19594	-5.26921			-44.821	-7.40172					-20.2023	-10.5465			-304.915	-21.0682			-177.941	-31.5846			-245.215	-42.1731				-137.125	-52.7187
132.584	-1.07349			62.1749	-3.15513			3.98038	-5.26762			-50.741	-7.39695					-24.4221	-10.5496			-313.348	-21.0827			-182.995	-31.5852			-251.96	-42.156				-145.56	-52.7172
131.727	-1.07235			59.6503	-3.15469			-0.234986	-5.26709			-56.6623	-7.39232					-28.6427	-10.5514			-321.779	-21.0787			-188.049	-31.5845			-258.702	-42.1417				-153.992	-52.7007
130.869	-1.07219			57.1262	-3.154			-4.44908	-5.26974			-62.5799	-7.38898					-32.8655	-10.5569			-330.21	-21.0764			-193.106	-31.608			-265.439	-42.1037				-162.42	-52.6723
130.011	-1.07283			54.6025	-3.15607			-8.66275	-5.27486			-68.4938	-7.3839					-37.091	-10.5638			-338.638	-21.0703			-198.164	-31.6141			-272.177	-42.113				-170.842	-52.6422
129.153	-1.07424			52.0793	-3.15444			-12.8785	-5.27737			-74.4049	-7.37674					-41.3154	-10.5611			-347.064	-21.0636			-203.222	-31.6136			-278.916	-42.116				-179.266	-52.6508
128.295	-1.07109			49.5544	-3.15513			-17.0984	-5.27895			-80.3121	-7.37298					-45.5411	-10.5643			-355.488	-21.0613			-208.284	-31.6362			-285.652	-42.105				-187.689	-52.6431
127.435	-1.073			47.0308	-3.15845			-21.3203	-5.28273			-86.2135	-7.36922					-49.767	-10.5647			-363.912	-21.0595			-213.347	-31.6453			-292.394	-42.1328				-196.114	-52.6513
126.578	-1.07271			44.5067	-3.15713			-25.5435	-5.28517			-92.1118	-7.3671					-53.9913	-10.5608			-372.338	-21.0649			-218.413	-31.6633			-299.138	-42.1511				-204.545	-52.695
125.72	-1.072			41.98	-3.15661			-29.7697	-5.28687			-98.0072	-7.3712					-58.2162	-10.5621			-380.77	-21.0801			-223.476	-31.6419			-305.884	-42.1644				-212.983	-52.7374
124.862	-1.07165			39.4543	-3.15726			-33.9978	-5.28907			-103.901	-7.37013					-62.438	-10.5545			-389.208	-21.0947			-228.543	-31.6668			-312.63	-42.1611				-221.423	-52.7521
124.004	-1.07245			36.929	-3.15736			-38.2273	-5.28944			-109.798	-7.3708					-66.6577	-10.5493			-397.649	-21.1038			-233.611	-31.6748			-319.376	-42.1626				-229.864	-52.7585
123.147	-1.07192			34.4032	-3.15762			-42.4586	-5.28959			-115.694	-7.37489					-70.8766	-10.5473			-406.096	-21.1172			-238.674	-31.6453			-326.127	-42.1958				-238.307	-52.767
122.289	-1.07105			31.8773	-3.15783			-46.6901	-5.2905			-121.591	-7.37445					-75.0925	-10.5397			-414.541	-21.1127			-243.736	-31.6375			-332.872	-42.1558				-246.742	-52.7193
121.431	-1.07145			29.3512	-3.15691			-50.9218	-5.289			-127.491	-7.37607					-79.3086	-10.5401			-422.983	-21.1053			-248.797	-31.6284			-339.613	-42.1325				-255.175	-52.7028
120.575	-1.07342			26.8249	-3.15737			-55.1542	-5.2836			-133.39	-7.37398					-83.5191	-10.5264			-431.419	-21.0887			-253.854	-31.6079			-346.354	-42.1283				-263.596	-52.6311
119.717	-1.06912			24.2994	-3.159			-59.3854	-5.28452			-139.291	-7.37229					-87.7284	-10.5232			-439.848	-21.0721			-258.911	-31.6052			-353.092	-42.1103				-272.018	-52.6368
118.859	-1.06989			21.7735	-3.15825			-63.6123	-5.28156			-145.19	-7.37153					-91.9384	-10.5251			-448.268	-21.0513			-263.963	-31.5766			-359.828	-42.1049				-280.442	-52.6522
118.003	-1.0708			19.2463	-3.16049			-67.8399	-5.27942			-151.088	-7.3722					-96.1461	-10.5192			-456.687	-21.0467			-269.015	-31.5759			-366.567	-42.1135				-288.868	-52.6616
117.147	-1.06843			16.7197	-3.16147			-72.0651	-5.27592			-156.985	-7.37103					-100.354	-10.5191			-465.11	-21.0583			-274.068	-31.5826			-373.307	-42.1253				-297.296	-52.6775
116.291	-1.06891			14.1913	-3.16172			-76.2887	-5.27187			-162.883	-7.37323					-104.561	-10.5189			-473.533	-21.058			-279.122	-31.5833			-380.054	-42.171				-305.727	-52.6913
115.436	-1.06832			11.6621	-3.16295			-80.5094	-5.26886			-168.78	-7.37389					-108.769	-10.5197			-481.96	-21.0673			-284.176	-31.5878			-386.799	-42.1542				-314.162	-52.7215
114.581	-1.0691			9.13277	-3.16549			-84.7269	-5.26613			-174.678	-7.37439					-112.98	-10.5268			-490.391	-21.0763			-289.23	-31.5918			-393.547	-42.1768				-322.602	-52.7485
113.726	-1.06798			6.60242	-3.16407			-88.942	-5.26262			-180.577	-7.37494					-117.19	-10.5251							-294.287	-31.6011			-400.299	-42.2023				-331.033	-52.6948
112.871	-1.06775			4.07003	-3.16594			-93.1549	-5.26142			-186.477	-7.38167					-121.4	-10.5256							-299.343	-31.6057			-407.055	-42.2207				-339.463	-52.6892
112.017	-1.06777			1.53877	-3.16181			-97.365	-5.26132			-192.377	-7.38593					-125.612	-10.5298							-304.402	-31.6173			-413.808	-42.2119				-347.888	-52.6566
111.162	-1.0682			-0.993986	-3.16203			-101.574	-5.26209			-198.282	-7.39129					-129.823	-10.5279							-309.46	-31.6138			-420.559	-42.1925				-356.311	-52.6409
110.308	-1.06799			-3.52343	-3.16217			-105.783	-5.26369			-204.191	-7.39413					-134.037	-10.5333							-314.522	-31.634			-427.307	-42.175				-364.733	-52.6363
109.454	-1.06623			-6.05306	-3.16485			-109.993	-5.26411			-210.104	-7.39616					-138.248	-10.5296							-319.582	-31.6275			-434.053	-42.1603				-373.159	-52.6634
108.599	-1.06721			-8.58279	-3.16716			-114.204	-5.26402			-216.019	-7.40039					-142.462	-10.5345							-324.643	-31.6321			-440.794	-42.132				-381.586	-52.6671
107.746	-1.0652			-11.1147	-3.17014			-118.415	-5.26421			-221.936	-7.39817					-146.677	-10.5373							-329.702	-31.6161			-447.531	-42.1071
106.892	-1.06632			-13.6484	-3.17123			-122.626	-5.26448			-227.857	-7.39832					-150.89	-10.5316							-334.761	-31.6172			-454.269	-42.1091
106.04	-1.06586			-16.1845	-3.17151			-126.838	-5.26512			-233.775	-7.39349					-155.101	-10.5287							-339.817	-31.605			-461.003	-42.0921
105.187	-1.06495			-18.7215	-3.17225			-131.049	-5.26715			-239.694	-7.38869					-159.313	-10.5296							-344.872	-31.5899			-467.745	-42.133
104.335	-1.06555			-21.2587	-3.17362			-135.261	-5.2665			-245.609	-7.38603					-163.525	-10.5307							-349.927	-31.5942			-474.487	-42.1376
103.483	-1.0616			-23.7965	-3.1742			-139.475	-5.26579			-251.519	-7.37898					-167.736	-10.5277							-354.981	-31.59			-481.231	-42.1545
102.63	-1.06393			-26.3354	-3.17647			-143.688	-5.265			-257.428	-7.37284					-171.948	-10.5299							-360.034	-31.5762			-487.979	-42.1702
101.781	-1.06115			-28.8748	-3.17705			-147.901	-5.26589									-176.162	-10.5342							-365.089	-31.5939			-494.725	-42.1659
100.93	-1.06167			-31.4159	-3.17912			-152.113	-5.26325									-180.377	-10.5363							-370.142	-31.5871			-501.474	-42.1817
100.081	-1.0615			-33.9576	-3.18008			-156.326	-5.26678									-184.589	-10.5321							-375.199	-31.6041			-508.22	-42.1595
99.2315	-1.06098			-36.5009	-3.18076			-160.536	-5.26658									-188.804	-10.5363							-380.259	-31.6266			-514.966	-42.1655
98.3823	-1.06089			-39.0449	-3.18108			-164.75	-5.2675									-193.019	-10.5375							-385.318	-31.6177			-521.708	-42.1343
97.5335	-1.05976			-41.5895	-3.18219			-168.963	-5.27116									-197.238	-10.5464							-390.382	-31.649			-528.447	-42.1189
96.6848	-1.06027			-44.1344	-3.18089			-173.177	-5.27058									-201.457	-10.5479							-395.447	-31.6569			-535.184	-42.1054
95.837	-1.05813			-46.6802	-3.18217			-177.394	-5.26662									-205.678	-10.5522							-400.512	-31.6582			-541.923	-42.1215
94.9888	-1.05868			-49.2249	-3.18251			-181.61	-5.26938									-209.902	-10.5606							-405.578	-31.6624			-548.662	-42.1205
94.1423	-1.06054			-51.7706	-3.18094			-185.824	-5.27346									-214.125	-10.557							-410.645	-31.6648			-555.404	-42.1337
93.2953	-1.05765			-54.3166	-3.1812			-190.039	-5.27667									-218.351	-10.5669							-415.712	-31.6696			-562.149	-42.1555
92.4469	-1.05729			-56.8614	-3.17908			-194.258	-5.27816									-222.576	-10.5615							-420.775	-31.6412			-568.894	-42.1613
91.6008	-1.05604			-59.4063	-3.17843			-198.479	-5.2823									-226.804	-10.5702							-425.838	-31.6448			-575.647	-42.2044
90.755	-1.0521			-61.9496	-3.17637			-202.702	-5.28444									-231.029	-10.5628							-430.898	-31.6247			-582.4	-42.2082
89.9101	-1.05353			-64.4923	-3.17549			-206.928	-5.28668									-235.254	-10.5609							-435.955	-31.6077			-589.155	-42.2186
89.0684	-1.05191			-67.0334	-3.17578			-211.155	-5.28845									-239.478	-10.5616							-441.013	-31.6101			-595.909	-42.2076
88.2256	-1.04991			-69.5738	-3.17278			-215.384	-5.29015									-243.702	-10.5586							-446.063	-31.5671			-602.661	-42.2022
87.3841	-1.05198			-72.1145	-3.17063			-219.615	-5.29364									-247.923	-10.5528							-451.113	-31.5634			-609.407	-42.165
86.5442	-1.05199			-74.6527	-3.16957			-223.847	-5.2904									-252.139	-10.5413							-456.167	-31.5851			-616.15	-42.1406
85.7026	-1.04974			-77.1892	-3.16684			-228.082	-5.29055									-256.357	-10.5443							-461.22	-31.5831			-622.889	-42.1182
84.861	-1.04967			-79.7248	-3.16593			-232.315	-5.28998									-260.571	-10.5362							-466.273	-31.5805			-629.625	-42.1004
84.0212	-1.04986			-82.2583	-3.16505			-236.547	-5.28639									-264.782	-10.5266							-471.33	-31.6051			-636.361	-42.1028
83.1815	-1.04998			-84.791	-3.16281			-240.779	-5.28367									-268.992	-10.5248							-476.387	-31.6033			-643.099	-42.1132
82.3416	-1.04953			-87.3231	-3.16015			-245.008	-5.28266									-273.201	-10.5233											-649.84	-42.13
81.5016	-1.04975			-89.8533	-3.15553			-249.235	-5.27967									-277.409	-10.5193											-656.582	-42.137
80.662	-1.04901			-92.3815	-3.15608			-253.461	-5.27246									-281.618	-10.522											-663.327	-42.1564
79.8221	-1.048			-94.9059	-3.155			-257.685	-5.27148									-285.827	-10.5226											-670.075	-42.1739
78.9829	-1.04954			-97.4307	-3.15482			-261.903	-5.26804									-290.036	-10.524											-676.82	-42.1558
78.1445	-1.04853			-99.9547	-3.15511			-266.12	-5.26502									-294.246	-10.5236
77.3049	-1.04823			-102.479	-3.15541			-270.334	-5.26138									-298.455	-10.5221
76.4661	-1.04808			-105.003	-3.15478			-274.547	-5.26038									-302.667	-10.5314
75.6275	-1.04832			-107.527	-3.15418			-278.756	-5.26187									-306.878	-10.5263
74.789	-1.04835			-110.051	-3.15415			-282.964	-5.26208									-311.09	-10.5305
73.9504	-1.04643			-112.574	-3.15414			-287.173	-5.26302									-315.303	-10.5314
73.1117	-1.04738			-115.098	-3.15374			-291.383	-5.26267
72.2746	-1.04709			-117.621	-3.15528			-295.593	-5.26554
71.4367	-1.0458			-120.144	-3.15476			-299.804	-5.26335
70.599	-1.04807			-122.668	-3.15444			-304.016	-5.26438
69.7623	-1.04658			-125.192	-3.1555			-308.227	-5.26616
68.9239	-1.04739			-127.715	-3.15505
68.0866	-1.04638			-130.24	-3.15643
67.2487	-1.04578			-132.764	-3.15572
66.4116	-1.04876			-135.289	-3.1565
65.575	-1.04458			-137.814	-3.15725
64.736	-1.04571			-140.339	-3.15612
63.9003	-1.04751			-142.865	-3.15684
63.0637	-1.04537			-145.389	-3.15569
62.2257	-1.04553			-147.915	-3.15562
61.3894	-1.04617			-150.439	-3.15551
60.553	-1.04676			-152.964	-3.15829
59.7161	-1.04553			-155.488	-3.1569
58.8787	-1.04628			-158.015	-3.15837
58.0423	-1.04518			-160.541	-3.15949
57.2052	-1.04618			-163.067	-3.15974
56.3691	-1.0451			-165.595	-3.16269
55.5321	-1.04588			-168.123	-3.162
54.6961	-1.04499			-170.653	-3.16318
53.8594	-1.04629			-173.182	-3.16615
53.0234	-1.04496			-175.713	-3.16309
52.1863	-1.04545			-178.246	-3.16324
51.3504	-1.04663			-180.776	-3.16275
50.514	-1.04544			-183.307	-3.16113
49.6767	-1.04514			-185.837	-3.16494
48.8404	-1.04598			-188.366	-3.16668
48.0042	-1.04547			-190.898	-3.1671
47.1675	-1.04615			-193.431	-3.17146
46.3311	-1.0461			-195.965	-3.16976
45.4942	-1.04669			-198.502	-3.17101
44.6573	-1.04535			-201.038	-3.17303
43.8199	-1.04683			-203.575	-3.17416
42.9836	-1.04559			-206.113	-3.17534
42.1462	-1.0467			-208.653	-3.17524
41.3097	-1.04724			-211.193	-3.1776
40.4723	-1.04706			-213.733	-3.17848
39.6346	-1.04693			-216.275	-3.17946
38.7969	-1.04623			-218.818	-3.18036
37.9594	-1.04771			-221.361	-3.17923
37.1224	-1.04681			-223.906	-3.18143
36.2842	-1.04754			-226.449	-3.1803
35.4468	-1.04724			-228.994	-3.18014
34.6087	-1.04791			-231.538	-3.18211
33.7709	-1.04904			-234.083	-3.17781
32.9326	-1.04817			-236.628	-3.17845
32.0934	-1.04807			-239.171	-3.17639
31.2548	-1.0481			-241.713	-3.17615
30.4164	-1.04705			-244.254	-3.17517
29.5779	-1.04869			-246.795	-3.17301
28.7403	-1.04838			-249.335	-3.17289
27.9013	-1.04923			-251.874	-3.17025
27.0626	-1.04821			-254.412	-3.16908
26.2232	-1.04869			-256.948	-3.16695
25.3847	-1.04855			-259.484	-3.16734
24.5457	-1.04959			-262.017	-3.1639
23.7069	-1.05033			-264.551	-3.1664
22.8672	-1.05087			-267.082	-3.15692
22.0269	-1.05052			-269.615	-3.15786
21.1862	-1.05144			-272.141	-3.15558
20.3458	-1.05241			-274.667	-3.15434
19.5047	-1.05178			-277.192	-3.15427
18.6627	-1.05293			-279.715	-3.15514
17.8213	-1.0523			-282.239	-3.15527
16.979	-1.05367			-284.763	-3.15516
16.1371	-1.05324			-287.287	-3.1537
15.2942	-1.0545			-289.811	-3.15585
14.4516	-1.05383			-292.334	-3.15395
13.608	-1.05555			-294.859	-3.15499
12.7649	-1.05505			-297.382	-3.15498
11.9205	-1.05561			-299.906	-3.1555
11.0765	-1.05404			-302.43	-3.15389
10.232	-1.05824			-304.954	-3.15528
9.38872	-1.05705			-307.477	-3.15497
8.54213	-1.05669			-310.001	-3.15606
7.6965	-1.05874			-312.525	-3.15697
6.85114	-1.05769			-315.05	-3.15721
6.00415	-1.06024			-317.576	-3.15707
5.158	-1.05884			-320.102	-3.15602
4.30981	-1.06001			-322.627	-3.15834
3.46274	-1.06049			-325.152	-3.15648
2.61473	-1.06166			-327.679	-3.15692
1.76634	-1.06028			-330.204	-3.15742
0.917012	-1.0573			-332.73	-3.15582
0.0687856	-1.0557			-335.255	-3.15871
-0.77705	-1.05702			-337.78	-3.15891
-1.62161	-1.05698			-340.307	-3.15921
-2.46723	-1.05554			-342.834	-3.16146
-3.31281	-1.05494
-4.15724	-1.05581
-5.00119	-1.05668
-5.84584	-1.05666
-6.69119	-1.05684
-7.53652	-1.0565
-8.38199	-1.05992
-9.22719	-1.05793
-10.0751	-1.05903
-10.9215	-1.06085
-11.7687	-1.06062
-12.6174	-1.06063
-13.4659	-1.06252
-14.3144	-1.06181
-15.1644	-1.06117
-16.0139	-1.06287
-16.8628	-1.06179
-17.7131	-1.06498
-18.5625	-1.06252
-19.4145	-1.06405
-20.2645	-1.06432
-21.1157	-1.06425
-21.9672	-1.06674
-22.8186	-1.06561
-23.672	-1.06447
-24.5245	-1.06552
-25.3761	-1.06468
-26.2285	-1.06462
-27.0802	-1.06564
-27.9319	-1.0664
-28.7844	-1.06591
-29.6375	-1.06674
-30.4903	-1.06616
-31.3437	-1.06768
-32.1966	-1.06829
-33.0507	-1.06709
-33.9054	-1.07042
-34.759	-1.06853
-35.6154	-1.06924
-36.4702	-1.0698
-37.3256	-1.06802
-38.1814	-1.07043
-39.0358	-1.06965
-39.8922	-1.07017
-40.7479	-1.07059
-41.604	-1.06909
-42.4605	-1.0718
-43.3158	-1.07064
-44.1732	-1.07116
-45.0298	-1.07035
-45.8867	-1.07036
-46.743	-1.07122
-47.5992	-1.07085
-48.4562	-1.07089
-49.3129	-1.07082
-50.1696	-1.07011
-51.0263	-1.07325
-51.8824	-1.06985
-52.741	-1.07142
-53.5968	-1.07113
-54.454	-1.0722
-55.3109	-1.07031
-56.1686	-1.07082
-57.0249	-1.07079
-57.8815	-1.06928
-58.7382	-1.06945
-59.5936	-1.06901
-60.4492	-1.07033
-61.3044	-1.06756
-62.1606	-1.06749
-63.0147	-1.06726
-63.8687	-1.06805
-64.7225	-1.06743
-65.5769	-1.06827
-66.4309	-1.06724
-67.2855	-1.06739
-68.1393	-1.06508
-68.9932	-1.06676
-69.8452	-1.06677
-70.6986	-1.06542
-71.5521	-1.06509
-72.4044	-1.06617
-73.2565	-1.0646
-74.1094	-1.06463
-74.9611	-1.06381
-75.8128	-1.06337
-76.6638	-1.0613
-77.5145	-1.06286
-78.3636	-1.0595
-79.2139	-1.06171
-80.0615	-1.06058
-80.9108	-1.06045
-81.7593	-1.06113
-82.6077	-1.0597
-83.4566	-1.05756
-84.3043	-1.05865
-85.1504	-1.05985
-85.9973	-1.05699
-86.8452	-1.05746
-87.6908	-1.05904
-88.5367	-1.05653
-89.384	-1.0503
-90.2292	-1.05164
-91.0694	-1.05189
-91.9107	-1.05131
-92.7522	-1.04896
-93.5933	-1.05052
-94.4325	-1.04944
-95.2729	-1.04957
-96.1124	-1.04895
-96.9521	-1.0487
-97.7912	-1.04947
-98.6302	-1.04901
-99.4698	-1.04866
-100.309	-1.04904
-101.148	-1.04808
-101.987	-1.0483
-102.826	-1.04745
-103.664	-1.04854
-104.502	-1.04763
-105.341	-1.0471
-106.179	-1.04682
-107.017	-1.04682
-107.854	-1.0477
-108.692	-1.04646
-109.53	-1.04757
-110.367	-1.04725
-111.205	-1.04642
-112.043	-1.04714
-112.88	-1.04614
-113.718	-1.04656
-114.555	-1.0451
-115.392	-1.04583
-116.228	-1.04644
-117.065	-1.04586
-117.902	-1.04638
-118.739	-1.04614
-119.576	-1.04553
-120.413	-1.04599
-121.249	-1.04553
-122.086	-1.04566
-122.922	-1.04664
-123.759	-1.04552
-124.596	-1.04407
-125.432	-1.04635
-126.268	-1.0459
-127.105	-1.04508
-127.941	-1.0453
-128.778	-1.04564
-129.614	-1.04554
-130.45	-1.04697
-131.287	-1.04402
-132.124	-1.04714
-132.96	-1.04721
-133.797	-1.04636
-134.635	-1.04624
-135.472	-1.04728
-136.309	-1.04809
-137.147	-1.0465
-137.985	-1.04719
-138.823	-1.04553
-139.66	-1.04711
-140.497	-1.04848
-141.334	-1.04724
-142.173	-1.04648
-143.011	-1.04772
-143.848	-1.04866
-144.686	-1.0487
-145.525	-1.04836
-146.364	-1.04739
-147.203	-1.04791
-148.041	-1.04882
-148.879	-1.04881
-149.718	-1.04995
-150.557	-1.04821
-151.397	-1.04884
-152.236	-1.04961
-153.075	-1.04983
-153.915	-1.04935
-154.754	-1.05015
-155.594	-1.04974
-156.434	-1.05083
-157.274	-1.05088
-158.115	-1.05156
-158.955	-1.0512
-159.796	-1.05241
-160.637	-1.05243
-161.479	-1.05225
-162.321	-1.05379
-163.163	-1.05329
-164.006	-1.05483
-164.849	-1.05445
-165.693	-1.05501
-166.536	-1.05542
-167.38	-1.05596
-168.225	-1.05622
-169.069	-1.05728
-169.914	-1.05552
-170.76	-1.05789
-171.605	-1.05963
-172.451	-1.05705
-173.299	-1.05913
-174.144	-1.06066
-174.991	-1.06145
-175.84	-1.06008
-176.689	-1.06106
-177.537	-1.06175
-178.386	-1.06113
-179.235	-1.05607
-180.084	-1.05646
-180.929	-1.05782
-181.774	-1.05699
-182.621	-1.05608
-183.466	-1.05517
-184.311	-1.05753
-185.155	-1.0573
-186.001	-1.05577
-186.847	-1.05824
-187.692	-1.05813
-188.538	-1.0582
-189.385	-1.05993
-190.231	-1.0598
-191.079	-1.06029
-191.927	-1.06166
-192.775	-1.0617
-193.625	-1.06276
-194.474	-1.06219
-195.324	-1.06319
-196.174	-1.06327
-197.025	-1.0642
-197.875	-1.06437
-198.727	-1.06411
-199.578	-1.06537
-200.429	-1.06367
-201.282	-1.06584
-202.133	-1.06537
-202.985	-1.06619
-203.838	-1.06454
-204.691	-1.0686
-205.542	-1.06607
-206.397	-1.06647
-207.25	-1.06724
-208.103	-1.06699
-208.957	-1.06811
-209.81	-1.06783
-210.665	-1.06949
-211.519	-1.06944
-212.375	-1.06938
-213.23	-1.06847
-214.086	-1.07056
-214.941	-1.0698
-215.797	-1.07034
-216.653	-1.07147
-217.509	-1.0689
-218.366	-1.07369
-219.221	-1.06923
-220.08	-1.07214
-220.936	-1.0721
-221.794	-1.07216
-222.651	-1.07164
-223.509	-1.07414
-224.366	-1.07269
-225.226	-1.07154
-226.084	-1.07225
-226.941	-1.07305
-227.799	-1.07218
-228.657	-1.07305
-229.515	-1.07222
-230.373	-1.07338
-231.231	-1.07177
-232.09	-1.07252
-232.947	-1.07181
-233.805	-1.07386
-234.663	-1.07263
-235.522	-1.07111
-236.38	-1.07173
-237.237	-1.07333
-238.094	-1.07124
-238.953	-1.07223
-239.81	-1.07059
-240.668	-1.06956
-241.524	-1.07039
-242.38	-1.06812
-243.236	-1.0695
-244.091	-1.0698
-244.946	-1.06684
-245.802	-1.06937
-246.655	-1.06929
-247.511	-1.06663
-248.366	-1.06752
-249.22	-1.06709
-250.074	-1.0674
-250.927	-1.06706
-251.781	-1.06549
-252.635	-1.06687
-253.487	-1.06699
-254.341	-1.06478
-255.194	-1.06383
-256.046	-1.06351
-256.897	-1.06295
-257.748	-1.06271
-258.598	-1.06175
-259.449	-1.0617
-260.298	-1.06185
-261.147	-1.06032
-261.997	-1.06176
-262.845	-1.05841
-263.695	-1.06033
-264.541	-1.05959
-265.389	-1.05799
-266.237	-1.05857
-267.084	-1.05836

## Sheet: experimental results under 1228
x0=1228mv rotation rate=1				x0=1228mv rotation rate=3				x0=1228mv rotation rate=5				x0=1228mv rotation rate=7					x0=1228mv rotation rate=9				x0=1228mv rotation rate=10				x0=1228mv rotation rate=20				x0=1228mv rotation rate=30				x0=1228mv rotation rate=40					x0=1228mv rotation rate=50
pattern angle	drift			pattern angle	drift			pattern angle	drift			pattern angle	drift				pattern angle	drift			pattern angle	drift			pattern angle	drift			pattern angle	drift			pattern angle	drift				pattern angle	drift
161.652	-1.04581			63.608	-3.18133			129.202	-5.27472			155.189	-7.39686				144.115	-9.52676			-15.2943	-10.4852			0.970563	-20.9332			7.80661	-31.535			30.2731	-42.2648				56.0387	-52.7085
160.816	-1.04544			61.5743	-3.18572			126.457	-5.26695			151.053	-7.40737				137.26	-9.52048			-23.7118	-10.5218			-3.21334	-20.9195			5.2893	-31.4664			28.5791	-42.3507				53.9355	-52.5814
159.979	-1.0463			59.0292	-3.189			122.237	-5.259			145.135	-7.4115				129.638	-9.50098			-32.1609	-10.5615			-7.40629	-20.9647			2.77684	-31.4057			26.8832	-42.398				51.8359	-52.4903
159.143	-1.04659			56.4806	-3.19248			118.023	-5.2485			139.21	-7.40386				122.022	-9.47149			-40.6316	-10.5883			-11.6147	-21.0422			0.267072	-31.3721			25.1848	-42.4611				49.741	-52.3718
158.306	-1.04629			53.9294	-3.19456			113.816	-5.24124			133.28	-7.39219				114.421	-9.44358			-49.1089	-10.5966			-15.8406	-21.1293			-2.24339	-31.3808			23.4856	-42.4799				47.6482	-52.3194
157.468	-1.04583			51.3754	-3.1962			109.617	-5.23464			127.357	-7.37484				106.844	-9.42057			-57.5718	-10.5786			-20.0806	-21.1999			-4.75513	-31.3968			21.786	-42.4894				45.5575	-52.2679
156.631	-1.04635			48.8198	-3.19749			105.424	-5.22907			121.444	-7.35673				99.2892	-9.41088			-66.0046	-10.5411			-24.3246	-21.22			-7.27163	-31.4562			20.087	-42.4752				43.4666	-52.272
155.795	-1.04614			46.2628	-3.19762			101.237	-5.22657			115.544	-7.33941				91.7527	-9.41907			-74.4052	-10.5007			-28.5627	-21.1905			-9.79433	-31.5338			18.3892	-42.4454				41.375	-52.2913
154.958	-1.04669			43.7048	-3.19703			97.0533	-5.227			109.658	-7.32524				84.224	-9.44562			-82.7782	-10.4663			-32.7861	-21.1172			-12.3232	-31.611			16.6924	-42.4184				39.2807	-52.3568
154.121	-1.04648			41.1467	-3.19623			92.872	-5.22981			103.787	-7.31792				76.6888	-9.4857			-91.1377	-10.4494			-36.9911	-21.025			-14.8593	-31.701			14.9984	-42.3517				37.1831	-52.4409
153.283	-1.0462			38.5891	-3.19387			88.6904	-5.23624			97.9266	-7.31956				69.1323	-9.53108			-99.5057	-10.4599			-41.1804	-20.9465			-17.4008	-31.7685			13.3068	-42.2896				35.0797	-52.5829
152.446	-1.04621			36.0321	-3.19103			84.5066	-5.2461			92.0722	-7.32944				61.5437	-9.56447			-107.9	-10.4933			-45.3616	-20.9058			-19.9467	-31.8236			11.6185	-42.2075				32.9731	-52.6655
151.609	-1.0457			33.477	-3.18818			80.3176	-5.25692			86.2166	-7.34623				53.9188	-9.57604			-116.332	-10.5394			-49.5455	-20.9198			-22.4946	-31.8494			9.93337	-42.1276				30.8614	-52.794
150.772	-1.04583			30.9242	-3.18415			76.1207	-5.27054			80.353	-7.3698				46.2673	-9.56068			-124.8	-10.5847			-53.7413	-20.9788			-25.0409	-31.8282			8.25122	-42.0538				28.7456	-52.8949
149.936	-1.04469			28.3737	-3.18014			71.9152	-5.2828			74.476	-7.39368				38.6064	-9.52593			-133.291	-10.6149			-57.9556	-21.0716			-27.5863	-31.8181			6.57141	-41.9952				26.6254	-53.0037
149.099	-1.04535			25.8264	-3.17554			67.6987	-5.29493			68.5802	-7.41742				30.9579	-9.47897			-141.786	-10.6187			-62.1882	-21.1632			-30.1257	-31.7427			4.89454	-41.9218				24.5024	-53.0757
148.263	-1.04465			23.2822	-3.17096			63.4725	-5.30492			62.6652	-7.43324				23.3372	-9.43444			-150.264	-10.5968			-66.4335	-21.2265			-32.6591	-31.6672			3.21923	-41.8827				22.378	-53.1107
147.427	-1.04397			20.7418	-3.16653			59.2366	-5.31241			56.7313	-7.44237				15.754	-9.40338			-158.71	-10.5573			-70.6811	-21.2376			-35.1857	-31.583			1.54605	-41.8296				20.254	-53.0986
146.591	-1.04371			18.205	-3.1613			54.9926	-5.31846			50.7847	-7.44144				8.20644	-9.39534			-167.119	-10.5119			-74.9197	-21.1933			-37.7056	-31.4977			-0.126421	-41.8117				18.1319	-53.0525
145.756	-1.04422			15.6718	-3.15848			50.7427	-5.32003			44.8308	-7.43277				0.68373	-9.411			-175.501	-10.4778			-79.1426	-21.1143			-40.2201	-31.4317			-1.79969	-41.8317				16.0119	-53.001
144.921	-1.04358			13.1428	-3.1542			46.4879	-5.31835			38.8777	-7.41533				-6.83254	-9.4425			-183.872	-10.463			-83.347	-21.022			-42.7305	-31.3798			-3.47353	-41.846				13.8963	-52.8882
144.086	-1.04384			10.616	-3.1511			42.2319	-5.31345			32.9315	-7.39284				-14.3613	-9.47979			-192.253	-10.4759			-87.5364	-20.9472			-45.2389	-31.3553			-5.14942	-41.8972				11.7849	-52.786
143.251	-1.04377			8.09263	-3.14876			37.9772	-5.30577			26.9992	-7.36971				-21.9153	-9.50674			-200.659	-10.5075			-91.7199	-20.9173			-47.7479	-31.3626			-6.82613	-41.9178				9.67848	-52.6607
142.416	-1.04316			5.57175	-3.14678			33.7265	-5.29473			21.0849	-7.35008				-29.4992	-9.52362			-209.096	-10.5473			-95.9084	-20.9428			-50.2603	-31.4043			-8.50635	-42.0055				7.57683	-52.5412
141.581	-1.04328			3.05275	-3.14545			29.4818	-5.28295			15.1892	-7.33633				-37.1046	-9.52777			-217.562	-10.5821			-100.111	-21.0103			-52.7773	-31.4627			-10.1898	-42.0858				5.47938	-52.4363
140.746	-1.04353			0.535323	-3.14287			25.2461	-5.27112			9.30909	-7.32976				-44.7235	-9.51678			-226.04	-10.5977			-104.33	-21.0974			-55.3001	-31.5359			-11.8754	-42.1394				3.3852	-52.3546
139.912	-1.04321			-1.98104	-3.14405			21.0197	-5.26115			3.44003	-7.33137				-52.3457	-9.49291			-234.51	-10.5872			-108.566	-21.1805			-57.8311	-31.6377			-13.5645	-42.2289				1.29392	-52.282
139.077	-1.04321			-4.49533	-3.14286			16.8028	-5.25059			-2.42377	-7.34131				-59.9591	-9.46473			-242.956	-10.5573			-112.809	-21.2161			-60.3683	-31.7143			-15.2568	-42.3064				-0.797389	-52.2827
138.242	-1.04317			-7.01057	-3.14443			12.5939	-5.24441			-8.28887	-7.35712				-67.5534	-9.4353			-251.369	-10.516			-117.051	-21.2078			-62.9114	-31.7883			-16.9508	-42.3507				-2.88877	-52.2845
137.408	-1.04324			-9.52485	-3.14513			8.39341	-5.23921			-14.1619	-7.37627				-75.1252	-9.41546			-259.75	-10.4767			-121.28	-21.1473			-65.4585	-31.839			-18.6473	-42.4114				-4.98238	-52.3402
136.573	-1.044			-12.0404	-3.14704			4.19788	-5.23719			-20.0476	-7.39199				-82.6735	-9.41235			-268.112	-10.4524			-125.492	-21.0561			-68.0075	-31.8625			-20.3451	-42.446				-7.07982	-52.4362
135.738	-1.04331			-14.5565	-3.14866			0.0065168	-5.23914			-25.9486	-7.40501				-90.2058	-9.4245			-276.475	-10.4538			-129.686	-20.9715			-70.5557	-31.8526			-22.045	-42.4984				-9.18023	-52.5102
134.903	-1.04267			-17.0741	-3.15119			-4.18324	-5.24299			-31.8622	-7.41064				-97.7357	-9.45461			-284.858	-10.4782			-133.869	-20.9152			-73.1013	-31.8208			-23.7434	-42.4586				-11.2856	-52.6337
134.069	-1.04305			-19.5931	-3.15378			-8.37455	-5.24874			-37.7862	-7.40991				-105.275	-9.4982			-293.275	-10.5222			-138.051	-20.9098			-75.6419	-31.7572			-25.4416	-42.4544				-13.3959	-52.7589
133.234	-1.04209			-22.114	-3.15707			-12.5689	-5.25608			-43.7147	-7.40029				-112.839	-9.54214			-301.731	-10.5695			-142.241	-20.9516			-78.1757	-31.6725			-27.1378	-42.406				-15.511	-52.8766
132.4	-1.04273			-24.637	-3.16			-16.7679	-5.26465			-49.6427	-7.38508				-120.438	-9.57006			-310.215	-10.6052			-146.449	-21.0387			-80.7032	-31.5934			-28.8327	-42.3724				-17.6303	-52.9819
131.566	-1.04245			-27.1627	-3.16167			-20.9728	-5.27231			-55.5629	-7.36682				-128.071	-9.5744			-318.71	-10.6193			-150.675	-21.1322			-83.2231	-31.4987			-30.5251	-42.3106				-19.7517	-53.0365
130.732	-1.0422			-29.6907	-3.16206			-25.1845	-5.27928			-61.471	-7.34826				-135.727	-9.55365			-327.196	-10.6074			-154.917	-21.209			-85.7381	-31.4381			-32.2144	-42.2323				-21.8748	-53.0754
129.898	-1.04282			-32.22	-3.16332			-29.4024	-5.28432			-67.3644	-7.33217				-143.387	-9.51381			-335.654	-10.5722			-159.165	-21.241			-88.2495	-31.3923			-33.9003	-42.1463				-23.9986	-53.096
129.064	-1.04223			-34.7497	-3.16467			-33.6258	-5.28676			-73.243	-7.32165				-151.03	-9.46658			-344.075	-10.5264			-163.409	-21.217			-90.7588	-31.3656			-35.5835	-42.0818				-26.1208	-53.0545
128.23	-1.04324			-37.2803	-3.16428			-37.8532	-5.28683			-79.1088	-7.31786				-158.641	-9.42431							-167.638	-21.1476			-93.269	-31.3778			-37.2641	-42.0154				-28.2411	-53.0072
127.396	-1.04291			-39.8121	-3.16401			-42.0827	-5.28405			-84.9661	-7.32339				-166.214	-9.4001							-171.849	-21.0523			-95.7829	-31.4234			-38.9417	-41.9384				-30.3573	-52.9055
126.562	-1.04225			-42.3435	-3.16418			-46.3121	-5.27996			-90.8204	-7.33742				-173.753	-9.39763							-176.043	-20.9698			-98.3018	-31.4868			-40.6167	-41.8757				-32.4693	-52.8013
125.727	-1.04212			-44.8747	-3.16217			-50.5394	-5.27293			-96.6791	-7.35838				-181.274	-9.41787							-180.227	-20.9229			-100.826	-31.5561			-42.2909	-41.8547				-34.5765	-52.6783
124.894	-1.04232			-47.406	-3.16207			-54.7633	-5.26493			-102.549	-7.38193												-184.413	-20.9284			-103.358	-31.6428			-43.9635	-41.8149				-36.6788	-52.5574
124.06	-1.04254			-49.9358	-3.15926			-58.9817	-5.2562			-108.436	-7.40652												-188.61	-20.9841			-105.896	-31.7279			-45.6354	-41.7987				-38.7764	-52.4399
123.226	-1.04151			-52.4654	-3.15807			-63.1936	-5.24782			-114.341	-7.42592												-192.823	-21.0665			-108.439	-31.7895			-47.3079	-41.812				-40.8709	-52.363
122.392	-1.04236			-54.9928	-3.15488			-67.3986	-5.23955			-120.266	-7.43949												-197.054	-21.1533			-110.986	-31.8371			-48.982	-41.8531				-42.9632	-52.3092
121.559	-1.04282			-57.5193	-3.15353			-71.5968	-5.23304			-126.207	-7.44283												-201.296	-21.2104			-113.534	-31.852			-50.6572	-41.8778				-45.0533	-52.2525
120.725	-1.04146			-60.0432	-3.15032			-75.7885	-5.22932			-132.159	-7.43898												-205.539	-21.2158			-116.08	-31.8247			-52.3356	-41.9598				-47.144	-52.266
119.891	-1.04189			-62.566	-3.14788			-79.9749	-5.22687			-138.113	-7.42528												-209.774	-21.1733			-118.623	-31.7825			-54.0162	-42.0154				-49.2369	-52.3222
119.058	-1.04222			-65.0863	-3.14574			-84.1584	-5.22717																-213.992	-21.0899			-121.16	-31.7152			-55.6998	-42.0904				-51.3325	-52.3897
118.224	-1.0418			-67.6046	-3.1431			-88.3399	-5.23224																-218.192	-21.0013			-123.69	-31.628			-57.3866	-42.1703				-53.4315	-52.4763
117.39	-1.04161			-70.1212	-3.14133			-92.5216	-5.2398																-222.378	-20.9299			-126.214	-31.5483			-59.0761	-42.2366				-55.5355	-52.5992
116.557	-1.04266			-72.6357	-3.13891			-96.7074	-5.2496																-226.558	-20.9025			-128.731	-31.4665			-60.769	-42.3243				-57.6436	-52.703
115.724	-1.04101			-75.1487	-3.13734			-100.899	-5.26153																-230.745	-20.9317			-131.244	-31.4089			-62.4645	-42.3858				-59.7572	-52.839
114.889	-1.04165			-77.6599	-3.13529			-105.099	-5.27386																-234.946	-21.0049			-133.753	-31.3626			-64.1617	-42.4297				-61.8749	-52.9434
114.057	-1.04113			-80.1697	-3.13561			-109.308	-5.2862																-239.165	-21.0989			-136.261	-31.3498			-65.8597	-42.4517				-63.9961	-53.0297
113.223	-1.04111			-82.678	-3.13354			-113.527	-5.29762																-243.402	-21.1848			-138.771	-31.3758			-67.5595	-42.4953				-66.1193	-53.0795
112.39	-1.04143			-85.1864	-3.13536			-117.756	-5.3077																				-141.285	-31.4283			-69.2587	-42.4786				-68.2436	-53.1088
111.557	-1.04123			-87.6933	-3.13573			-121.994	-5.31538																				-143.805	-31.4916			-70.9575	-42.4701				-70.3673	-53.0917
110.724	-1.0409			-90.2016	-3.13684			-126.24	-5.31997																				-146.331	-31.5781			-72.6544	-42.4225				-72.4893	-53.0514
109.891	-1.04138			-92.7101	-3.14072			-130.493	-5.31982																				-148.864	-31.6621			-74.3498	-42.3854				-74.608	-52.9662
109.059	-1.04133			-95.2196	-3.14327			-134.749	-5.31672																				-151.404	-31.7492			-76.042	-42.3062				-76.7224	-52.861
108.226	-1.04097			-97.7322	-3.14743			-139.005	-5.31078																				-153.949	-31.8083			-77.7314	-42.234				-78.8326	-52.7549
107.392	-1.04075			-100.247	-3.1521			-143.258	-5.30275																				-156.497	-31.8565			-79.4179	-42.1629				-80.9381	-52.6377
106.56	-1.04126			-102.765	-3.15591			-147.507	-5.2906																				-159.047	-31.8702			-81.1013	-42.0832				-83.0385	-52.5091
105.727	-1.04045			-105.286	-3.15989			-151.749	-5.27972																				-161.594	-31.8411			-82.7815	-42.0069				-85.1344	-52.3973
104.894	-1.04026			-107.811	-3.16526			-155.981	-5.26799																				-164.138	-31.8001			-84.4587	-41.9291				-87.2281	-52.3423
104.062	-1.04109			-110.339	-3.16956			-160.205	-5.25652																				-166.676	-31.7272			-86.1345	-41.894				-89.3198	-52.2919
103.23	-1.03976			-112.871	-3.17508			-164.419	-5.24711																				-169.208	-31.6416			-87.8087	-41.8566				-91.4106	-52.2719
102.397	-1.04068			-115.407	-3.17954			-168.625	-5.24101																				-171.732	-31.5573			-89.4814	-41.8163				-93.503	-52.3099
101.565	-1.04028			-117.947	-3.18386			-172.822	-5.23766																				-174.251	-31.4795			-91.1549	-41.8379				-95.5979	-52.3714
100.732	-1.04008			-120.491	-3.18789			-177.015	-5.23725																				-176.764	-31.4153			-92.8282	-41.8336				-97.6955	-52.4397
99.9001	-1.04072			-123.038	-3.19161			-181.205	-5.23953																				-179.274	-31.3741			-94.5025	-41.8576				-99.798	-52.5644
99.068	-1.03997			-125.588	-3.19442			-185.395	-5.24312																				-181.783	-31.3682			-96.1795	-41.924				-101.905	-52.6662
98.2354	-1.04023			-128.141	-3.19612			-189.587	-5.24963																				-184.295	-31.3972			-97.858	-41.9628				-104.017	-52.8023
97.4035	-1.04149			-130.697	-3.19669			-193.781	-5.25776																				-186.811	-31.446			-99.5397	-42.0435				-106.133	-52.9075
96.5713	-1.04009			-133.254	-3.19732			-197.981	-5.26523																				-189.332	-31.5167			-101.225	-42.1302				-108.253	-52.9939
95.7381	-1.04066			-135.811	-3.1968			-202.187	-5.27413																				-191.86	-31.5981			-102.913	-42.1894
94.906	-1.04042			-138.369	-3.19562			-206.399	-5.28029																				-194.394	-31.6798			-104.603	-42.2651
94.0735	-1.04114			-140.926	-3.19443			-210.619	-5.2843																				-196.935	-31.7559			-106.297	-42.3469
93.2411	-1.04101			-143.483	-3.19164			-214.843	-5.28597																				-199.48	-31.8175			-107.992	-42.3825
92.4082	-1.04119			-146.038	-3.18838			-219.07	-5.28526																				-202.027	-31.8412			-109.69	-42.4377
91.5754	-1.04161			-148.592	-3.18479			-223.299	-5.28134																				-204.575	-31.8424			-111.388	-42.4646
90.7425	-1.04163			-151.142	-3.18059			-227.527	-5.27774																				-207.12	-31.8129			-113.087	-42.4713
89.9092	-1.04144			-153.69	-3.17618			-231.752	-5.27047																				-209.66	-31.757			-114.787	-42.4812
89.0759	-1.04124			-156.235	-3.17169			-235.974	-5.26172																				-212.195	-31.6867			-116.483	-42.4236
88.2427	-1.04173			-158.776	-3.1664			-240.191	-5.25296																				-214.723	-31.5955			-118.179	-42.3781
87.4097	-1.04173			-161.313	-3.16258			-244.4	-5.2451																				-217.244	-31.5192			-119.872	-42.3465
86.5763	-1.04281			-163.846	-3.15757																								-219.759	-31.4343			-121.563	-42.2732
85.743	-1.04306			-166.376	-3.15411																								-222.27	-31.3892			-123.25	-42.1756
84.9087	-1.04354			-168.902	-3.15128																								-224.779	-31.3591			-124.935	-42.1064
84.0743	-1.04512			-171.426	-3.14859																								-227.288	-31.3574			-126.615	-42.0142
83.2394	-1.04483			-173.947	-3.14728																												-128.294	-41.9789
82.4033	-1.04542			-176.465	-3.14527																												-129.971	-41.9133
81.5675	-1.04603			-178.983	-3.14364																												-131.645	-41.8572
80.7311	-1.04762			-181.499	-3.14275																												-133.319	-41.8346
79.8943	-1.04773			-184.014	-3.14334																												-134.99	-41.7939
79.0562	-1.04802			-186.529	-3.14334																												-136.662	-41.8038
78.218	-1.04876			-189.043	-3.14443																												-138.336	-41.8413
77.3796	-1.04948			-191.558	-3.14629																												-140.012	-41.8849
76.5406	-1.0503			-194.073	-3.14765																												-141.689	-41.9249
75.701	-1.05184			-196.59	-3.15047																												-143.368	-41.992
74.8608	-1.05171			-199.109	-3.15181																												-145.051	-42.058
74.0193	-1.0519			-201.629	-3.1564																												-146.736	-42.1357
73.1779	-1.05313			-204.15	-3.1588																												-148.424	-42.2073
72.3364	-1.05399			-206.676	-3.16065																												-150.116	-42.3062
71.4939	-1.05467			-209.203	-3.16216																												-151.811	-42.3612
70.6507	-1.05536			-211.731	-3.16255																												-153.508	-42.4157
69.807	-1.05675			-214.261	-3.16392																												-155.206	-42.4556
68.9627	-1.05688			-216.791	-3.16379																												-156.905	-42.4767
68.1173	-1.0582			-219.322	-3.16392																												-158.605	-42.5014
67.2718	-1.05941			-221.853	-3.16395																												-160.304	-42.4702
66.4252	-1.05971			-224.384	-3.16246																												-162.001	-42.4439
65.5777	-1.06059			-226.915	-3.1613																												-163.697	-42.3948
64.7299	-1.06243			-229.445	-3.1597																												-165.391	-42.3488
63.8815	-1.06237			-231.974	-3.15867																												-167.082	-42.2657
63.0315	-1.06381			-234.502	-3.15568																												-168.769	-42.1794
62.1816	-1.06417			-237.029	-3.15375																												-170.454	-42.1241
61.3306	-1.06566			-239.554	-3.15057																												-172.135	-42.028
60.4792	-1.06607			-242.077	-3.14875																												-173.814	-41.9757
59.6267	-1.0674			-244.597	-3.14588																												-175.49	-41.903
58.7739	-1.06786			-247.116	-3.14251																												-177.165	-41.8649
57.9199	-1.06829			-249.633	-3.141																												-178.838	-41.8373
57.0657	-1.06994			-252.147	-3.13922																												-180.512	-41.8295
56.211	-1.06955			-254.66	-3.13688																												-182.184	-41.8147
55.3551	-1.07105			-257.171	-3.13555																												-183.859	-41.8632
54.4994	-1.07165			-259.68	-3.13509																												-185.535	-41.9049
53.6426	-1.07235			-262.189	-3.13374																												-187.212	-41.9391
52.7853	-1.07391			-264.697	-3.1351																												-188.893	-42.0197
51.9274	-1.07312			-267.204	-3.13524																												-190.577	-42.0862
51.0683	-1.07431			-269.712	-3.13674																												-192.264	-42.1749
50.2098	-1.07402			-272.22	-3.13871																												-193.953	-42.2354
49.3503	-1.07451			-274.73	-3.14207																												-195.645	-42.3107
48.4911	-1.07594			-277.241	-3.14605																												-197.34	-42.3632
47.6315	-1.07622			-279.754	-3.15041																												-199.037	-42.4341
46.7707	-1.07528			-282.271	-3.15451																												-200.735	-42.452
45.9097	-1.07632			-284.791	-3.15979																												-202.434	-42.4679
45.0495	-1.07729			-287.315	-3.16387
44.1885	-1.07637			-289.843	-3.16965
43.3266	-1.07756			-292.374	-3.17367
42.4655	-1.07725			-294.91	-3.1793
41.6035	-1.07789			-297.449	-3.1828
40.7417	-1.07719			-299.992	-3.18687
39.8794	-1.07817			-302.538	-3.19082
39.0176	-1.07787			-305.088	-3.19363
38.1551	-1.07756			-307.64	-3.19596
37.2928	-1.07784			-310.195	-3.19723
36.4308	-1.07798			-312.752	-3.19717
35.5685	-1.07748			-315.31	-3.19738
34.7061	-1.07733			-317.868	-3.19652
33.8441	-1.07658			-320.426	-3.19487
32.9822	-1.07656			-322.983	-3.19275
32.121	-1.0756			-325.539	-3.18913
31.2597	-1.07516			-328.093	-3.18661
30.3993	-1.07344			-330.644	-3.18119
29.5391	-1.07348			-333.193	-3.17773
28.6804	-1.07162			-335.738	-3.17216
27.8216	-1.07123			-338.281	-3.16823
26.9643	-1.0704			-340.818	-3.1634
26.1073	-1.07042			-343.353	-3.15972
25.251	-1.06884			-345.884	-3.15564
24.3946	-1.06809
23.5396	-1.06786
22.6851	-1.06662
21.8308	-1.06607
20.9775	-1.06568
20.1247	-1.06458
19.2721	-1.06454
18.4204	-1.06376
17.5688	-1.0632
16.7178	-1.06284
15.8672	-1.06183
15.017	-1.06168
14.1675	-1.06106
13.3182	-1.05988
12.4693	-1.06015
11.6214	-1.05958
10.7733	-1.05829
9.92563	-1.05788
9.07899	-1.05723
8.23269	-1.05657
7.3869	-1.05568
6.54165	-1.05552
5.69711	-1.05415
4.8527	-1.05415
4.00938	-1.05346
3.16605	-1.05406
2.32329	-1.05296
1.48004	-1.05166
0.637668	-1.05072
-0.203661	-1.04998
-1.04423	-1.0493
-1.88422	-1.04856
-2.72366	-1.04799
-3.56251	-1.04876
-4.4009	-1.04732
-5.23991	-1.04716
-6.07776	-1.04625
-6.91549	-1.04659
-7.75249	-1.04607
-8.58977	-1.04602
-9.42662	-1.04533
-10.2634	-1.04535
-11.0997	-1.04431
-11.936	-1.0442
-12.7714	-1.04381
-13.6068	-1.04451
-14.4418	-1.04456
-15.2774	-1.04477
-16.1131	-1.04502
-16.9489	-1.04553
-17.7849	-1.04652
-18.6213	-1.04653
-19.4586	-1.04745
-20.2958	-1.04728
-21.1337	-1.04742
-21.9716	-1.04763
-22.8095	-1.04758
-23.6476	-1.04887
-24.4857	-1.04773
-25.3248	-1.04869
-26.1629	-1.04885
-27.0019	-1.04759
-27.841	-1.04749
-28.6791	-1.04787
-29.517	-1.04648
-30.3553	-1.04724
-31.1925	-1.04661
-32.0303	-1.04641
-32.8676	-1.04558
-33.7047	-1.04531
-34.5412	-1.04596
-35.3774	-1.04317
-36.2142	-1.04469
-37.0487	-1.04422
-37.8845	-1.04278
-38.7199	-1.04281
-39.5541	-1.04348
-40.3883	-1.04283
-41.2231	-1.04275
-42.0574	-1.04402
-42.8916	-1.04306
-43.7268	-1.0433
-44.5613	-1.04361
-45.3959	-1.04265
-46.2308	-1.04246
-47.0649	-1.04233
-47.8989	-1.04219
-48.7328	-1.04116
-49.5665	-1.04217
-50.3994	-1.04186
-51.2332	-1.04194
-52.0667	-1.04159
-52.9002	-1.04193
-53.7335	-1.04174
-54.567	-1.0424
-55.4004	-1.0414
-56.2343	-1.04272
-57.0675	-1.04116
-57.9016	-1.04166
-58.7346	-1.04108
-59.5679	-1.04182
-60.4007	-1.04159
-61.2342	-1.04167
-62.0675	-1.04146
-62.9008	-1.04118
-63.734	-1.04183
-64.5669	-1.04068
-65.4004	-1.04101
-66.2329	-1.04121
-67.0657	-1.04113
-67.8987	-1.04079
-68.7316	-1.04115
-69.5642	-1.04071
-70.3972	-1.04054
-71.2297	-1.04001
-72.0622	-1.04106
-72.8942	-1.04062
-73.727	-1.03961
-74.5595	-1.04063
-75.3912	-1.03977
-76.2237	-1.03967
-77.0555	-1.04055
-77.8873	-1.0401
-78.7197	-1.03974
-79.5518	-1.03968
-80.3836	-1.04027
-81.2153	-1.04003
-82.0475	-1.04078
-82.8796	-1.03988
-83.7122	-1.04047
-84.5441	-1.04038
-85.3765	-1.0405
-86.2088	-1.04075
-87.0412	-1.04107
-87.8738	-1.04082
-88.7066	-1.04217
-89.5393	-1.04146
-90.373	-1.04081
-91.2062	-1.04117
-92.0388	-1.04133
-92.8718	-1.04235
-93.7048	-1.04275
-94.5387	-1.0432
-95.3729	-1.04425
-96.2075	-1.04418
-97.0428	-1.04417
-97.8782	-1.04585
-98.7135	-1.04594
-99.5502	-1.04698
-100.387	-1.04735
-101.225	-1.04838
-102.062	-1.04879
-102.901	-1.05049
-103.74	-1.05012
-104.581	-1.05204
-105.421	-1.05178
-106.262	-1.05255
-107.104	-1.05354
-107.946	-1.05406
-108.789	-1.05466
-109.632	-1.05612
-110.476	-1.05713
-111.32	-1.0576
-112.166	-1.05866
-113.012	-1.05953
-113.859	-1.05994
-114.707	-1.06172
-115.555	-1.06165
-116.404	-1.06358
-117.253	-1.06392
-118.104	-1.06481
-118.955	-1.06601
-119.807	-1.06594
-120.66	-1.0674
-121.513	-1.06784
-122.367	-1.06868
-123.221	-1.07005
-124.076	-1.07031
-124.932	-1.07081
-125.788	-1.07184
-126.645	-1.07246
-127.502	-1.07378
-128.36	-1.07323
-129.219	-1.07454
-130.078	-1.0748
-130.938	-1.07494
-131.797	-1.07572
-132.657	-1.07577
-133.518	-1.07607
-134.379	-1.07665
-135.239	-1.07729
-136.101	-1.07692
-136.963	-1.07803
-137.824	-1.07875
-138.687	-1.07756
-139.55	-1.07794
-140.412	-1.07881
-141.274	-1.07766
-142.137	-1.07847
-142.999	-1.07779
-143.862	-1.07842
-144.724	-1.07777
-145.587	-1.07699
-146.449	-1.07601
-147.311	-1.07478
-148.171	-1.07466
-149.031	-1.07339
-149.891	-1.07258
-150.75	-1.07157
-151.608	-1.07128
-157.596	-1.06534
-158.45	-1.06538
-159.302	-1.06472
-160.154	-1.06454
-161.006	-1.06363
-161.858	-1.06273
-162.709	-1.06291
-163.559	-1.06216
-164.409	-1.06173
-165.259	-1.06082
-166.108	-1.061
-166.957	-1.06024
-167.806	-1.06051
-168.654	-1.05899
-169.502	-1.05855
-170.35	-1.05776
-171.196	-1.05745
-172.043	-1.05652
-172.889	-1.056
-173.734	-1.05494
-174.579	-1.05503
-175.423	-1.05378
-176.267	-1.05439
-177.11	-1.05375
-177.953	-1.05317
-178.796	-1.05124
-179.639	-1.05049
-180.48	-1.04964
-181.32	-1.0489
-182.16	-1.04856
-182.999	-1.04831
-183.838	-1.04855
-184.676	-1.04819
-185.515	-1.04694
-186.354	-1.04682
-187.191	-1.04654
-188.029	-1.04691
-188.866	-1.04601
-189.704	-1.04512
-190.54	-1.04609
-191.376	-1.04492
-192.213	-1.04513
-193.049	-1.04506
-193.885	-1.04605
-194.721	-1.04691
-195.558	-1.04672
-196.396	-1.04666
-197.233	-1.04746
-198.07	-1.04786
-198.908	-1.04786
-199.747	-1.04819
-200.585	-1.0486
-201.424	-1.04919
-202.262	-1.04916
-203.102	-1.04947
-203.941	-1.05002
-204.781	-1.05026

## Sheet: experimental result statistics
x0=448mv
rotation rate	2θ	4θ
1	0.0157	0.00259
3	0.01548	0.003841
5	0.01651	0.005857
7	0.0166	0.00761
10	0.01669	0.01066
20	0.01737	0.02106
30	0.0179	0.03309
40	0.01828	0.04335
50	0.01937	0.0545
x0=1228mv
rotation rate	2θ	4θ
1	0.0154	0.0071
3	0.01659	0.0204
5	0.0171	0.0353
7	0.0173	0.0513
10	0.0166	0.0756
20	0.0164	0.1594
30	0.0172	0.2467
40	0.0171	0.3322
50	0.0166	0.4144
