# Supplementary material for: 0.79 ppm scale-factor nonlinearity whole-angle microshell gyroscope realized by real-time calibration of capacitive displacement detection
Source: Microsyst Nanoeng. 2021 Oct 13;7:79. doi: 10.1038/s41378-021-00306-6 (PMC8514555; doi:10.1038/s41378-021-00306-6)
Supplement: Supplementary file 24 — Data for Figure4b [file 41378_2021_306_MOESM24_ESM.xlsx]

## Sheet: experimental results 
origin experimental results after damping asymmetry compensation
x0=1228mv, rotation rate=10				x0=1228mv, rotation rate=20			x0=1228mv, rotation rate=30			x0=1228mv, rotation rate=40			x0=1228mv, rotation rate=50				x0=448mv, rotation rate=10			x0=448mv, rotation rate=20				x0=448mv, rotation rate=30				x0=448mv, rotation rate=40				x0=448mv, rotation rate=50
pattern angle	angle drift			pattern angle	angle drift		pattern angle	angle drift		pattern angle	angle drift		pattern angle	angle drift			pattern angle	angle drift		pattern angle	angle drift			pattern angle	angle drift			pattern angle	angle drift			pattern angle	angle drift
147.974	-10.6141			24.5459	-21.1305		129.002	-31.8453		44.9141	-42.4728		104.164	-52.5582			186.536	-10.5498		63.1079	-21.0783			167.564	-31.6384			83.4761	-42.1939			142.726	-52.6737
143.31	-10.6088			16.1312	-21.0382		123.912	-31.8078		38.1198	-42.467		95.7837	-52.3698			181.872	-10.5487		54.6932	-21.0653			162.474	-31.6341			76.6818	-42.1926			134.346	-52.6489
134.824	-10.5814			7.74886	-20.9566		118.833	-31.7457		31.3366	-42.3916		87.4172	-52.2885			173.386	-10.5443		46.3109	-21.0538			157.395	-31.6267			69.8986	-42.1821			125.979	-52.6384
126.341	-10.5394			-0.616104	-20.9125		113.766	-31.6668		24.5739	-42.2635		79.044	-52.341			164.903	-10.538		37.9459	-21.0473			152.328	-31.6172			63.1359	-42.1647			117.606	-52.6456
117.88	-10.4971			-8.98478	-20.9201		108.712	-31.5811		17.8357	-42.1111		70.6433	-52.5108			156.442	-10.5317		29.5772	-21.0479			147.274	-31.6068			56.3977	-42.1441			109.205	-52.6684
109.452	-10.4687			-17.3766	-20.977		103.672	-31.4992		11.1207	-41.9674		62.2064	-52.7422			148.014	-10.5277		21.1854	-21.0552			142.234	-31.5969			49.6827	-42.1246			100.768	-52.6993
101.057	-10.4636			-25.8045	-21.0647		98.6421	-31.4312		4.42324	-41.8631		53.7359	-52.9573			139.619	-10.5271		12.7575	-21.0667			137.204	-31.5887			42.9852	-42.1105			92.2979	-52.7278
92.684	-10.4833			-34.2692	-21.1538		93.6204	-31.3851		-2.26729	-41.8201		45.2431	-53.0822			131.246	-10.5303		4.2928	-21.0787			132.182	-31.5833			36.2947	-42.1045			83.8051	-52.744
84.3165	-10.5213			-42.757	-21.2139		88.6021	-31.3665		-8.96324	-41.8474		36.7506	-53.0737			122.878	-10.5361		-4.19502	-21.0871			127.164	-31.5812			29.5988	-42.1078			75.3126	-52.7422
75.934	-10.5652			-51.2502	-21.2244		83.5806	-31.3778		-15.6737	-41.9394		28.279	-52.9347			114.496	-10.5429		-12.6882	-21.089			122.143	-31.5829			22.8883	-42.1198			66.841	-52.7227
67.5216	-10.6006			-59.7248	-21.1819		78.5535	-31.4176		-22.406	-42.0769		19.8435	-52.7136			106.084	-10.5486		-21.1628	-21.0841			117.115	-31.588			16.156	-42.1379			58.4055	-52.6922
59.0731	-10.6157			-68.1681	-21.1015		73.5153	-31.4812		-29.1625	-42.2303		11.4438	-52.4852			97.6351	-10.5514		-29.6061	-21.0742			112.077	-31.5961			9.39948	-42.1582			50.0058	-52.6608
50.5958	-10.6053			-76.576	-21.0108		68.4655	-31.5611		-35.9413	-42.3661		3.07169	-52.3251			89.1578	-10.5505		-38.014	-21.0629			107.027	-31.6062			2.62065	-42.1763			41.6337	-52.6387
42.1062	-10.5731			-84.9554	-20.9404		63.4012	-31.6474		-42.7342	-42.4542		-5.29288	-52.2855			80.6682	-10.5464		-46.3934	-21.0542			101.963	-31.617			-4.17217	-42.1883			33.2691	-52.6331
33.6256	-10.5301			-93.323	-20.9134		58.3239	-31.7296		-49.5298	-42.4748		-13.6726	-52.3797			72.1876	-10.5406		-54.761	-21.0512			96.8859	-31.6272			-10.9678	-42.1915			24.8894	-52.6456
25.1712	-10.4912			-101.7	-20.9389		53.2347	-31.7973		-56.3169	-42.4235		-22.0832	-52.5772			63.7332	-10.5353		-63.138	-21.055			91.7967	-31.6355			-17.7549	-42.1854			16.4788	-52.6723
16.7516	-10.4696			-110.106	-21.009		48.1401	-31.8419		-63.0886	-42.3122		-30.5317	-52.8129			55.3136	-10.5321		-71.5438	-21.0644			86.7021	-31.6409			-24.5266	-42.1713			8.03029	-52.7044
8.36379	-10.4721			-118.547	-21.1005		43.0427	-31.8576		-69.8344	-42.1659		-39.0114	-53.007			46.9258	-10.5323		-79.9853	-21.0766			81.6047	-31.6425			-31.2724	-42.1527			-0.449397	-52.731
-0.007368	-10.4979			-127.021	-21.1827		37.9473	-31.8425		-76.5576	-42.0167		-47.5057	-53.0928			38.5546	-10.5356		-88.4592	-21.0872			76.5093	-31.6403			-37.9956	-42.1337			-8.94368	-52.7432
-8.38121	-10.5381			-135.513	-21.2273		32.8577	-31.7984		-83.2624	-41.8969		-55.9926	-53.0409			30.1808	-10.5408		-96.9505	-21.0927			71.4197	-31.6344			-44.7004	-42.1184			-17.4306	-52.737
-16.7764	-10.5793			-144.001	-21.2187		27.7807	-31.7311		-89.9564	-41.8318		-64.4533	-52.87			21.7856	-10.546		-105.439	-21.0909			66.3427	-31.6255			-51.3944	-42.1103			-25.8913	-52.7147
-25.2035	-10.6076			-152.466	-21.16		22.7156	-31.6489		-96.65	-41.8353		-72.8775	-52.6392			13.3585	-10.5494		-113.904	-21.0825			61.2776	-31.6148			-58.088	-42.111			-34.3155	-52.6844
-33.6643	-10.6131			-160.894	-21.0713		17.6662	-31.5622		-103.355	-41.9069		-81.2678	-52.4266			4.89773	-10.5496		-122.332	-21.0699			56.2282	-31.6035			-64.7931	-42.1206			-42.7058	-52.6564
-42.1472	-10.5935			-169.288	-20.9824		12.6287	-31.4815		-110.081	-42.0317		-89.6365	-52.3024			-3.58524	-10.5462		-130.726	-21.0574			51.1907	-31.5929			-71.5187	-42.137			-51.0745	-52.6401
-50.6336	-10.5552			-177.656	-20.9226		7.60163	-31.4165		-116.83	-42.1831		-98.0057	-52.3074			-12.0716	-10.5403		-139.094	-21.0489			46.1636	-31.5844			-78.2685	-42.1568			-59.4437	-52.6411
-59.1049	-10.5113			-186.02	-20.9113		2.58164	-31.375		-123.603	-42.3282		-106.395	-52.4405			-20.5429	-10.5338		-147.458	-21.0468			41.1436	-31.5789			-85.0405	-42.1756			-67.8326	-52.659
-67.5457	-10.4765			-194.403	-20.9521		-2.4355	-31.3619		-130.392	-42.4347		-114.818	-52.6583			-28.9837	-10.5288		-155.841	-21.0519			36.1265	-31.577			-91.83	-42.1892			-76.2557	-52.6882
-75.9516	-10.4625			-202.818	-21.0319		-7.45712	-31.3788		-137.189	-42.4788		-123.279	-52.8884			-37.3896	-10.5269		-164.256	-21.0624			31.1049	-31.5789			-98.6268	-42.1945			-84.7169	-52.7187
-84.3308	-10.4737			-211.27	-21.1241		-12.4845	-31.4236		-143.981	-42.4506		-131.767	-53.0521			-45.7688	-10.5287		-172.708	-21.0747			26.0775	-31.5843			-105.419	-42.1903			-93.2047	-52.7402
-92.6977	-10.5064			-219.752	-21.1975		-17.5235	-31.4911		-150.759	-42.3564						-54.1357	-10.5338		-181.19	-21.0848			21.0385	-31.5927			-112.197	-42.1773
-101.073	-10.5498			-228.246	-21.227		-22.5758	-31.5731		-157.514	-42.2174		General model:				-62.5106	-10.5405		-189.684	-21.0892			15.9862	-31.603			-118.952	-42.1584
-109.473	-10.5898						-27.642	-31.6596		-164.244	-42.0642		f(x) = a*sin(2*(x+b)*pi/180)+c*sin(4*(x+d)*pi/180)+e				-70.911	-10.5468						10.92	-31.614			-125.682	-42.1377			General model:
-117.91	-10.6132			General model:			-32.7198	-31.7399		-170.953	-41.9297		Coefficients (with 95% confidence bounds):				-79.3478	-10.5508		General model:				5.84219	-31.6242			-132.391	-42.1195			f(x) = a*sin(2*(x+b)*pi/180)+c*sin(4*(x+d)*pi/180)+e
-126.378	-10.6119			f(x) = a*sin(2*(x+b)*pi/180)+c*sin(4*(x+d)*pi/180)+e			-37.808	-31.804		-177.647	-41.8426		a = -0.00275 (-0.00275, -0.002749)				-87.816	-10.5512		f(x) = a*sin(2*(x+b)*pi/180)+c*sin(4*(x+d)*pi/180)+e				0.754028	-31.6324			-139.085	-42.1077			Coefficients (with 95% confidence bounds):
				Coefficients (with 95% confidence bounds):			-42.904	-31.8436		-184.338	-41.821		b = -31.12 (-31.13, -31.11)							Coefficients (with 95% confidence bounds):				-4.34201	-31.6377			-145.776	-42.1045			a = 0.00298 (0.00298, 0.00298)
General model:				a = -0.002809 (-0.00281, -0.002809)			-48.001	-31.8538		-191.037	-41.8696		c = -0.4049 (-0.4049, -0.4049)							a = 0.00293 (0.00293, 0.00293)				-9.43904	-31.6393			-152.475	-42.1107			b = 20.32 (20.32, 20.32)
f(x) = a*sin(2*(x+b)*pi/180)+c*sin(4*(x+d)*pi/180)+e				b = -21.68 (-21.69, -21.67)			-53.095	-31.8333		-197.754	-41.9783		d = -18.97 (-18.97, -18.97)							b = 29.77 (29.77, 29.77)				-14.533	-31.6371			-159.192	-42.1249			c = 0.0545 (0.0545, 0.0545)
Coefficients (with 95% confidence bounds):				c = 0.1588 (0.1588, 0.1588)			-58.1816	-31.7848		-204.494	-42.1242		e = -52.69 (-52.69, -52.69)							c = 0.02106 (0.02106, 0.02106)				-19.6196	-31.6314			-165.932	-42.1441			d = -12.53 (-12.53, -12.53)
a = -0.00268 (-0.00268, -0.00268)				d = 26.03 (26.03, 26.03)			-63.2539	-31.7147		-211.259	-42.2758									d = -12.53 (-12.53, -12.53)				-24.6919	-31.623			-172.697	-42.1642			e = -52.69 (-52.69, -52.69)
b = 22.54 (22.54, 22.54)				e = -21.07 (-21.07, -21.07)			-68.3162	-31.6317		-218.042	-42.3996									e = -21.07 (-21.07, -21.07)				-29.7542	-31.6129			-179.48	-42.1809
c = 0.07499 (0.07499, 0.07499)							-73.3638	-31.5464		-224.837	-42.4683													-34.8018	-31.6026			-186.275	-42.1903
d = 8.996 (8.996, 8.996)							-78.3999	-31.469		-231.632	-42.4663																	-193.07	-42.1906
e = -10.54 (-10.54, -10.54)							-83.4264	-31.4091		-238.415	-42.3946																	-199.853	-42.1817
							-88.4464	-31.3739		-245.177	-42.2693													General model:				-206.615	-42.1659
							-93.4664	-31.3676																f(x) = a*sin(2*(x+b)*pi/180)+c*sin(4*(x+d)*pi/180)+e
							-98.4894	-31.3909									General model:							Coefficients (with 95% confidence bounds):
							-103.52	-31.4413									f(x) = a*sin(2*(x+b)*pi/180)+c*sin(4*(x+d)*pi/180)+e							a = 0.00268 (0.00268, 0.00268)				General model:
							-108.563	-31.5126		General model:							Coefficients (with 95% confidence bounds):							b = 27.19 (27.19, 27.19)				f(x) = a*sin(2*(x+b)*pi/180)+c*sin(4*(x+d)*pi/180)+e
							-113.619	-31.5965		f(x) = a*sin(2*(x+b)*pi/180)+c*sin(4*(x+d)*pi/180)+e							a = -0.00258 (-0.00258, -0.00258)							c = 0.0309 (0.0309, 0.0309)				Coefficients (with 95% confidence bounds):
							-118.689	-31.6824		Coefficients (with 95% confidence bounds):							b = -16.02 (-16.02, -16.02)							d = -13.99 (-13.99, -13.99)				a = 0.00293 (0.00293, 0.00293)
							-123.771	-31.7598		a = -0.00285 (-0.002851, -0.002849)							c = -0.01066 (-0.01066, -0.01066)							e = -31.61 (-31.61, -31.61)				b = 24.19 (24.19, 24.19)
							-128.862	-31.8189		b = -27.25 (-27.26, -27.25)							d = 15.43 (15.43, 15.43)											c = 0.04308 (0.04308, 0.04308)
							-133.959	-31.852		c = -0.3279 (-0.3279, -0.3279)							e = -10.54 (-10.54, -10.54)											d = -13.06 (-13.06, -13.06)
							-139.056	-31.8551		d = -19.5 (-19.5, -19.5)																		e = -42.15 (-42.15, -42.15)
										e = -42.15 (-42.15, -42.15)
							General model:
							f(x) = a*sin(2*(x+b)*pi/180)+c*sin(4*(x+d)*pi/180)+e
							Coefficients (with 95% confidence bounds):
							a = -0.002779 (-0.002779, -0.002778)
							b = -24.26 (-24.26, -24.25)
							c = -0.2459 (-0.2459, -0.2459)
							d = 69.57 (69.57, 69.57)
							e = -31.61 (-31.61, -31.61)

## Sheet: experimental result statistics
x0=1224mv
rotation rate	2θ	4θ
10	0.002638	0.07499
20	0.00281	0.1588
30	0.00278	0.2459
40	0.00285	0.3279
50	0.00275	0.4049
x0=448mv
rotation rate	2θ	4θ
10	0.00258	0.01066
20	0.00281	0.02016
30	0.00268	0.0309
40	0.00293	0.04308
50	0.00298	0.05459
