# Supplementary material for: 0.79 ppm scale-factor nonlinearity whole-angle microshell gyroscope realized by real-time calibration of capacitive displacement detection
Source: Microsyst Nanoeng. 2021 Oct 13;7:79. doi: 10.1038/s41378-021-00306-6 (PMC8514555; doi:10.1038/s41378-021-00306-6)
Supplement: Supplementary file 25 — Data for Figure6c [file 41378_2021_306_MOESM25_ESM.xlsx]

## Sheet: Sheet1
pattern angle	angle drift	damping asymmetry compensation	residual 4θ harmonic component
0	-0.00227	0.00691	0.00464
10	-0.00755	0.01082	0.00327
20	-0.01178	0.01343	0.00165
30	-0.01355	0.01442	0.000861348
40	-0.01142	0.01367	0.00225
50	-0.00618	0.01127	0.00509
60	0.00013651	0.00751	0.00765
70	0.00556	0.00285	0.0084
80	0.00965	-0.00216	0.00749
90	0.01152	-0.00691	0.00462
100	0.01272	-0.01082	0.0019
110	0.01444	-0.01343	0.00101
120	0.01589	-0.01442	0.00147
130	0.01734	-0.01367	0.00367
140	0.01628	-0.01127	0.00501
150	0.01482	-0.00751	0.00731
160	0.01057	-0.00285	0.00773
170	0.00456	0.00216	0.00672
180	-0.00227	0.00691	0.00464
