# Supplementary material for: 0.79 ppm scale-factor nonlinearity whole-angle microshell gyroscope realized by real-time calibration of capacitive displacement detection
Source: Microsyst Nanoeng. 2021 Oct 13;7:79. doi: 10.1038/s41378-021-00306-6 (PMC8514555; doi:10.1038/s41378-021-00306-6)
Supplement: Supplementary file 26 — Data for Figure4c [file 41378_2021_306_MOESM26_ESM.xlsx]

## Sheet: angle drift under 10
angle drift under 10 °/s
Origin response					after damping compensation			after nonlinear calibration
pattern angle	angle drift				pattern angle	angle drift		pattern angle	angle drift
355.106	-10.5047				380.161	-10.4819		352.407	-10.5452
346.726	-10.5448				375.119	-10.4642		343.963	-10.5434
338.322	-10.5784				366.734	-10.4739		335.521	-10.541
329.887	-10.592				358.362	-10.5059		327.081	-10.54
322.71	-10.5867				349.983	-10.5496		318.647	-10.5371
315.508	-10.5635				341.578	-10.5901		310.215	-10.5357
307.039	-10.5269				333.139	-10.6156		301.788	-10.5347
298.588	-10.4911				324.667	-10.6125		293.365	-10.5368
290.166	-10.4685				316.174	-10.5877		276.52	-10.5399
281.773	-10.4652				307.684	-10.5457		268.102	-10.5414
273.399	-10.4902				299.214	-10.5035		259.673	-10.5417
265.026	-10.5322				290.778	-10.4719		251.242	-10.5406
256.634	-10.5813				282.375	-10.4608		242.81	-10.5396
248.208	-10.6192				273.997	-10.4771		234.378	-10.5387
239.743	-10.636				265.629	-10.5138		225.947	-10.537
231.248	-10.626				257.247	-10.5577		217.517	-10.5392
222.739	-10.5896				248.836	-10.5951		209.089	-10.5406
214.238	-10.5407				240.39	-10.6123		200.656	-10.5431
205.767	-10.4967				231.914	-10.6046		183.78	-10.5457
197.334	-10.4666				223.424	-10.575		175.347	-10.5454
188.937	-10.4633				214.94	-10.5314		166.903	-10.5443
180.564	-10.4859				206.48	-10.4927		158.46	-10.542
172.193	-10.5212				198.055	-10.4675		150.019	-10.5412
163.804	-10.5602				189.661	-10.4665		141.582	-10.5373
155.387	-10.5884				181.287	-10.4929		133.148	-10.5358
146.939	-10.5941				172.914	-10.5348		124.721	-10.535
138.468	-10.5771				164.519	-10.5779		116.297	-10.5352
129.993	-10.5432				156.092	-10.6056		107.875	-10.5355
121.531	-10.5052				147.629	-10.6098		99.4537	-10.536	General model:after nonlinear calibration
113.097	-10.4763				139.142	-10.5957		91.032	-10.5413	f(x) = a*sin(2*(x+b)*pi/180)+c*sin(4*(x+d)*pi/180)+e
104.693	-10.4639				130.647	-10.562		82.6096	-10.5416	Coefficients (with 95% confidence bounds):
96.3117	-10.4807				122.167	-10.5182		74.1786	-10.5409	a = -0.002582 (-0.00289, -0.002275)
87.9406	-10.5179				113.717	-10.4811		65.7466	-10.5389	b = 33.47 (30.37, 36.57)
79.556	-10.565				105.303	-10.4631		57.315	-10.5379	c = 0.003123 (0.002839, 0.003407)
71.1416	-10.6084				96.9178	-10.4693		48.8857	-10.5379	d = -16.86 (-18.25, -15.46)
62.6896	-10.6335				88.5473	-10.5009		40.457	-10.5383	e = -10.54 (-10.54, -10.54)
54.2029	-10.6319				80.1719	-10.5427		32.0276	-10.5395
45.696	-10.6041				71.7712	-10.5838		23.5967	-10.542
37.1905	-10.5577				63.3371	-10.6099		15.1631	-10.5411
28.7072	-10.5104				54.8701	-10.6111		6.72492	-10.5437
20.261	-10.4733				46.3822	-10.5886		-1.71196	-10.5453
11.8527	-10.4599				37.8933	-10.5472		-10.153	-10.5451
3.47406	-10.4748				29.4224	-10.5056		-18.5964	-10.5428
					20.9846	-10.4731		-27.0389	-10.5408
					12.5802	-10.4635		-35.4769	-10.539
					4.20165	-10.4823		-43.9109	-10.5357
General model:Origin response					-4.16916	-10.5182		-52.3411	-10.5355
f(x) = a*sin(2*(x+b)*pi/180)+c*sin(4*(x+d)*pi/180)+e					-12.555	-10.5629		-60.765	-10.5351
Coefficients (with 95% confidence bounds):					-20.9695	-10.6009		-69.1879	-10.5368
a = -0.02111 (-0.02168, -0.02054)					-29.4198	-10.6168		-86.0334	-10.5426
b = -15.25 (-16.02, -14.47)								-94.4484	-10.5415
c = 0.07559 (0.07502, 0.07617)					General model:after damping compensation			-102.882	-10.5407
d = 8.645 (8.538, 8.753)					f(x) = a*sin(2*(x+b)*pi/180)+c*sin(4*(x+d)*pi/180)+e			-111.313	-10.5401
e = -10.54 (-10.54, -10.54)					Coefficients (with 95% confidence bounds):			-119.744	-10.5389
					a = 0.002537 (0.001711, 0.003363)			-128.175	-10.5376
					b = -40.94 (-50.79, -31.1)			-136.605	-10.5384
					c = 0.07548 (0.07465, 0.07631)			-145.034	-10.5393
					d = 8.678 (8.515, 8.841)			-153.464	-10.5413
					e = -10.54 (-10.54, -10.54)			-161.897	-10.5424
								-170.334	-10.5409
								-178.773	-10.5462
								-187.21	-10.5444
								-195.655	-10.5433
								-204.096	-10.5419
								-212.535	-10.5401
								-220.971	-10.5365
								-229.404	-10.5355
								-237.829	-10.5354
								-246.252	-10.5357
								-263.097	-10.5393
								-271.516	-10.5413
								-279.943	-10.5416
								-288.375	-10.5394
								-296.807	-10.54
								-305.236	-10.5383
								-313.667	-10.5381
								-322.097	-10.5388
