# Supplementary material for: 0.79 ppm scale-factor nonlinearity whole-angle microshell gyroscope realized by real-time calibration of capacitive displacement detection
Source: Microsyst Nanoeng. 2021 Oct 13;7:79. doi: 10.1038/s41378-021-00306-6 (PMC8514555; doi:10.1038/s41378-021-00306-6)
Supplement: Supplementary file 27 — Data for Figure4d,e [file 41378_2021_306_MOESM27_ESM.xlsx]

## Sheet: experimental results x0=448mv 
experimental results x0=448mv after nonlinear calibration without damping asymmetry
rotation=10					rotation=20				rotation=30				rotation=40				rotation=50
pattern angle	angle drift				pattern angle	angle drift			pattern angle	angle drift			pattern angle	angle drift			pattern angle	angle drift
-19.573	-10.5443				77.8444	-21.08			148.245	-31.6308			-28.0379	-42.1643			70.5694	-52.7002
-28.0135	-10.5499				69.4125	-21.0774			135.597	-31.6237			-61.7649	-42.165			28.4274	-52.6725
-36.4557	-10.5529				60.9862	-21.0626			122.946	-31.6333			-95.4956	-42.1647			-13.7267	-52.6913
-44.8987	-10.5546				52.56	-21.0619			110.296	-31.6285			-129.215	-42.1459			-55.8891	-52.7077
-53.3436	-10.5574				44.1354	-21.0573			97.6457	-31.6267			-162.926	-42.1351			-98.0485	-52.7015
-61.7862	-10.5545				35.7087	-21.0629			84.9971	-31.6202			-196.656	-42.1608			-140.196	-52.6797
-70.2239	-10.5479				27.282	-21.0633			72.3485	-31.6187			-230.387	-42.1685			-182.346	-52.6847
-78.6599	-10.5451				18.8539	-21.0674			59.706	-31.6035			-264.117	-42.1663			-224.509	-52.7075
-87.0889	-10.5356				10.423	-21.0753			47.0672	-31.5945			-297.843	-42.1549			-266.669	-52.7042
-95.5144	-10.5308				1.9901	-21.0815			34.426	-31.6011			-331.553	-42.1341			-308.821	-52.6872
-103.936	-10.5252				-6.44542	-21.0892			21.784	-31.6026			-365.274	-42.1484			-350.965	-52.6745
-112.355	-10.5236				-14.8804	-21.089			9.1394	-31.6092			-399.005	-42.1666			-393.125	-52.7031
-120.774	-10.5232				-23.316	-21.0915			-3.5105	-31.6229			-432.734	-42.1673			-435.285	-52.7048
-129.193	-10.5241				-31.7503	-21.0891			-16.1616	-31.6277			-466.464	-42.161			-477.443	-52.6955
-137.614	-10.5269				-40.1858	-21.0926			-28.8119	-31.6281			-500.177	-42.1386
-146.034	-10.5271				-48.621	-21.092			-41.462	-31.6298			-533.893	-42.1417			General model:
-154.456	-10.5276				-57.0571	-21.094			-54.1144	-31.6364			-567.626	-42.1657			f(x) = a*sin(2*(x+b)*pi/180)+c*sin(4*(x+d)*pi/180)+e
-162.881	-10.532				-65.4944	-21.0968			-66.764	-31.6282			-601.357	-42.17			Coefficients (with 95% confidence bounds):
-171.31	-10.5365				-73.9304	-21.0926			-79.4148	-31.6285			-635.087	-42.1642			a = 0.01673 (0.01573, 0.01773)
-179.74	-10.5374				-82.363	-21.0829			-92.0625	-31.6181							b = 21.81 (20.19, 23.43)
-188.174	-10.541				-90.7972	-21.0858			-104.713	-31.6227							c = 0.004813 (0.00377, 0.005855)
-196.612	-10.5455				-99.2297	-21.0805			-117.358	-31.61			General model:				d = 3.874 (1.147, 6.601)
-205.052	-10.5494				-107.662	-21.079			-129.997	-31.5955			f(x) = a*sin(2*(x+b)*pi/180)+c*sin(4*(x+d)*pi/180)+e				e = -52.69 (-52.69, -52.69)
-213.493	-10.5519				-116.091	-21.0689			-142.636	-31.5949			Coefficients (with 95% confidence bounds):
-221.939	-10.5572				-124.517	-21.0617			-155.276	-31.599			a = 0.01661 (0.01571, 0.01752)
-230.384	-10.5583				-132.941	-21.0554			-167.92	-31.6064			b = 18.5 (16.97, 20.03)
-238.831	-10.5592				-141.366	-21.06			-180.569	-31.6215			c = 0.004804 (0.003931, 0.005676)
-247.273	-10.5538				-149.793	-21.0628			-193.219	-31.6241			d = -1.029 (-3.753, 1.695)
-255.711	-10.5479				-158.218	-21.0614			-205.87	-31.6292			e = -42.16 (-42.16, -42.15)
-264.143	-10.5398				-166.649	-21.0729			-218.52	-31.6308
-272.57	-10.5331				-175.079	-21.076			-231.17	-31.6291
-280.994	-10.5282				-183.513	-21.0849			-243.821	-31.6313
-289.415	-10.5251				-191.948	-21.0873			-256.47	-31.6258
-297.833	-10.5222				-200.384	-21.0918			-269.119	-31.6206
-306.253	-10.5254				-208.818	-21.0876			-281.768	-31.6212
-314.673	-10.5246				-217.252	-21.0892			-294.415	-31.6137
-323.093	-10.5272				-225.687	-21.0932			-307.056	-31.5997
-331.513	-10.5265				-234.122	-21.0915			-319.695	-31.5965
-339.936	-10.5285				-242.557	-21.0911			-332.336	-31.5993
-348.361	-10.5318				-250.991	-21.0875			-344.979	-31.6057
-356.791	-10.5376				-259.427	-21.0919			-357.627	-31.6171
-365.222	-10.537				-267.86	-21.0819			-370.278	-31.6284
-373.656	-10.5412				-276.294	-21.0852			-382.93	-31.6293
-382.093	-10.5457				-284.726	-21.0787			-395.578	-31.625
-390.535	-10.5511				-293.155	-21.071			-408.228	-31.6311
-398.977	-10.5528				-301.582	-21.0627
-407.421	-10.5562				-310.007	-21.0601
-415.865	-10.5567				-318.433	-21.0602
-424.307	-10.5534				-326.858	-21.0589			General model:
-432.744	-10.5468				-335.286	-21.0655			f(x) = a*sin(2*(x+b)*pi/180)+c*sin(4*(x+d)*pi/180)+e
-441.178	-10.5428				-343.715	-21.0695			Coefficients (with 95% confidence bounds):
-449.605	-10.5325				-352.146	-21.0762			a = 0.01646 (0.01514, 0.01778)
-458.029	-10.5293				-360.581	-21.0876			b = 5.928 (3.562, 8.294)
-466.451	-10.5254				-369.015	-21.0872			c = 0.004822 (0.003478, 0.006165)
-474.872	-10.5253				-377.451	-21.0895			d = -14.29 (-18.26, -10.33)
-483.29	-10.5235								e = -31.62 (-31.62, -31.62)
-491.71	-10.5255
-500.132	-10.5278
-508.553	-10.5279				General model:
-516.975	-10.5284				f(x) = a*sin(2*(x+b)*pi/180)+c*sin(4*(x+d)*pi/180)+e
-525.401	-10.5329				Coefficients (with 95% confidence bounds):
-533.831	-10.5378				a = 0.0163 (0.01527, 0.01733)
-542.264	-10.5394				b = 3.691 (1.931, 5.451)
-550.697	-10.5408				c = 0.004836 (0.003829, 0.005843)
-559.135	-10.5455				d = -18.66 (-21.64, -15.67)
-567.575	-10.5504				e = -21.08 (-21.08, -21.08)
-576.019	-10.5545
-584.465	-10.5583
-592.91	-10.5572
-601.354	-10.5571
-609.795	-10.5518
General model:
f(x) = a*sin(2*(x+b)*pi/180)+c*sin(4*(x+d)*pi/180)+e
Coefficients (with 95% confidence bounds):
a = 0.01591 (0.01543, 0.0164)
b = -1.347 (-2.256, -0.4389)
c = -0.003848 (-0.004342, -0.003355)
d = -10.27 (-12.12, -8.43)

## Sheet: experimental results x0=1228mv 
experimental results x0=1228mv after nonlinear calibration without damping asymmetry
rotation=10				rotation=20				rotation=30				rotation=40					rotation=50
pattern angle	angle drift			pattern angle	angle drift			pattern angle	angle drift			pattern angle	angle drift				pattern angle	angle drift
16.0068	-10.5252			119.881	-21.0844			-0.667122	-31.6043			33.537	-42.1269				11.9059	-52.6595
11.7965	-10.5282			111.447	-21.0808			-13.3135	-31.6124			26.798	-42.1244				3.47721	-52.6799
7.58387	-10.5331			103.014	-21.0796			-25.9655	-31.6244			20.0578	-42.1301				-4.95026	-52.6701
3.369	-10.5377			94.5832	-21.0754			-38.6193	-31.6276			13.3167	-42.1349				-13.3821	-52.6953
-0.846933	-10.5393			86.155	-21.0717			-51.2745	-31.6312			6.57543	-42.1342				-21.8146	-52.6981
-5.06458	-10.5425			77.7295	-21.0672			-63.9257	-31.6226			-0.167499	-42.1429				-30.2482	-52.7042
-9.28373	-10.5453			69.3056	-21.0644			-76.5746	-31.6195			-6.91187	-42.1503				-38.6826	-52.7081
-13.5024	-10.5433			60.8847	-21.0585			-89.2186	-31.6102			-13.6562	-42.1488				-47.1179	-52.7134
-17.723	-10.5472			52.4656	-21.0546			-101.861	-31.6093			-20.4034	-42.165				-55.5523	-52.7089
-21.9439	-10.5471			44.0489	-21.0487			-114.499	-31.6007			-27.1507	-42.1645				-63.9854	-52.7012
-26.1652	-10.5474			35.6324	-21.0477			-127.135	-31.5971			-33.8989	-42.1696				-72.4179	-52.6992
-30.3871	-10.5485			27.2148	-21.0494			-139.769	-31.5908			-40.6479	-42.1747				-80.8496	-52.6963
-34.6095	-10.5493			18.7945	-21.0547			-152.402	-31.589			-47.3951	-42.1628				-89.2783	-52.6796
-38.8312	-10.5474			10.3712	-21.0604			-165.038	-31.5936			-54.1424	-42.1642				-97.7081	-52.6887
-43.0527	-10.5468			1.94345	-21.0696			-177.679	-31.6006			-60.891	-42.173				-106.136	-52.6781
-47.2741	-10.5465			-6.48785	-21.0763			-190.324	-31.6118			-67.6372	-42.1588				-114.564	-52.6835
-51.4945	-10.5443			-14.9219	-21.0813			-202.976	-31.6226			-74.3812	-42.1468				-122.991	-52.671
-55.7157	-10.5467			-23.3583	-21.0856			-215.629	-31.6277			-81.1264	-42.1561				-131.417	-52.6708
-59.9365	-10.5459			-31.7973	-21.0913			-228.285	-31.6315			-87.8691	-42.1415				-139.842	-52.6637
-64.1557	-10.5428			-40.236	-21.0896			-240.937	-31.626			-94.6124	-42.1468				-148.267	-52.664
-68.3744	-10.5423			-48.6742	-21.0887			-253.587	-31.6194			-101.355	-42.1433				-156.694	-52.67
-72.5942	-10.5456			-57.111	-21.0859			-266.233	-31.6147			-108.097	-42.14				-165.119	-52.6619
-76.8118	-10.5413			-65.5462	-21.0828			-278.875	-31.6074			-114.838	-42.1369				-173.547	-52.675
-81.0292	-10.5417			-73.9794	-21.0796			-291.512	-31.5994			-121.579	-42.1377				-181.976	-52.6779
-85.2453	-10.5395			-82.4116	-21.0791			-304.149	-31.5977			-128.318	-42.1267				-190.406	-52.687
-89.4595	-10.5356			-90.8404	-21.0724			-316.782	-31.5897			-135.058	-42.132				-198.838	-52.6943
-93.6722	-10.5331			-99.2664	-21.0676			-329.415	-31.5877			-141.797	-42.1252				-207.27	-52.6973
-97.883	-10.5292			-107.692	-21.068			-342.049	-31.5889			-148.535	-42.1219				-215.705	-52.7116
-102.094	-10.5294			-116.114	-21.0607			-354.688	-31.5985			-155.275	-42.1261				-224.139	-52.7063
-106.302	-10.5245			-124.534	-21.056			-367.332	-31.6077			-162.015	-42.1326				-232.574	-52.7093
-110.508	-10.5207			-132.952	-21.0534			-379.981	-31.6196			-168.756	-42.1312				-241.008	-52.706
-114.713	-10.5188			-141.369	-21.0496			-392.635	-31.6284			-175.497	-42.1355				-249.439	-52.6918
-118.917	-10.5159			-149.787	-21.0495			-405.29	-31.6292			-182.24	-42.139				-257.87	-52.6931
-123.12	-10.5123			-158.206	-21.052			-417.944	-31.6284			-188.984	-42.1519				-266.3	-52.6858
-127.32	-10.5087			-166.628	-21.059			-430.594	-31.6223			-195.731	-42.1598				-274.73	-52.6862
-131.522	-10.5104			-175.054	-21.0664			-443.241	-31.615			-202.477	-42.1595				-283.157	-52.6709
-135.722	-10.5075			-183.484	-21.0725			-455.884	-31.6108			-209.225	-42.1717				-291.585	-52.6811
-139.922	-10.508			-191.917	-21.0805			-468.525	-31.6075			-215.973	-42.1676				-300.012	-52.6774
-144.123	-10.5085			-200.354	-21.0863			-481.162	-31.5982			-222.723	-42.1777				-308.438	-52.6707
-148.325	-10.5107			-208.791	-21.0882			-493.796	-31.5927			-229.471	-42.1672				-316.863	-52.6613
-152.528	-10.514			-217.23	-21.0895			-506.429	-31.5891			-236.219	-42.172				-325.289	-52.6681
-156.734	-10.5198			-225.669	-21.0907							-242.966	-42.1617				-333.714	-52.6627
-160.942	-10.5229			-234.107	-21.0882							-249.712	-42.1585				-342.139	-52.6612
-165.151	-10.5258			-242.543	-21.0833			General model:				-256.458	-42.1584				-350.567	-52.6748
-169.363	-10.5316			-250.976	-21.0805			f(x) = a*sin(2*(x+b)*pi/180)+c*sin(4*(x+d)*pi/180)+e				-263.203	-42.1565				-358.995	-52.6782
-173.576	-10.5339			-259.409	-21.0783			Coefficients (with 95% confidence bounds):				-269.946	-42.1417				-367.425	-52.6832
-177.791	-10.5371			-267.838	-21.0739			a = 0.01955 (0.01888, 0.02021)				-276.689	-42.1484				-375.858	-52.6985
-182.007	-10.5405			-276.265	-21.0693			b = 7.582 (6.606, 8.558)				-283.431	-42.14				-384.29	-52.6978
-186.225	-10.5436			-284.691	-21.0675			c = 0.00348 (0.002801, 0.004158)				-290.172	-42.1383				-392.724	-52.7075
-190.445	-10.5462			-293.113	-21.0605			d = 8.231 (5.533, 10.93)				-296.914	-42.1412				-401.159	-52.7092
-194.665	-10.546			-301.533	-21.0583			e = -31.61 (-31.61, -31.61)				-303.655	-42.135				-409.594	-52.7119
-198.885	-10.5474			-309.952	-21.053							-310.394	-42.1301				-418.027	-52.7039
-203.106	-10.5469			-318.368	-21.047							-317.133	-42.126				-426.461	-52.7038
-207.328	-10.5476			-326.785	-21.0485							-323.872	-42.1241				-434.892	-52.6937
-211.55	-10.5499			-335.203	-21.0516							-330.612	-42.1296				-443.323	-52.6903
-215.772	-10.5486			-343.624	-21.0545							-337.352	-42.1301				-451.752	-52.6801
-219.995	-10.5497			-352.048	-21.0632							-344.092	-42.1287				-460.18	-52.681
-224.216	-10.5465			-360.477	-21.0721							-350.833	-42.1325				-468.609	-52.6812
-228.438	-10.5463			-368.909	-21.076							-357.575	-42.1396				-477.036	-52.6795
-232.66	-10.549											-364.319	-42.1455				-485.463	-52.6715
-236.881	-10.547											-371.064	-42.1536				-493.888	-52.6672
-241.102	-10.5464			General model:								-377.809	-42.1529				-502.314	-52.6675
-245.322	-10.5438			f(x) = a*sin(2*(x+b)*pi/180)+c*sin(4*(x+d)*pi/180)+e								-384.555	-42.1553				-510.739	-52.6635
-249.542	-10.5456			Coefficients (with 95% confidence bounds):								-391.303	-42.1729				-519.164	-52.6622
-253.761	-10.5438			a = 0.01941 (0.01895, 0.01986)								-398.052	-42.1705				-527.591	-52.6685
-257.979	-10.5441			b = 2.828 (2.186, 3.469)								-404.801	-42.1726				-536.018	-52.6723
-262.196	-10.5407			c = 0.003883 (0.003442, 0.004323)								-411.549	-42.1682				-544.447	-52.6792
-266.412	-10.5402			d = -3.447 (-5.086, -1.808)								-418.296	-42.1629				-552.878	-52.6894
-270.626	-10.5356			e = -21.07 (-21.07, -21.07)								-425.041	-42.1518				-561.31	-52.6933
-274.839	-10.5333											-431.787	-42.1579				-569.744	-52.7044
-279.05	-10.5304											-438.532	-42.1573				-578.177	-52.7018
-283.26	-10.5267											-445.276	-42.1498				-586.612	-52.7111
-287.468	-10.5246											-452.018	-42.1384				-595.047	-52.7097
-291.674	-10.5213											-458.761	-42.1424				-603.48	-52.7059
-295.879	-10.518																-611.912	-52.6925
-300.082	-10.5138																-620.343	-52.6912
-304.285	-10.5136																-628.773	-52.6876
-308.486	-10.5103											General model:					-637.202	-52.6846
-312.687	-10.5087											f(x) = a*sin(2*(x+b)*pi/180)+c*sin(4*(x+d)*pi/180)+e					-645.629	-52.6731
-316.887	-10.5074											Coefficients (with 95% confidence bounds):					-654.058	-52.6872
-321.088	-10.5084											a = 0.02058 (0.01922, 0.02193)					-662.485	-52.6743
-325.289	-10.5093											b = 3.974 (2.139, 5.809)					-670.911	-52.6725
-329.492	-10.5121											c = 0.00452 (0.003175, 0.005865)					-679.338	-52.6715
-333.696	-10.5161											d = 10.44 (6.252, 14.62)					-687.764	-52.6715
-337.902	-10.5199											e = -42.15 (-42.15, -42.15)
-342.109	-10.5222
-346.319	-10.5283																General model:
-350.531	-10.5309																f(x) = a*sin(2*(x+b)*pi/180)+c*sin(4*(x+d)*pi/180)+e
-354.745	-10.5359																Coefficients (with 95% confidence bounds):
-358.96	-10.5385																a = 0.02061 (0.01934, 0.02188)
-363.177	-10.5403																b = 7.131 (5.379, 8.882)
-367.395	-10.5434																c = 0.005326 (0.004064, 0.006587)
-371.614	-10.544																d = 13.89 (10.47, 17.3)
-375.834	-10.5455																e = -52.69 (-52.69, -52.68)
-380.055	-10.5474
-384.276	-10.5469
-388.497	-10.548
-392.719	-10.547
-396.941	-10.5481
-401.163	-10.548
-405.384	-10.5463
-409.605	-10.5463
-413.826	-10.546
-418.047	-10.5452
-422.266	-10.543
General model:
f(x) = a*sin(2*(x+b)*pi/180)+c*sin(4*(x+d)*pi/180)+e
Coefficients (with 95% confidence bounds):
a = 0.01918 (0.01886, 0.0195)
b = -1.494 (-1.974, -1.014)
c = 0.005196 (0.004879, 0.005514)
d = -19.78 (-20.66, -18.9)
e = -10.53 (-10.53, -10.53)

## Sheet: statistical results
this experiments are carried out without damping asymmetry and just observe the effects of nonlinear calibration
x0=448mv
rotation rate	2θ	4θ
10	0.01591	0.0038
20	0.01615	0.00484
30	0.01646	0.00482
40	0.01661	0.0048
50	0.01673	0.0048
x0=1228mv
rotation rate	2θ	4θ
10	0.01918	0.0051
20	0.01941	0.003883
30	0.01955	0.00348
40	0.02058	0.004523
50	0.02061	0.0053267
